# Supplementary material for: Modeling control and transduction of electrochemical gradients in acid-stressed bacteria
Source: iScience. 2023 Jun 17;26(7):107140. doi: 10.1016/j.isci.2023.107140 (PMC10316662; doi:10.1016/j.isci.2023.107140)
Supplement: Data S1. Source code used to generate Figures 1–3 [file mmc2.zip]

Archive with 357 entries (357 files):
- F_ATPase4.m
- K_uniport3.m
- matlab_workspace.mat
- membrane_initialize.m
- membraneLoop_fig1final.m
- membraneLoop_fig2final.m
- membraneLoop_fig3final.m
- membraneTransport4.m
- pHtools_release/lpregtools/adjconst.m
- pHtools_release/lpregtools/backfit.m
- pHtools_release/lpregtools/backfitset.m
- pHtools_release/lpregtools/compmods.m
- pHtools_release/lpregtools/Contents.m
- pHtools_release/lpregtools/FCDF.m
- pHtools_release/lpregtools/fname
- pHtools_release/lpregtools/FPDF.m
- pHtools_release/lpregtools/infermodel.m
- pHtools_release/lpregtools/invthreshsplit.m
- pHtools_release/lpregtools/LBexample.m
- pHtools_release/lpregtools/lpder.m
- pHtools_release/lpregtools/lpfit.m
- pHtools_release/lpregtools/lpreg.m
- pHtools_release/lpregtools/lpregdemo.m
- pHtools_release/lpregtools/lpregset.m
- pHtools_release/lpregtools/lpval.m
- pHtools_release/lpregtools/Makefile
- pHtools_release/lpregtools/man_lpregtools.tex
- pHtools_release/lpregtools/myfcdf.m
- pHtools_release/lpregtools/qblkset.m
- pHtools_release/lpregtools/qtbwmeth.m
- pHtools_release/lpregtools/qtvcv.m
- pHtools_release/lpregtools/qtvgcv.m
- pHtools_release/lpregtools/spcv.m
- pHtools_release/lpregtools/spcvobj.m
- pHtools_release/lpregtools/spgcv.m
- pHtools_release/lpregtools/spgcvobj.m
- pHtools_release/lpregtools/spmse.m
- pHtools_release/lpregtools/spmseobj.m
- pHtools_release/lpregtools/stdrweight.m
- pHtools_release/lpregtools/stdsweight.m
- pHtools_release/lpregtools/weight.m
- pHtools_release/lpregtools/x2fx.m
- pHtools_release/pHtools/buffcapeval.m
- pHtools_release/pHtools/bufferstats.m
- pHtools_release/pHtools/Cb.m
- pHtools_release/pHtools/CbGAM.m
- pHtools_release/pHtools/CbGAMder.m
- pHtools_release/pHtools/CbGAMval.m
- pHtools_release/pHtools/containsdlg.m
- pHtools_release/pHtools/Contents.m
- pHtools_release/pHtools/Contents.old
- pHtools_release/pHtools/databases/amino_acids.mat
- pHtools_release/pHtools/databases/buffers.mat
- pHtools_release/pHtools/databases/physbiol.mat
- pHtools_release/pHtools/databases/salts.mat
- pHtools_release/pHtools/davies.m
- pHtools_release/pHtools/dCbdH.m
- pHtools_release/pHtools/dCbdt.m
- pHtools_release/pHtools/dCbdt2.m
- pHtools_release/pHtools/findbuffer.m
- pHtools_release/pHtools/findbuffset.m
- pHtools_release/pHtools/findpi.m
- pHtools_release/pHtools/findpi_obj.m
- pHtools_release/pHtools/getbuffer.m
- pHtools_release/pHtools/getsol.m
- pHtools_release/pHtools/initpH.m
- pHtools_release/pHtools/initpHobj.m
- pHtools_release/pHtools/ionicstr.m
- pHtools_release/pHtools/keep.m
- pHtools_release/pHtools/lastpath.mat
- pHtools_release/pHtools/managedb.m
- pHtools_release/pHtools/mixsol.m
- pHtools_release/pHtools/mkadj.m
- pHtools_release/pHtools/mkrelease
- pHtools_release/pHtools/mksol.m
- pHtools_release/pHtools/multiselectdlg.m
- pHtools_release/pHtools/mypHtoolsdb.txt
- pHtools_release/pHtools/optimadj.m
- pHtools_release/pHtools/pHtools_0.1.tar
- pHtools_release/pHtools/pHtools_man.pdf
- pHtools_release/pHtools/pHtoolsdb.mat.kill
- pHtools_release/pHtools/pHtoolsinfo.m
- pHtools_release/pHtools/printdb.m
- pHtools_release/pHtools/reportsheet.m
- pHtools_release/pHtools/reportsheet.pdf
- pHtools_release/pHtools/resetallpositions.m
- pHtools_release/pHtools/searchtext.m
- pHtools_release/pHtools/setlastpath_pHtools.m
- pHtools_release/pHtools/species.m
- pHtools_release/pHtools/species_new.m
- pHtools_release/pHtools/spreadstruct.m
- pHtools_release/pHtools/structcat.m
- pHtools_release/pHtools/targetconc.m
- pHtools_release/pHtools/targetconc_obj.m
- pHtools_release/pHtools/targetpH.m
- pHtools_release/pHtools/targetpH_MC.m
- pHtools_release/pHtools/targetpHobj.m
- pHtools_release/pHtools/targetsol.m
- pHtools_release/pHtools/targetsol_cnstrntdlg.m
- pHtools_release/pHtools/targetsol_gui.m
- pHtools_release/pHtools/targetsol_obj.m
- pHtools_release/pHtools/test.m
- pHtools_release/pHtools/testdata.m
- pHtools_release/pHtools/testimport.txt
- pHtools_release/pHtools/update_old_db.m
- pHtools_release/pHtools/userdb.m
- pHtools_release/pHtools_man.pdf
- pHtools_release/simplextools/boundsdlg.m
- pHtools_release/simplextools/crap_obj.m
- pHtools_release/simplextools/factordlg.m
- pHtools_release/simplextools/inequalitydlg.m
- pHtools_release/simplextools/methodquick.m
- pHtools_release/simplextools/myfminsearch.m
- pHtools_release/simplextools/seqsimp.m
- pHtools_release/simplextools/seqsimp2.m
- pHtools_release/simplextools/seqsimp3.m
- pHtools_release/simplextools/seqsimpdemo.m
- pHtools_release/simplextools/seqsimpset.m
- pHtools_release/simplextools/testsimp.m
- pHtools_release/simplextools/testsimplex.m
- pHtoolsDB/com.mockturtlesolutions.ACES.xml
- pHtoolsDB/com.mockturtlesolutions.ACES.xml.old
- pHtoolsDB/com.mockturtlesolutions.ACES_1.xml
- pHtoolsDB/com.mockturtlesolutions.Acetic.xml
- pHtoolsDB/com.mockturtlesolutions.Acetic_1.xml
- pHtoolsDB/com.mockturtlesolutions.ADA.xml
- pHtoolsDB/com.mockturtlesolutions.ADA_1.xml
- pHtoolsDB/com.mockturtlesolutions.Adipic_acid.xml
- pHtoolsDB/com.mockturtlesolutions.Adipic_acid_1.xml
- pHtoolsDB/com.mockturtlesolutions.alanine.xml
- pHtoolsDB/com.mockturtlesolutions.alanine_1.xml
- pHtoolsDB/com.mockturtlesolutions.Ammonia.xml
- pHtoolsDB/com.mockturtlesolutions.Ammonia_1.xml
- pHtoolsDB/com.mockturtlesolutions.Ammonium.xml
- pHtoolsDB/com.mockturtlesolutions.Aniline.xml
- pHtoolsDB/com.mockturtlesolutions.Aniline_1.xml
- pHtoolsDB/com.mockturtlesolutions.arginine.xml
- pHtoolsDB/com.mockturtlesolutions.arginine_1.xml
- pHtoolsDB/com.mockturtlesolutions.asparagine.xml
- pHtoolsDB/com.mockturtlesolutions.asparagine_1.xml
- pHtoolsDB/com.mockturtlesolutions.aspartate.xml
- pHtoolsDB/com.mockturtlesolutions.aspartate_1.xml
- pHtoolsDB/com.mockturtlesolutions.Benzoic.xml
- pHtoolsDB/com.mockturtlesolutions.Benzoic_1.xml
- pHtoolsDB/com.mockturtlesolutions.Benzylamine.xml
- pHtoolsDB/com.mockturtlesolutions.Benzylamine_1.xml
- pHtoolsDB/com.mockturtlesolutions.Bicine.xml
- pHtoolsDB/com.mockturtlesolutions.Bicine_1.xml
- pHtoolsDB/com.mockturtlesolutions.BISTRIS.xml
- pHtoolsDB/com.mockturtlesolutions.BISTRIS_1.xml
- pHtoolsDB/com.mockturtlesolutions.Boric.xml
- pHtoolsDB/com.mockturtlesolutions.Boric_1.xml
- pHtoolsDB/com.mockturtlesolutions.Butyrate.xml
- pHtoolsDB/com.mockturtlesolutions.CaCl2.xml
- pHtoolsDB/com.mockturtlesolutions.CaCl2_1.xml
- pHtoolsDB/com.mockturtlesolutions.CaLactate.xml
- pHtoolsDB/com.mockturtlesolutions.CaLactate_1.xml
- pHtoolsDB/com.mockturtlesolutions.CaLactate_exp1.xml
- pHtoolsDB/com.mockturtlesolutions.CaOH2.xml
- pHtoolsDB/com.mockturtlesolutions.CaOH2_1.xml
- pHtoolsDB/com.mockturtlesolutions.CAPS.xml
- pHtoolsDB/com.mockturtlesolutions.CAPS_1.xml
- pHtoolsDB/com.mockturtlesolutions.CHES.xml
- pHtoolsDB/com.mockturtlesolutions.CHES_1.xml
- pHtoolsDB/com.mockturtlesolutions.Chloric.xml
- pHtoolsDB/com.mockturtlesolutions.Chloric_1.xml
- pHtoolsDB/com.mockturtlesolutions.Citrate.xml
- pHtoolsDB/com.mockturtlesolutions.Citrate_1.xml
- pHtoolsDB/com.mockturtlesolutions.Citrate2.xml
- pHtoolsDB/com.mockturtlesolutions.Citrate2_1.xml
- pHtoolsDB/com.mockturtlesolutions.complex_demo.xml
- pHtoolsDB/com.mockturtlesolutions.complex_demo_1.xml
- pHtoolsDB/com.mockturtlesolutions.CsOH.xml
- pHtoolsDB/com.mockturtlesolutions.CsOH_1.xml
- pHtoolsDB/com.mockturtlesolutions.cysteine.xml
- pHtoolsDB/com.mockturtlesolutions.cysteine_1.xml
- pHtoolsDB/com.mockturtlesolutions.d_Tartarate.xml
- pHtoolsDB/com.mockturtlesolutions.d_Tartarate_1.xml
- pHtoolsDB/com.mockturtlesolutions.Diethylamine.xml
- pHtoolsDB/com.mockturtlesolutions.Diethylamine_1.xml
- pHtoolsDB/com.mockturtlesolutions.Diethylmalonic.xml
- pHtoolsDB/com.mockturtlesolutions.Diethylmalonic_1.xml
- pHtoolsDB/com.mockturtlesolutions.Dimethylamine.xml
- pHtoolsDB/com.mockturtlesolutions.Dimethylamine_1.xml
- pHtoolsDB/com.mockturtlesolutions.Diphenylamine.xml
- pHtoolsDB/com.mockturtlesolutions.Diphenylamine_1.xml
- pHtoolsDB/com.mockturtlesolutions.Diphosphoric.xml
- pHtoolsDB/com.mockturtlesolutions.Diphosphoric_1.xml
- pHtoolsDB/com.mockturtlesolutions.EDTA.xml
- pHtoolsDB/com.mockturtlesolutions.EDTA_1.xml
- pHtoolsDB/com.mockturtlesolutions.Ethylamine.xml
- pHtoolsDB/com.mockturtlesolutions.Ethylamine_1.xml
- pHtoolsDB/com.mockturtlesolutions.Ethylene_diamine.xml
- pHtoolsDB/com.mockturtlesolutions.Ethylene_diamine_1.xml
- pHtoolsDB/com.mockturtlesolutions.Ethylenediamine.xml
- pHtoolsDB/com.mockturtlesolutions.Ethylenediamine_1.xml
- pHtoolsDB/com.mockturtlesolutions.Formic.xml
- pHtoolsDB/com.mockturtlesolutions.Formic_1.xml
- pHtoolsDB/com.mockturtlesolutions.Gluconic.xml
- pHtoolsDB/com.mockturtlesolutions.Gluconic_1.xml
- pHtoolsDB/com.mockturtlesolutions.glutamate.xml
- pHtoolsDB/com.mockturtlesolutions.glutamate_1.xml
- pHtoolsDB/com.mockturtlesolutions.glutamine.xml
- pHtoolsDB/com.mockturtlesolutions.glutamine_1.xml
- pHtoolsDB/com.mockturtlesolutions.Glutaric.xml
- pHtoolsDB/com.mockturtlesolutions.Glutaric_1.xml
- pHtoolsDB/com.mockturtlesolutions.glycine.xml
- pHtoolsDB/com.mockturtlesolutions.glycine_1.xml
- pHtoolsDB/com.mockturtlesolutions.Glycylglycine.xml
- pHtoolsDB/com.mockturtlesolutions.Glycylglycine_1.xml
- pHtoolsDB/com.mockturtlesolutions.HBr.xml
- pHtoolsDB/com.mockturtlesolutions.HBr_1.xml
- pHtoolsDB/com.mockturtlesolutions.HCl.xml
- pHtoolsDB/com.mockturtlesolutions.HCl_1.xml
- pHtoolsDB/com.mockturtlesolutions.HEPES.xml
- pHtoolsDB/com.mockturtlesolutions.HEPES_1.xml
- pHtoolsDB/com.mockturtlesolutions.HEPPS.xml
- pHtoolsDB/com.mockturtlesolutions.HEPPS_1.xml
- pHtoolsDB/com.mockturtlesolutions.histidine.xml
- pHtoolsDB/com.mockturtlesolutions.histidine_1.xml
- pHtoolsDB/com.mockturtlesolutions.Hydrazine.xml
- pHtoolsDB/com.mockturtlesolutions.Hydrazine_1.xml
- pHtoolsDB/com.mockturtlesolutions.Hydrogen_selenide.xml
- pHtoolsDB/com.mockturtlesolutions.Hydrogen_selenide_1.xml
- pHtoolsDB/com.mockturtlesolutions.Hydrogen_sulfide.xml
- pHtoolsDB/com.mockturtlesolutions.Hydrogen_sulfide_1.xml
- pHtoolsDB/com.mockturtlesolutions.hydroxyquinoline.xml
- pHtoolsDB/com.mockturtlesolutions.hydroxyquinoline_1.xml
- pHtoolsDB/com.mockturtlesolutions.Imidazole.xml
- pHtoolsDB/com.mockturtlesolutions.Imidazole_1.xml
- pHtoolsDB/com.mockturtlesolutions.isoleucine.xml
- pHtoolsDB/com.mockturtlesolutions.isoleucine_1.xml
- pHtoolsDB/com.mockturtlesolutions.Kacetate.xml
- pHtoolsDB/com.mockturtlesolutions.Kacetate_1.xml
- pHtoolsDB/com.mockturtlesolutions.KCl.xml
- pHtoolsDB/com.mockturtlesolutions.KCl_1.xml
- pHtoolsDB/com.mockturtlesolutions.KHP.xml
- pHtoolsDB/com.mockturtlesolutions.KHP_1.xml
- pHtoolsDB/com.mockturtlesolutions.KOH.xml
- pHtoolsDB/com.mockturtlesolutions.KOH_1.xml
- pHtoolsDB/com.mockturtlesolutions.Lactic.xml
- pHtoolsDB/com.mockturtlesolutions.Lactic_1.xml
- pHtoolsDB/com.mockturtlesolutions.Lactic_exp1.xml
- pHtoolsDB/com.mockturtlesolutions.leucine.xml
- pHtoolsDB/com.mockturtlesolutions.leucine_1.xml
- pHtoolsDB/com.mockturtlesolutions.LiOH.xml
- pHtoolsDB/com.mockturtlesolutions.LiOH_1.xml
- pHtoolsDB/com.mockturtlesolutions.Lockes.xml
- pHtoolsDB/com.mockturtlesolutions.Lockes_1.xml
- pHtoolsDB/com.mockturtlesolutions.lysine.xml
- pHtoolsDB/com.mockturtlesolutions.lysine_1.xml
- pHtoolsDB/com.mockturtlesolutions.Malic.xml
- pHtoolsDB/com.mockturtlesolutions.Malic_1.xml
- pHtoolsDB/com.mockturtlesolutions.Malic_exp1.xml
- pHtoolsDB/com.mockturtlesolutions.MES.xml
- pHtoolsDB/com.mockturtlesolutions.MES_1.xml
- pHtoolsDB/com.mockturtlesolutions.methionine.xml
- pHtoolsDB/com.mockturtlesolutions.methionine_1.xml
- pHtoolsDB/com.mockturtlesolutions.Methylamine.xml
- pHtoolsDB/com.mockturtlesolutions.Methylamine_1.xml
- pHtoolsDB/com.mockturtlesolutions.MgCl2.xml
- pHtoolsDB/com.mockturtlesolutions.MgCl2_1.xml
- pHtoolsDB/com.mockturtlesolutions.MgOH2.xml
- pHtoolsDB/com.mockturtlesolutions.MgOH2_1.xml
- pHtoolsDB/com.mockturtlesolutions.MOPS.xml
- pHtoolsDB/com.mockturtlesolutions.MOPS_1.xml
- pHtoolsDB/com.mockturtlesolutions.Morpholine.xml
- pHtoolsDB/com.mockturtlesolutions.Morpholine_1.xml
- pHtoolsDB/com.mockturtlesolutions.n_Butylamine.xml
- pHtoolsDB/com.mockturtlesolutions.n_Butylamine_1.xml
- pHtoolsDB/com.mockturtlesolutions.N_Methylaniline.xml
- pHtoolsDB/com.mockturtlesolutions.N_Methylaniline_1.xml
- pHtoolsDB/com.mockturtlesolutions.NaBenzoate.xml
- pHtoolsDB/com.mockturtlesolutions.NaBenzoate_1.xml
- pHtoolsDB/com.mockturtlesolutions.NaCl.xml
- pHtoolsDB/com.mockturtlesolutions.NaCl_1.xml
- pHtoolsDB/com.mockturtlesolutions.NaCl_exp1.xml
- pHtoolsDB/com.mockturtlesolutions.NaH2PO4.xml
- pHtoolsDB/com.mockturtlesolutions.NaH2PO4_1.xml
- pHtoolsDB/com.mockturtlesolutions.NaHCO3.xml
- pHtoolsDB/com.mockturtlesolutions.NaHCO3_1.xml
- pHtoolsDB/com.mockturtlesolutions.NaOH.xml
- pHtoolsDB/com.mockturtlesolutions.NaOH_1.xml
- pHtoolsDB/com.mockturtlesolutions.Nitric.xml
- pHtoolsDB/com.mockturtlesolutions.Nitric_1.xml
- pHtoolsDB/com.mockturtlesolutions.o_arsenic.xml
- pHtoolsDB/com.mockturtlesolutions.o_arsenic_1.xml
- pHtoolsDB/com.mockturtlesolutions.o_Phosphoric.xml
- pHtoolsDB/com.mockturtlesolutions.o_Phosphoric_1.xml
- pHtoolsDB/com.mockturtlesolutions.o_phthalic.xml
- pHtoolsDB/com.mockturtlesolutions.o_phthalic_1.xml
- pHtoolsDB/com.mockturtlesolutions.Oxalic_acid.xml
- pHtoolsDB/com.mockturtlesolutions.Oxalic_acid_1.xml
- pHtoolsDB/com.mockturtlesolutions.Perchloric.xml
- pHtoolsDB/com.mockturtlesolutions.Perchloric_1.xml
- pHtoolsDB/com.mockturtlesolutions.Phenol.xml
- pHtoolsDB/com.mockturtlesolutions.Phenol_1.xml
- pHtoolsDB/com.mockturtlesolutions.phenylalanine.xml
- pHtoolsDB/com.mockturtlesolutions.phenylalanine_1.xml
- pHtoolsDB/com.mockturtlesolutions.PIPES.xml
[truncated: 57 more entries]
