# Supplementary material for: Modeling control and transduction of electrochemical gradients in acid-stressed bacteria
Source: iScience. 2023 Jun 17;26(7):107140. doi: 10.1016/j.isci.2023.107140 (PMC10316662; doi:10.1016/j.isci.2023.107140)
Supplement: Data S1. Source code used to generate Figures 1–3 [file mmc2.zip › F_ATPase4.m]

%Play with F-ATPase
function [activity] = F_ATPase4(kf, kb, K1, K2, K3, K5, x, H_in, H_out, ATP, ADP, Pi, dpsi, n, T)
if ATP==0 && ADP==0
    activity=0;
else
    F=96500;
    R=8.3145;
%calculate total work
    work=-R*T*(log(K2)+log(K5))+n*(-F*dpsi+R*T*log(H_out/H_in));
% all inputs must be scalars
    K2actual= exp(-x*work/R/T);
    K5actual= exp(-(1-x)*work/R/T);
 % disp([kf, kb, K1, K2actual, K3, K5actual, x, H_in, H_out, ATP, ADP, Pi, dpsi, n, T])

    % K2actual= K2*exp(x*n*F*dpsi/R/T)*(H_in/H_out)^(x*n);
  %  K5actual= K5*exp((1-x)*n*F*dpsi/R/T)*(H_in/H_out)^((1-x)*n);

activity= (kf*K3*K2actual*K1*K5actual*ATP-kb*Pi*ADP)/((K5actual+K1*K5actual+1)*ADP+K1*K5actual*(1+K2actual+K3*K2actual)*ATP);
end
end
