# Supplementary material for: Modeling control and transduction of electrochemical gradients in acid-stressed bacteria
Source: iScience. 2023 Jun 17;26(7):107140. doi: 10.1016/j.isci.2023.107140 (PMC10316662; doi:10.1016/j.isci.2023.107140)
Supplement: Data S1. Source code used to generate Figures 1–3 [file mmc2.zip › K_uniport3.m]

%Play with F-ATPase
function [activity, Enzymefracs] = K_uniport3(kf, Kd, K_in, K_out, Kopen, pH_in, dpsi, alpha, T)
%10/30/2019: KcsA is inhibited by high K_out/K_in ratio, so we'll add a
%term 

f=96500/8.3145/T;

% all inputs must be scalars
%uses 3 step mechanism%assume enzyme has at least 2K+ bound at all times (true for K+ > 5mM)

ratios=ones(3,1);
%no longer functional
Enzymefracs=ratios/sum(ratios);

%thermo consistent, Nelson 2003 and 2011, added pH control from other
%papers:
mu=alpha*f*dpsi;
lambda=(1-alpha)*f*dpsi;

drive=-kf*(-(K_out*exp(-mu))+(K_in*exp(lambda)));
activity=drive/((Kd*(exp(-mu)+exp(lambda)))+(K_in+K_out))/(1+(Kopen/10^-pH_in).^2);

%{
n=0.1;
drive=-kf*(-(K_out*exp(-mu))^n+(K_in*exp(lambda))^n);
activity=drive/((Kd*(exp(-mu)+exp(lambda)))+(K_in+K_out)^n)/(1+Kopen/10^-pH_in);
%}

%{
if isnan(activity)
warning('NaN activity value for K_Uniport')
end

if (abs(activity)==inf)
warning('inf activity value for K_Uniport')
end
%}


end
