# Supplementary material for: Modeling control and transduction of electrochemical gradients in acid-stressed bacteria
Source: iScience. 2023 Jun 17;26(7):107140. doi: 10.1016/j.isci.2023.107140 (PMC10316662; doi:10.1016/j.isci.2023.107140)
Supplement: Data S1. Source code used to generate Figures 1–3 [file mmc2.zip › membrane_initialize.m]

%% Membrane-augmented growth approximation
%
%%%%%%%%%%%%%%%%%%%%%%%%%%%%%%%%%%%%%%%%%%%%%%%%%%%%%%%%%%%%%%%%%%%%
%variable definitiond:
%       t:               time, s
%       x:               solutes (M) & pH inside/outside cell; dpsi
%       SOL_in           struct containing solutes, inside cell 
%       SOL_out          struct containing solutes, outside cell 
%       growthrate       growth rate of cells, s^-1
%       sulffrac         sulfur fraction in dry cells, mol/g (not used)
%       phosfrac         phosphorus fraction in dry cells, mol/g (not used)
%       nitfrac          nitrogen fraction in dry cells, mol/g (not used)
%       cellDensity      volume fraction of cells, unitless
%       systemParams     system parameters 
%       modelParams      model parameters; these stay constant (usually)
%       Keqs             equillibrium constants (not used)
%       Temp             Temperature (K)
%       Capacitance      Cell capacitance (Farads)
%       varargin (1)         0 for dynamic ATP; 1 for ATP constant; 2 for steady ATP supply
%       varargin (2)         0 for dynamic membrane potential, 1 for fixed membrane potential 
%       varargin (3)         0 for no growth and static cellDensity, 1 for growth and dynamic cellDensity
%       varargin (4)         dilution rate
% all varargin are 0 if not supplied.
%       x vector:
%       Intracellular:
%       x(1)    Glu         (glucose) (not considered here)
%       x(2)    Lactate     (total)
%       x(3)   ATP
%       x(4)   ADP
%       x(5)   NH3         (total ammonia)
%       x(6)   Pi          (total phosphate)
%       x(7)   Sulf        (total sulfate)
%       x(8)   Naplus      (Na+ ion)
%       x(9)   Kplus       (K+ ion)
%       x(10)   pHin       (H+ concentration)

%       Extracellular:
%       x(11)    Glu         (glucose)
%       x(12)    Lactate     (total)
%       x(13)   NH3         (total ammonia)
%       x(14)   Pi          (total phosphate)
%       x(15)   Sulf        (total sulfate)
%       x(16)   Naplus      (Na+ ion)
%       x(17)   Kplus       (K+ ion)
%       x(18)   pHout       (H+ concentration)

%       Membrane Potential & biomass
%       x(19)   dpsi        (Membrane potential, mV)
%       x(20)   cellmass    total cell (dry) biomass, g
%%%%%%%%%%%%%%%%%%%%%%%%%%%%%%%%%%%%%%%%%%%%%%%%%%%%%%%%%%%%%%%%%%%%%%%
%% Initialize and set parameters

%clean house
tic

t=0;
growthrate=0;
Keqs=1;
Temp=310.15;
Capacitance=6e-14;

[systemParams, modelParams, solParams] = readParams(readModelParams4(), readSolParams4());

% converts dry cell mass to wet cell mass (30% non-water weight), then to cell density
cellDensity=solParams.cellmass/1000/0.3*modelParams.v_cell/modelParams.m_cell/systemParams.Volume; %unitless, L/L

%initialize x, SOL_in, SOL_out, df
mP=modelParams;
sP=solParams;
x_0=cell2mat(struct2cell(sP)); %x is a vector of size (20, 1) containing initial conditions

%note: mksol solutes must be specified in alphabetical order
SOL_in=mksol( 'Ammonium', sP.NH3_in, 'HCl', 0, 'KCl', sP.K_in, ...
    'Lactic', sP.Lactate_in, 'NaCl', sP.Na_in, 'o_Phosphoric', ...
    sP.Pi_in, 'Sulfuric', sP.Sulf_in);

SOL_out=mksol('Ammonium', sP.NH3_out, 'HCl', 0, 'KCl', sP.K_out, ...
    'Lactic', sP.Lactate_out, 'NaCl', sP.Na_out, 'o_Phosphoric', ...
    sP.Pi_out, 'Sulfuric', sP.Sulf_out);

df=zeros(20,1);
