# Supplementary material for: Modeling control and transduction of electrochemical gradients in acid-stressed bacteria
Source: iScience. 2023 Jun 17;26(7):107140. doi: 10.1016/j.isci.2023.107140 (PMC10316662; doi:10.1016/j.isci.2023.107140)
Supplement: Data S1. Source code used to generate Figures 1–3 [file mmc2.zip › membraneLoop_fig1final.m]

%% Membrane-augmented growth approximation
%
%%%%%%%%%%%%%%%%%%%%%%%%%%%%%%%%%%%%%%%%%%%%%%%%%%%%%%%%%%%%%%%%%%%%
%variable definitiond:
%       t:               time, s
%       x:               solutes (M) & pH inside/outside cell; dpsi
%       SOL_in           struct containing solutes, inside cell 
%       SOL_out          struct containing solutes, outside cell 
%       growthrate       growth rate of cells, s^-1
%       sulffrac         sulfur fraction in dry cells, mol/g (not used)
%       phosfrac         phosphorus fraction in dry cells, mol/g (not used)
%       nitfrac          nitrogen fraction in dry cells, mol/g (not used)
%       cellDensity      volume fraction of cells, unitless
%       systemParams     system parameters 
%       modelParams      model parameters; these stay constant (usually)
%       Keqs             equillibrium constants (not used)
%       Temp             Temperature (K)
%       Capacitance      Cell capacitance (Farads)
%       varargin (1)         0 for dynamic ATP; 1 for ATP constant; 2 for steady ATP supply
%       varargin (2)         0 for dynamic membrane potential, 1 for fixed membrane potential 
%       varargin (3)         0 for no growth and static cellDensity, 1 for growth and dynamic cellDensity
%       varargin (4)         dilution rate
% all varargin are 0 if not supplied.
%       x vector:
%       Intracellular:
%       x(1)    Glu         (glucose) (not considered here)
%       x(2)    Lactate     (total)
%       x(3)   ATP
%       x(4)   ADP
%       x(5)   NH3         (total ammonia)
%       x(6)   Pi          (total phosphate)
%       x(7)   Sulf        (total sulfate)
%       x(8)   Naplus      (Na+ ion)
%       x(9)   Kplus       (K+ ion)
%       x(10)   pHin       (H+ concentration)

%       Extracellular:
%       x(11)    Glu         (glucose)
%       x(12)    Lactate     (total)
%       x(13)   NH3         (total ammonia)
%       x(14)   Pi          (total phosphate)
%       x(15)   Sulf        (total sulfate)
%       x(16)   Naplus      (Na+ ion)
%       x(17)   Kplus       (K+ ion)
%       x(18)   pHout       (H+ concentration)

%       Membrane Potential & biomass
%       x(19)   dpsi        (Membrane potential, mV)
%       x(20)   cellmass    total cell (dry) biomass, g
%%%%%%%%%%%%%%%%%%%%%%%%%%%%%%%%%%%%%%%%%%%%%%%%%%%%%%%%%%%%%%%%%%%%%%%


%% Initialize and set parameters
%clean house
clear all
close all
membrane_initialize;

%% Part II: Proteins + abiotic: stress response to external acid (no metabolism, static dpsi)
% part IIa: 
% pH(in) vs time on graph 1; lactate vs time on graph 2; infinite (constant) ATP
% pool, fixed dpsi (2 levels), fixed and low pH(out), varied F-ATPase
% expression level (show diminishing marginal returns)

t0=0;
dt=2;
tf=3600*2.5;
sP.dpsi=-0.04;
sP.pH_out=5.0;
sP.pH_in=7.0;
sP.Lactate_out=0.05;
mP.lvl_K_uniport=0;
%vary expression levels
express_lvl=[1 2 5];
linecolors=hot(10); % must have a greater # of elements than count
linecolors2=[linecolors(:,2) linecolors(:,3) linecolors(:,1)];

figure(1);
set(gcf, 'Renderer', 'painters')
hold on
% add axes and labels
%title(' pH dynamics under lactic acid stress')
ylabel('pH_{in}', 'FontSize', 16)
xlabel('Time (min)', 'FontSize', 16)
xlim([t0 tf]/60)


figure(2);
set(gcf, 'Renderer', 'painters')
hold on
%add axes and labels
%title('Internal lactate concentration under lactic acid stress')
ylabel('[Lactate]_{in} (M)', 'FontSize', 16)
xlabel('Time (min)', 'FontSize', 16)
xlim([t0 tf]/60)

for count=[1 2 3] 
mP.lvl_F_ATPase=modelParams.lvl_F_ATPase*express_lvl(count);
x_0=cell2mat(struct2cell(sP));
[t, xa]= ode15s(@(t, x) membraneTransport4(t,x, SOL_in, SOL_out, ...
    [], [], [], [], cellDensity, systemParams, ...
    sP ,mP, Keqs, Temp, Capacitance, 1, 1, 0, 0), t0:dt:tf, x_0);

figure(1);
plot(t/60, xa(:,10), 'LineWidth', 2, 'color', linecolors(2*count-1, :))
% turn legend off and back on.
%legend('off')
%legend('show')

figure(2);
plot(t/60, xa(:,2), 'LineWidth', 2, 'color', linecolors(2*count-1, :))
% turn legend off and back on.
%legend('off')
%legend('show')
end


%repeat for larger dpsi
sP.dpsi=-0.1;
for count=[1 2 3] 
mP.lvl_F_ATPase=modelParams.lvl_F_ATPase*express_lvl(count);
x_0=cell2mat(struct2cell(sP));
[t, xa]= ode15s(@(t, x) membraneTransport4(t,x, SOL_in, SOL_out, ...
    [], [], [], [], cellDensity, systemParams, ...
    sP ,mP, Keqs, Temp, Capacitance, 1, 1, 0, 0), t0:dt:tf, x_0);

figure(1);
plot(t/60, xa(:,10), '--', 'LineWidth', 2, 'color', linecolors(2*count-1, :))
% turn legend off and back on.
%legend('off')
%legend('show')

figure(2);
plot(t/60, xa(:,2), '--', 'LineWidth', 2, 'color', linecolors(2*count-1, :))
% turn legend off and back on.
%legend('off')
%legend('show')
end
% add axes and labels
figure(1);
ylim([5 7])
%tb=annotation('textarrow', [ 0.22 0.17], [0.21 0.325], 'LineWidth', 1.5, 'String',  'increasing F_1F_0-ATPase expression', 'FontSize', 12);
ta=annotation('textarrow',[0.40 0.16],[0.40 0.65], 'LineWidth', 1.5, 'String',  'increasing F-ATPase expression', 'FontSize', 12);
ta2=text(5, 6.9, 'A)', 'Fontsize', 20);
hold off

figure(2);
ylim([0 1])
ta2=text(5, 0.95, 'B)', 'Fontsize', 20);
hold off


%saveas(gca, fullfile(fname, 'figure_partIIIb'), 'png');
%% PartIIa2: same as above, but vary n
t0=0;
dt=2;
tf=3600*6;
sP=solParams;
mP=modelParams;
mP.lvl_K_uniport=0;
%set sP
sP.dpsi=-0.04;
sP.pH_out=5.0;
sP.pH_in=7.0;
sP.Lactate_out=0.05;
%sP.Lactate_out=0.025;
%sP.Lactate_out=0.01;
linecolors2(1,:)=0*linecolors2(1,:);
%vary n levels
figure(10);
set(gcf, 'Renderer', 'painters')
hold on
figure(11);
set(gcf, 'Renderer', 'painters')

hold on
%mP.lvl_F_ATPase=modelParams.lvl_F_ATPase*2;
n_lvl=[3.3 4];
for count=1:2 
mP.n_F_ATPase4=n_lvl(count);
x_0=cell2mat(struct2cell(sP));
[t, xa]= ode15s(@(t, x) membraneTransport4(t,x, SOL_in, SOL_out, ...
    [], [], [], [], cellDensity, systemParams, ...
    sP ,mP, Keqs, Temp, Capacitance, 1, 1, 0, 0), t0:dt:tf, x_0);

figure(10);
plot(t/60, xa(:,10),  'LineWidth', 2, 'color', linecolors2(2*count-1, :))
% turn legend off and back on.
legend('off')
%legend('show')

figure(11);
plot(t/60, xa(:,2),  'LineWidth', 2, 'color', linecolors2(2*count-1, :))
% turn legend off and back on.
legend('off')
%legend('show')
end


%repeat for larger dpsi
sP.dpsi=-0.1;
for count=1:2
mP.n_F_ATPase4=n_lvl(count);
x_0=cell2mat(struct2cell(sP));
[t, xa]= ode15s(@(t, x) membraneTransport4(t,x, SOL_in, SOL_out, ...
    [], [], [], [], cellDensity, systemParams, ...
    sP ,mP, Keqs, Temp, Capacitance, 1, 1, 0, 0), t0:dt:tf, x_0);

figure(10);
plot(t/60, xa(:,10), '--', 'LineWidth', 2, 'color', linecolors2(2*count-1, :))
% turn legend off and back on.
%legend('off')
%legend('show')

figure(11);
plot(t/60, xa(:,2), '--', 'LineWidth', 2, 'color', linecolors2(2*count-1, :))
% turn legend off and back on.
%legend('off')
%legend('show')
end
% add axes and labels
figure(10);
hold off
%title(' pH dynamics under lactic acid stress')
ylabel('pH_{in}','FontSize', 16)
xlabel('Time (min)','FontSize', 16)
xlim([t0 tf]/60)
ylim([5 7])
%annotation('textarrow', [ 0.75 0.85], [0.9 0.75], 'LineWidth', 1.5)
tb=annotation('textarrow',[0.6 0.7],[0.85 0.15],'String', 'increasing H^+/ATP ratio', 'FontSize', 12, 'LineWidth', 1.5 );
tb2=text(5*35/15, 6.9, 'C)', 'Fontsize', 20);

%tb.FontSize=11;

figure(11);
hold off
%title('Internal lactate concentration under lactic acid stress')
ylabel('[Lactate]_{in} (M)','FontSize', 16)
xlabel('Time (min)','FontSize', 16)
axis tight
ylim([0 1])
tb2=text(5*35/15, 0.95, 'D)', 'Fontsize', 20);
toc
