# Supplementary material for: Modeling control and transduction of electrochemical gradients in acid-stressed bacteria
Source: iScience. 2023 Jun 17;26(7):107140. doi: 10.1016/j.isci.2023.107140 (PMC10316662; doi:10.1016/j.isci.2023.107140)
Supplement: Data S1. Source code used to generate Figures 1–3 [file mmc2.zip › membraneLoop_fig2final.m]

%% Membrane-augmented growth approximation
%
%%%%%%%%%%%%%%%%%%%%%%%%%%%%%%%%%%%%%%%%%%%%%%%%%%%%%%%%%%%%%%%%%%%%
%variable definitiond:
%       t:               time, s
%       x:               solutes (M) & pH inside/outside cell; dpsi
%       SOL_in           struct containing solutes, inside cell 
%       SOL_out          struct containing solutes, outside cell 
%       growthrate       growth rate of cells, s^-1
%       sulffrac         sulfur fraction in dry cells, mol/g (not used)
%       phosfrac         phosphorus fraction in dry cells, mol/g (not used)
%       nitfrac          nitrogen fraction in dry cells, mol/g (not used)
%       cellDensity      volume fraction of cells, unitless
%       systemParams     system parameters 
%       modelParams      model parameters; these stay constant (usually)
%       Keqs             equillibrium constants (not used)
%       Temp             Temperature (K)
%       Capacitance      Cell capacitance (Farads)
%       varargin (1)         0 for dynamic ATP; 1 for ATP constant; 2 for steady ATP supply
%       varargin (2)         0 for dynamic membrane potential, 1 for fixed membrane potential 
%       varargin (3)         0 for no growth and static cellDensity, 1 for growth and dynamic cellDensity
%       varargin (4)         dilution rate
% all varargin are 0 if not supplied.
%       x vector:
%       Intracellular:
%       x(1)    Glu         (glucose) (not considered here)
%       x(2)    Lactate     (total)
%       x(3)   ATP
%       x(4)   ADP
%       x(5)   NH3         (total ammonia)
%       x(6)   Pi          (total phosphate)
%       x(7)   Sulf        (total sulfate)
%       x(8)   Naplus      (Na+ ion)
%       x(9)   Kplus       (K+ ion)
%       x(10)   pHin       (H+ concentration)

%       Extracellular:
%       x(11)    Glu         (glucose)
%       x(12)    Lactate     (total)
%       x(13)   NH3         (total ammonia)
%       x(14)   Pi          (total phosphate)
%       x(15)   Sulf        (total sulfate)
%       x(16)   Naplus      (Na+ ion)
%       x(17)   Kplus       (K+ ion)
%       x(18)   pHout       (H+ concentration)

%       Membrane Potential & biomass
%       x(19)   dpsi        (Membrane potential, mV)
%       x(20)   cellmass    total cell (dry) biomass, g
%%%%%%%%%%%%%%%%%%%%%%%%%%%%%%%%%%%%%%%%%%%%%%%%%%%%%%%%%%%%%%%%%%%%%%%

%% Initialize and set parameters
%clean house
clear all
close all
membrane_initialize;

%% Part III: F-ATPase with KcsA channel included. Constant ATP pool, dynamic dpsi
% part IIa: 


t0=0;
dt=0.02;
tf=3600*1;

sP.pH_in=7;
sP.K_out=0.04;
sP.Lactate_out=0.05;
sP.dpsi=0;
sP.pH_out=5.0;
sP.K_in=0.04;
%mP.lvl_K_uniport=mP.lvl_K_uniport/100;
linecolors=hot(10);
linecolors2=[linecolors(:,2) linecolors(:,3) linecolors(:,1)];
%linecolors must have a greater # of elements than for loops


figure(1);
ax_temp=gca;
ax1=axes('position', [0.5 0.7 0.3 0.2]);
hold(ax1, 'on')
axes(ax_temp);
hold on
figure(2);
hold on
KcsA_var=[0 1];
range=round(10/dt);
for count=1:2
mP.lvl_K_uniport=modelParams.lvl_K_uniport*KcsA_var(count);
x_0=cell2mat(struct2cell(sP));
[t, xa]= ode15s(@(t, x) membraneTransport4(t,x, SOL_in, SOL_out, ...
    [], [], [], [], cellDensity, systemParams, ...
    sP ,mP, Keqs, Temp, Capacitance, 1, 0, 0, 0), t0:dt:tf, x_0);

figure(1);
set(gcf, 'Renderer', 'painters')
plot(t/60, xa(:,10),   'LineWidth', 2, 'LineStyle','-', 'Color', linecolors(2*count-1,:))
plot(ax1, t(1:range)/60, xa(1:range,10),'LineWidth', 2, 'LineStyle','-', 'Color', linecolors(2*count-1,:))
box on

yyaxis right
plot(t/60, xa(:,19)*1000,  'LineWidth', 2, 'LineStyle','--', 'Color', linecolors(2*count-1,:))
yyaxis(ax1, 'right')
plot( ax1, t(1:range)/60, xa(1:range,19)*1000,'LineWidth', 2, 'LineStyle','--', 'Color', linecolors(2*count-1,:))
yyaxis left
yyaxis(ax1, 'left')

figure(2);
plot(t/60, xa(:,2),  'LineWidth', 2, 'LineStyle','-', 'Color', linecolors(2*count-1,:))
plot(t/60, xa(:,9),   'LineWidth', 2, 'LineStyle','--', 'Color', linecolors(2*count-1,:))

end

% add axes and labels
figure(1);
hold off
%title('pH (solid) and \Delta\psi (dashed) dynamics under lactic acid stress')
ylabel('pH_{in}', 'FontSize', 16)
yyaxis right
ylabel('\Delta\psi (mV)', 'FontSize', 16)
ylim([-0.2 0.08]*1000);
set(gca, 'Ycolor', 'k')
yyaxis(ax1, 'right')
set(ax1, 'Ylim', [-110 50])
set(ax1, 'Ycolor', 'k')
set(ax1, 'Xlim', [-0.01 1])
yyaxis(ax1, 'left')
set(ax1, 'Ylim', [5 7])
yyaxis left
ylim([4.9 7.6]);
xlabel('Time (min)', 'FontSize', 16)
ta2=text(2, 4.9+0.95*(7.6-4.9), 'A)', 'Fontsize', 20);
xlim([t0 tf]/60)
%annotation('textarrow', [ 0.315 0.245], [0.77 0.6], 'LineWidth', 1.5)
%annotation('textarrow', [ 0.26 0.15], [0.2 0.57], 'LineWidth', 1.5, 'String', 'increasing pH_{out}', 'FontSize', 12)
axes(ax1)
xlim([t0 t(range)]/60)

figure(2);
hold off
%title('internal lactate (solid) and K+ (dashed) concentration under low pH and lactic acid stress')
ylabel('Concentration_{in} (M)', 'FontSize', 16)
xlabel('Time (min)', 'FontSize', 16)
ylim([0 0.7])
xlim([t0 tf]/60)
ta2=text(2, 0.95*0.7, 'B)', 'Fontsize', 20);

%% Part IIIb: vary K_out
%reset
membrane_initialize;
%mP.lvl_K_uniport=mP.lvl_K_uniport/100;
tf=3600*3;
sP.pH_in=7.0;
sP.pH_out=5.0;
sP.K_out=0.02;
sP.K_in=0.04;
sP.dpsi=0;
sP.Lactate_out=0.05;
K_out_var=[0.1 1 10]*sP.K_out;

%vary K_out levels
figure(3);
set(gcf, 'Renderer', 'painters')
ax_temp=gca;
ax2=axes('position', [0.5 0.7 0.3 0.2]);
hold(ax2, 'on')
axes(ax_temp);
hold on
figure(4);
hold on
linecolors2(1,:)=0*linecolors2(1,:);

for count=1:3 %must have fewer elements than K_out_var
sP.K_out=K_out_var(count);
x_0=cell2mat(struct2cell(sP));
[t, xa]= ode15s(@(t, x) membraneTransport4(t,x, SOL_in, SOL_out, ...
    [], [], [], [], cellDensity, systemParams, ...
    sP ,mP, Keqs, Temp, Capacitance, 1, 0, 0, 0), t0:dt:tf, x_0);

figure(3);
range=round(10/dt);
plot(t/60, xa(:,10), 'LineWidth', 2,   'LineStyle','-', 'Color', linecolors2(2*count-1,:))
plot(ax2, t(1:range)/60, xa(1:range,10),'LineWidth', 2, 'LineStyle','-', 'Color', linecolors2(2*count-1,:))
box on
yyaxis right
plot(t/60, xa(:,19)*1000,  'LineWidth', 2, 'LineStyle','--', 'Color', linecolors2(2*count-1,:))
yyaxis(ax2, 'right')
plot( ax2, t(1:range)/60, xa(1:range,19)*1000,'LineWidth', 2, 'LineStyle','--', 'Color', linecolors2(2*count-1,:))
yyaxis left
yyaxis(ax2, 'left')


figure(4);
plot(t/60, xa(:,2),  'LineWidth', 2,  'LineStyle','-', 'Color', linecolors2(2*count-1,:))
plot(t/60, xa(:,9),  'LineWidth', 2,  'LineStyle','--', 'Color', linecolors2(2*count-1,:))

end

% add axes and labels
figure(3);
ta2=text(6, 4.9+0.95*(7.6-4.9), 'C)', 'Fontsize', 20);
hold off
%title('pH (solid) and \Delta\psi (dashed) dynamics, varied [K_{out}]')
ylabel('pH_{in}', 'FontSize', 16)
yyaxis right
ylabel('\Delta\psi (mV)', 'FontSize', 16)

yyaxis left
xlabel('Time (min)', 'FontSize', 16)
xlim([t0 tf]/60)
ylim([4.9 7.6]);
yyaxis right
set(gca, 'Ycolor', 'k')
yyaxis(ax2, 'right')
set(ax2, 'Ycolor', 'k')
set(ax2, 'Ylim', [-110 50])
set(ax2, 'XLimSpec', 'tight')
ylim([-0.2 0.08]*1000)
annotation('textarrow',[ 0.56 0.23], [0.17 .40], 'LineWidth', 1.5, 'String', 'increasing [K^+]_{out}', 'FontSize', 12)
axes(ax2);

figure(4);
hold off
%title('internal lactate (solid) and K+ (dashed) concentration under low pH and lactic acid stress')
ylabel('Concentration_{in} (M)', 'FontSize', 16)
xlabel('Time (min)', 'FontSize', 16)
xlim([t0 tf]/60)
ylim([0 0.7])
ta2=text(6, 0.95*0.7, 'D)', 'Fontsize', 20);

%% Part IV: vary pKa of KcsA
%reset
membrane_initialize;
tf=3600*3;
sP.pH_in=7.0;
sP.pH_out=7.0;
sP.K_out=0.02;
sP.K_in=0.04;
sP.dpsi=0;
sP.Lactate_out=0.00;

figure(5);
set(gcf, 'Renderer', 'painters')
ax_temp=gca;
axes(ax_temp);
hold on
figure(6);
hold on

KcsA_pKa_var= [10^-4.2 0];
for count=1:length(KcsA_pKa_var) 
mP.Kopen_K_uniport=KcsA_pKa_var(count);
x_0=cell2mat(struct2cell(sP));
[t, xa]= ode15s(@(t, x) membraneTransport4(t,x, SOL_in, SOL_out, ...
    [], [], [], [], cellDensity, systemParams, ...
    sP ,mP, Keqs, Temp, Capacitance, 1, 0, 0, 0), t0:dt:tf, x_0);

figure(5);
range=round(10/dt);
plot(t/60, xa(:,10), 'LineWidth', 2,   'LineStyle','-', 'Color', linecolors2(2*count-1,:))
yyaxis right
plot(t/60, xa(:,19)*1000,  'LineWidth', 2, 'LineStyle','--', 'Color', linecolors2(2*count-1,:))
yyaxis left


figure(6);
plot(t/60, xa(:,2),  'LineWidth', 2,  'LineStyle','-', 'Color', linecolors2(2*count-1,:))
plot(t/60, xa(:,9),  'LineWidth', 2,  'LineStyle','--', 'Color', linecolors2(2*count-1,:))

end

% add axes and labels
figure(5);
hold off
%title('pH (solid) and \Delta\psi (dashed) dynamics, varied [K_{out}]')
ylabel('pH_{in}', 'FontSize', 16)
yyaxis right
ylabel('\Delta\psi (mV)', 'FontSize', 16)

yyaxis left
ta2=text(6, 7+0.95*(8.4-7), 'C)', 'Fontsize', 20);
xlabel('Time (min)', 'FontSize', 16)
xlim([t0 tf]/60)
yyaxis right
set(gca, 'Ycolor', 'k')
%annotation('textarrow',[ 0.56 0.23], [0.17 .39], 'LineWidth', 1.5, 'String', 'increasing [K^+]_{out}', 'FontSize', 12)

figure(6);
hold off
%title('internal lactate (solid) and K+ (dashed) concentration under low pH and lactic acid stress')
ylabel('Concentration_{in} (M)', 'FontSize', 16)
xlabel('Time (min)', 'FontSize', 16)
xlim([t0 tf]/60)
ylim([0 0.7])
%ta2=text(6, 0.95*0.7, 'B)', 'Fontsize', 20);


%% Part V: vary initial dpsi
%reset
membrane_initialize;
%mP.lvl_K_uniport=mP.lvl_K_uniport/100;
tf=3600*3;
sP.pH_in=7.0;
sP.pH_out=5.0;
sP.K_out=0.05;

sP.dpsi=0;
sP.Lactate_out=0.05;
dpsi_var=[-0.1 -0.05 0];

%vary K_in levels
figure(7);
set(gcf, 'Renderer', 'painters')
ax_temp=gca;
ax2=axes('position', [0.5 0.7 0.3 0.2]);
hold(ax2, 'on')
axes(ax_temp);
hold on
figure(8);
hold on
linecolors2=[linecolors2(:,2) linecolors2(:,1) linecolors2(:,3)];
linecolors3=summer(10);

for count=1:3 %must have fewer elements than K_out_var
sP.dpsi=dpsi_var(count);
x_0=cell2mat(struct2cell(sP));
[t, xa]= ode15s(@(t, x) membraneTransport4(t,x, SOL_in, SOL_out, ...
    [], [], [], [], cellDensity, systemParams, ...
    sP ,mP, Keqs, Temp, Capacitance, 1, 0, 0, 0), t0:dt:tf, x_0);

figure(7);
range=round(10/dt);
plot(t/60, xa(:,10), 'LineWidth', 4/count,   'LineStyle','-', 'Color', linecolors3(3*count-1,:))
plot(ax2, t(1:range)/60, xa(1:range,10),'LineWidth', 4/count, 'LineStyle','-', 'Color', linecolors3(3*count-1,:))
box on
yyaxis right
plot(t/60, xa(:,19)*1000,  'LineWidth', 2, 'LineStyle','--', 'Color', linecolors3(3*count-1,:))
yyaxis(ax2, 'right')
plot( ax2, t(1:range)/60, xa(1:range,19)*1000,'LineWidth', 2, 'LineStyle','--', 'Color', linecolors3(3*count-1,:))
yyaxis left
yyaxis(ax2, 'left')


figure(8);
plot(t/60, xa(:,2),  'LineWidth', 4/count,  'LineStyle','-', 'Color', linecolors3(3*count-1,:))
plot(t/60, xa(:,9),  'LineWidth', 2,  'LineStyle','--', 'Color', linecolors3(3*count-1,:))

end

% add axes and labels
figure(7);
ta2=text(6, 4.9+0.95*(7.6-4.9), 'B)', 'Fontsize', 20);
hold off
%title('pH (solid) and \Delta\psi (dashed) dynamics, varied [K_{out}]')
ylabel('pH_{in}', 'FontSize', 16)
yyaxis right
ylabel('\Delta\psi (mV)', 'FontSize', 16)

yyaxis left
xlabel('Time (min)', 'FontSize', 16)
xlim([t0 tf]/60)
ylim([4.9 7.6]);
yyaxis right
set(gca, 'Ycolor', 'k')
yyaxis(ax2, 'right')
set(ax2, 'Ycolor', 'k')
set(ax2, 'Ylim', [-110 50])
set(ax2, 'XLimSpec', 'tight')
ylim([-0.2 0.08]*1000)
axes(ax2);

figure(8);
hold off
%title('internal lactate (solid) and K+ (dashed) concentration under low pH and lactic acid stress')
ylabel('Concentration_{in} (M)', 'FontSize', 16)
xlabel('Time (min)', 'FontSize', 16)
xlim([t0 tf]/60)
ylim([0 0.7])
%ta2=text(6, 0.95*0.7, 'D)', 'Fontsize', 20);

%% Part VI: vary initial K_in
%reset
membrane_initialize;
%mP.lvl_K_uniport=mP.lvl_K_uniport/100;
tf=3600*3;
sP.pH_in=7.0;
sP.pH_out=5.0;
sP.K_out=0.05;

sP.dpsi=0;
sP.Lactate_out=0.05;
K_in_var=[0.05 0.15 0.3];

%vary K_in levels
figure(9);
set(gcf, 'Renderer', 'painters')
ax_temp=gca;
ax2=axes('position', [0.5 0.7 0.3 0.2]);
hold(ax2, 'on')
axes(ax_temp);
hold on
figure(10);
hold on
linecolors2=[linecolors2(:,3) linecolors2(:,1) linecolors2(:,2)];

for count=1:3 %must have fewer elements than K_out_var
sP.K_in=K_in_var(count);
x_0=cell2mat(struct2cell(sP));
[t, xa]= ode15s(@(t, x) membraneTransport4(t,x, SOL_in, SOL_out, ...
    [], [], [], [], cellDensity, systemParams, ...
    sP ,mP, Keqs, Temp, Capacitance, 1, 0, 0, 0), t0:dt:tf, x_0);

figure(9);
range=round(10/dt);
plot(t/60, xa(:,10), 'LineWidth', 2,   'LineStyle','-', 'Color', linecolors2(2*count-1,:))
plot(ax2, t(1:range)/60, xa(1:range,10),'LineWidth', 2, 'LineStyle','-', 'Color', linecolors2(2*count-1,:))
box on
yyaxis right
plot(t/60, xa(:,19)*1000,  'LineWidth', 2, 'LineStyle','--', 'Color', linecolors2(2*count-1,:))
yyaxis(ax2, 'right')
plot( ax2, t(1:range)/60, xa(1:range,19)*1000,'LineWidth', 2, 'LineStyle','--', 'Color', linecolors2(2*count-1,:))
yyaxis left
yyaxis(ax2, 'left')


figure(10);
plot(t/60, xa(:,2),  'LineWidth', 2,  'LineStyle','-', 'Color', linecolors2(2*count-1,:))
plot(t/60, xa(:,9),  'LineWidth', 2,  'LineStyle','--', 'Color', linecolors2(2*count-1,:))

end

% add axes and labels
figure(9);
ta2=text(6, 4.9+0.95*(7.6-4.9), 'A)', 'Fontsize', 20);
hold off
%title('pH (solid) and \Delta\psi (dashed) dynamics, varied [K_{out}]')
ylabel('pH_{in}', 'FontSize', 16)
yyaxis right
ylabel('\Delta\psi (mV)', 'FontSize', 16)

yyaxis left
xlabel('Time (min)', 'FontSize', 16)
xlim([t0 tf]/60)
ylim([4.9 7.6]);
yyaxis right
set(gca, 'Ycolor', 'k')
yyaxis(ax2, 'right')
set(ax2, 'Ycolor', 'k')
set(ax2, 'Ylim', [-110 50])
set(ax2, 'XLimSpec', 'tight')
ylim([-0.2 0.08]*1000)
annotation('textarrow',[ 0.56 0.33], [0.27 .47], 'LineWidth', 1.5, 'String', 'decreasing [K^+]_{in}', 'FontSize', 12)
axes(ax2);

figure(10);
hold off
%title('internal lactate (solid) and K+ (dashed) concentration under low pH and lactic acid stress')
ylabel('Concentration_{in} (M)', 'FontSize', 16)
xlabel('Time (min)', 'FontSize', 16)
xlim([t0 tf]/60)
%ta2=text(6, 0.95*0.7, 'F)', 'Fontsize', 20);
ylim([0 0.7])

%{
%% Part IIIc: vary KcsA activation
sP=solParams;
mP=modelParams;

sP.pH_in=6.8;
sP.pH_out=5.0;
sP.K_out=0.01;
sP.Lactate_out=0.020;

figure(5);
hold on
figure(6);
Kopen_vals=mP.Kopen_K_uniport*logspace(-3, 5, 10);
hold on

for count=1:length(Kopen_vals)
    disp(count)
mP.Kopen_K_uniport=Kopen_vals(count);
x_0=cell2mat(struct2cell(sP));
[t, xa]= ode15s(@(t, x) membraneTransport4(t,x, SOL_in, SOL_out, ...
    [], [], [], [], cellDensity, systemParams, ...
    sP ,mP, Keqs, Temp, Capacitance, 1, 0, 0, 0), t0:dt:tf, x_0);

figure(5);
plot(t, xa(:,10))
yyaxis right
plot(t, xa(:,19))
yyaxis left


end
%}
