# Supplementary material for: Modeling control and transduction of electrochemical gradients in acid-stressed bacteria
Source: iScience. 2023 Jun 17;26(7):107140. doi: 10.1016/j.isci.2023.107140 (PMC10316662; doi:10.1016/j.isci.2023.107140)
Supplement: Data S1. Source code used to generate Figures 1–3 [file mmc2.zip › membraneLoop_fig3final.m]

%% Membrane-augmented growth approximation
%
%%%%%%%%%%%%%%%%%%%%%%%%%%%%%%%%%%%%%%%%%%%%%%%%%%%%%%%%%%%%%%%%%%%%
%variable definitiond:
%       t:               time, s
%       x:               solutes (M) & pH inside/outside cell; dpsi
%       SOL_in           struct containing solutes, inside cell 
%       SOL_out          struct containing solutes, outside cell 
%       growthrate       growth rate of cells, s^-1
%       sulffrac         sulfur fraction in dry cells, mol/g (not used)
%       phosfrac         phosphorus fraction in dry cells, mol/g (not used)
%       nitfrac          nitrogen fraction in dry cells, mol/g (not used)
%       cellDensity      volume fraction of cells, unitless
%       systemParams     system parameters 
%       modelParams      model parameters; these stay constant for a given
%       system
%       Keqs             equillibrium constants (not used)
%       Temp             Temperature (K)
%       Capacitance      Cell capacitance (Farads)
%       varargin (1)         0 for dynamic ATP; 1 for ATP constant; 2 for steady ATP supply
%       varargin (2)         0 for dynamic membrane potential, 1 for fixed membrane potential 
%       varargin (3)         0 for no growth and static cellDensity, 1 for growth and dynamic cellDensity
%       varargin (4)         dilution rate
% all varargin are 0 if not supplied.
%       x vector:
%       Intracellular:
%       x(1)    Glu         (glucose) (not considered here)
%       x(2)    Lactate     (total)
%       x(3)   ATP
%       x(4)   ADP
%       x(5)   NH3         (total ammonia)
%       x(6)   Pi          (total phosphate)
%       x(7)   Sulf        (total sulfate)
%       x(8)   Naplus      (Na+ ion)
%       x(9)   Kplus       (K+ ion)
%       x(10)   pHin       (H+ concentration)

%       Extracellular:
%       x(11)    Glu         (glucose)
%       x(12)    Lactate     (total)
%       x(13)   NH3         (total ammonia)
%       x(14)   Pi          (total phosphate)
%       x(15)   Sulf        (total sulfate)
%       x(16)   Naplus      (Na+ ion)
%       x(17)   Kplus       (K+ ion)
%       x(18)   pHout       (H+ concentration)

%       Membrane Potential & biomass
%       x(19)   dpsi        (Membrane potential, mV)
%       x(20)   cellmass    total cell (dry) biomass, g
%%%%%%%%%%%%%%%%%%%%%%%%%%%%%%%%%%%%%%%%%%%%%%%%%%%%%%%%%%%%%%%%%%%%%%%
%% Part IV. Include Cell growth & metabolism
%% Initialize and set parameters
%clean house
clear all
close all
membrane_initialize;

sP.Lactate_out=0.0; %M
sP.Glu_out=0.1; %M
sP.cellmass=0.5/100; %g
sP.NH3_out=0.05; %M
sP.pH_in=7.0;
sP.pH_out=6.5; %pH, outside cell
sP.K_out=0.04; %M
sP.Pi_out=0.1;
sP.ATP_in=0.003;
sP.dpsi=-0.08;
sP.Pi_in=0.07;
%sP.K_in= 0.15;

x_0=cell2mat(struct2cell(sP)); %x is a vector of size (20, 1)
t0=0;
tf=3600*16;
dt=400;
R=8.3145; %J mol^-1 K^-1
T=Temp;
F=96500;

%% Solve ODE system and calculate flux out
[t, xa]= ode15s(@(t, x) membraneTransport4(t,x, SOL_in, SOL_out, ...
    [], [], [], [], cellDensity, systemParams, ...
    sP, mP, Keqs, Temp, Capacitance, 0, 0, 1, 0), t0:dt:tf, x_0); 

%calculate flux through each rxn
sens_time=3600; %time where change happens quickly
t_vec1=t(1:sens_time/dt+1);
xa_vec1=xa(1:sens_time/dt+1, :);
%rest of the time: n evenly spaced points
npoints=200;
t_vec2=linspace(t(sens_time/dt+2), t(end), npoints);
xa_vec2=interp1(t, xa, t_vec2);
t_vec=[t_vec1' t_vec2];
xa_vec=[xa_vec1; xa_vec2];
fluxout=zeros(length(t_vec), 18);
df_out=zeros(length(t_vec), 20);

%Note: fluxout calculation only works for t0=0
for ind_flux=1:length(t_vec)
    [df_out(ind_flux, :), fluxout(ind_flux, :)]=membraneTransport4(t_vec(ind_flux),xa_vec(ind_flux,:)', SOL_in, SOL_out, ...
    [], [], [], [], cellDensity, ...
    systemParams, sP, modelParams, Keqs, Temp, ...
    Capacitance, 0, 0, 1, 0);
end

%% plotting
%plot external glucose, lactate, and pH
figure(1);
hold on
plot(t/3600, xa(:,11),  'LineWidth', 2, 'Color', [171 104 87]/256)
plot(t/3600, xa(:, 12),  'LineWidth', 2, 'Color', [0.5 0.5 0.5])
xlabel('Time (h)','FontSize', 16)
ylabel('Concentration (M)','FontSize', 16)
yyaxis right
plot(t/3600, xa(:,20)./systemParams.Volume, 'LineStyle', '--', 'LineWidth', 2, 'Color', [0 0.6 0])
ylabel('Dry weight (g/L)','FontSize', 16)
set(gca, 'Ycolor', [0 0.6 0])
yyaxis left
annotation('line', [0.825 0.825], [0.115 0.93], 'LineWidth', 1, 'LineStyle', '--', 'Color', [0.5 0.5 0.5])
text(7, 0.058, 'Biomass', 'Color', [0 0.6 0], 'FontSize', 16)
text(6, 0.088, '[Glu]_{out}', 'Color', 'k', 'FontSize', 16)
text(9, 0.01, '[Lac]_{out}', 'Color', 'k', 'FontSize', 16)
ta2=text(0.3, 0.095, 'A)', 'Fontsize', 20);
%legend('Glucose_{out}', 'Lactate_{out}', 'biomass')
hold off


%plot internal lactate, K in, and internal/external pH
figure(3);
set(gcf, 'Renderer', 'painters')
hold on
plot (t/3600, xa(:,2), 'LineWidth', 2, 'LineStyle', '-', 'Color', 'k')
plot (t/3600, xa(:,9), 'LineWidth', 2, 'LineStyle', '-', 'Color', 'r')
ylabel('Concentration (M)','FontSize', 16)
yyaxis right
plot(t/3600, xa(:,10), 'LineWidth', 2, 'LineStyle', '--', 'Color', [0.6, 0, 1]);
plot(t/3600, xa(:,18), 'LineWidth', 2, 'LineStyle', ':', 'Color', [0.6, 0, 1]);
ylabel('pH','FontSize', 16)
ylim([4 7])
set(gca, 'ycolor', [0.6, 0, 1])
yyaxis left
xlabel('Time (h)','FontSize', 16)
ylim([0 0.5])
annotation('line', [0.825 0.825], [0.115 0.93], 'LineWidth', 1, 'LineStyle', '--', 'Color', [0.5 0.5 0.5])
%legend('Lactate_{in}','K_{in}', '\Delta\psi')
text(10, 0.15, 'pH_{out}', 'Color', [0.6 0 1], 'FontSize', 16)
text(12.6, 0.19, 'pH_{in}', 'Color', [0.6 0 1], 'FontSize', 16)
text(3, 0.25, '[Lac]_{in}', 'Color', 'k', 'FontSize', 16)
text(0.65, 0.31, '[K^+]_{in}', 'Color', 'k', 'FontSize', 16)
ta2=text(0.3, 0.95*max(ylim), 'B)', 'Fontsize', 20);
hold off


%plot dpsi, dpH, and total PMF
figure(4)
set(gcf, 'Renderer', 'painters')
ax_temp=gca;
%ax2=axes('position', [0.2 0.68 0.3 0.2]);
%hold(ax2, 'on')
axes(ax_temp);
hold on
range=round(600/dt);
plot(t/3600, xa(:,10)-xa(:,18), 'LineStyle', '--', 'LineWidth', 2, 'Color', [0 0 0])
%plot(ax2, t(1:range)/3600, xa(1:range,10)-xa(1:range,18), 'LineStyle','--', 'LineWidth', 2, 'Color', [0 0 0])
ylabel('\DeltapH', 'FontSize', 16)
ylim([-0.5 1.2])
yyaxis right
plot(t/3600, xa(:,19)*1000, 'LineStyle', ':', 'LineWidth', 2, 'Color', 'b')
figaxis=get(gcf,'CurrentAxes');
figaxis.YColor= [0 0 1];
ylabel('Potential (mV)', 'FontSize', 16)
plot(t/3600, xa(:,19)*1000-2.303*R*T/F*1000*(xa(:,10)-xa(:,18)), 'LineStyle', '-.', 'LineWidth', 2, 'Color', 'b')
xlabel('Time (h)', 'FontSize', 16)
text(10, -113, 'PMF', 'Color', 'b', 'FontSize', 16)
text(12, -52, '\Delta\psi', 'Color', 'b', 'FontSize', 16)
text(9.7, -10, '\DeltapH', 'Color', 'k', 'FontSize', 16)
set(gcf, 'Position', [488 342 560*7700/7589 420])
annotation('line', [0.825 0.825]*7589/7700, [0.115 0.93], 'LineWidth', 1, 'LineStyle', '--', 'Color', [0.5 0.5 0.5])
%axes(ax2)
yyaxis left
ta2=text(0.3, 0.92*max(ylim), 'C)', 'Fontsize', 20);
hold off

%% Calculate specific/total energies for ATP and gradients

deltaG_ATP_neg = R*T*log(mP.K_eq_ATPsynthesis);
%deltaG_ATP=-37000; %J/mol ATP hydrolysis

%calculate energy values (-DeltaG)
energyvals_ATP=-(deltaG_ATP_neg+R*T*log(xa(:,4).*xa(:,6)./xa(:,3)));%J/mol

energyvals_K=-R*T*log(xa(:,17)./xa(:,9));%J/mol for K+_in --> K+_out
energyvals_H=-R*T*log(10.^-xa(:,10)./10.^-xa(:,18));%J/mol for H+_out-->H+_in
energyvals_dpsi=-F*xa(:,19);%J/mol electrons


fun_ATP = @(e, ATP0, ADP0, Pi0) deltaG_ATP_neg+R.*Temp.*log((ADP0+e).*(Pi0+e)./(ATP0-e));
fun_K= @(e, K_in, K_out) R*T*log((K_in-e)./(K_out)); %assume external K is constant
fun_H= @(e, H_in, H_out) R*T*log((H_in-e)./(H_out)); %assume external H is constant

intlength=length(xa(:,3));
energypool_ATP=zeros(1,intlength);
energypool_K=zeros(1,intlength);
energypool_H=zeros(1,intlength);
energypool_dpsi=0.5*Capacitance*xa(:,19).*abs(xa(:,19)); %J per cell

for count=1:intlength %estimates energy of each pool; J per cell   
energypool_ATP(count)=integral(@(e) fun_ATP(e, xa(count,3), xa(count,4), xa(count,6)), 0, xa(count,3))*mP.v_cell;
energypool_K(count)=integral(@(e) fun_K(e, xa(count,9), xa(count,17)),  0, xa(count,9)-xa(count,17))*mP.v_cell;
%disp(count)
end

solute_nicknames={'Glucose', 'Lactic',  'Ammonium', ...
    'o_Phosphoric', 'Sulfuric', 'NaCl', 'KCl', 'HCl'};
buff_in=@(SOL, pH) buffcapeval(SOL, pH, [], mkadj(SOL, ionicstr(SOL, pH), T-273.15)); %, ADJ_in
buff_in_pH= @(pH) buff_in(SOL, pH);
energypool2_H=zeros(1,intlength);
energyfunc_vals=zeros(1,intlength);
energyfunc_H= @(pH, pHout, SOL) R*T*2.3026*(pH-pHout)*...
    buffcapeval(SOL, pH, [], mkadj(SOL, ionicstr(SOL, pH), T-273.15));
disp(intlength);
for count=1:intlength
    SOL=SOLconc(SOL_in, solute_nicknames, [xa(count,1:2) xa(count,5:9), 0]);
    %energyfunc_vals(count)=energyfunc_H(xa(count,10), xa(count,18), SOL);
    energypool2_H(count)=integral(@(pH) energyfunc_H(pH, xa(count,18), SOL), ...
        xa(count,10), xa(count,18), 'ArrayValued', true);
    %disp(count)
end
energypool2_H_cell=energypool2_H*mP.v_cell;
energypool2_H_plot=abs(max(-energypool2_H_cell, 0));

%% Plot specific/total energies for ATP and gradients

linecolors=[0 0 0; 0.8 0.6 0; 1 0 0; 0 0 1 ];
figure(9);
set(gcf, 'Renderer', 'painters')
semilogy(t./3600, energypool2_H_plot, 'LineWidth', 2, 'Color', linecolors(1,:))
text(2.5, 10^-14*3, '\DeltapH', 'Color', 'k', 'FontSize', 16)
%semilogy(t./3600, abs(max(-energypool2_H_cell, 0)), 'LineWidth', 1.5, 'Color', linecolors(1,:))
hold on
semilogy(t./3600, abs(max(-energypool_ATP, 0)), 'LineWidth', 2, 'Color', linecolors(2,:))
text(6.5, 10^-12*1.7, '[ATP]', 'Color', 'k', 'FontSize', 16)
semilogy(t./3600, abs(energypool_K), 'LineWidth', 2, 'Color', linecolors(3,:))
text(9.6, 2*10^-11, '\Delta[K^+]', 'Color', 'k', 'FontSize', 16)
semilogy(t./3600, abs(energypool_dpsi), 'LineWidth', 2, 'Color', linecolors(4,:))
text(2.5, 10^-16*8, '\Delta\psi', 'Color', 'k', 'FontSize', 16)
xlim([0 tf/3600])
ylim([10^-17 10^-10])
annotation('line', [0.825 0.825], [0.115 0.93], 'LineWidth', 1, 'LineStyle', '--', 'Color', [0.5 0.5 0.5])
annotation('textarrow', [0.63 0.83], [0.44 0.38], 'LineWidth', 0.75, 'String', 'Cell de-energization', 'FontSize', 12)
%legend('H^+','ATP','K^+','\Delta\psi')
xlabel ('Time (h)', 'FontSize', 16)
ylabel('Energy Pools (J/cell)','FontSize', 16)
ta2=text(0.3, 0.45*max(ylim), 'D)', 'Fontsize', 20);
hold off

figure (10)
set(gcf, 'Renderer', 'painters')
hold on
plot(t(1:round(tf/dt+1))./3600, energyvals_ATP(1:round(tf/dt+1))./1000, 'LineWidth', 2, 'Color', linecolors(2,:),'LineStyle', '--')
plot(t./3600, energyvals_K/1000, 'LineWidth', 2, 'Color', linecolors(3,:),'LineStyle', ':')
plot(t./3600, energyvals_dpsi/1000, 'LineWidth', 2, 'Color', linecolors(4,:),'LineStyle', '--')
plot(t./3600, energyvals_H/1000, 'LineWidth', 2, 'Color', linecolors(1,:),'LineStyle', '--')
xlim([0 tf/3600])
annotation('line', [0.825 0.825], [0.115 0.93], 'LineWidth', 1, 'LineStyle', '--', 'Color', [0.5 0.5 0.5])
annotation('textarrow', [0.63 0.83], [0.58 0.52], 'LineWidth', 0.75, 'String', 'Cell de-energization', 'FontSize', 12)
xlabel('Time (h)','FontSize', 16)
ylabel('-\DeltaG (kJ/mol)','FontSize', 16)
hold off
