# Supplementary material for: Modeling control and transduction of electrochemical gradients in acid-stressed bacteria
Source: iScience. 2023 Jun 17;26(7):107140. doi: 10.1016/j.isci.2023.107140 (PMC10316662; doi:10.1016/j.isci.2023.107140)
Supplement: Data S1. Source code used to generate Figures 1–3 [file mmc2.zip › membraneTransport4.m]

function [df, fluxes] = membraneTransport4(t,x, SOL_in, SOL_out, growthrate, sulffrac, phosfrac, nitfrac, cellDensity, systemParams, solParams, modelParams, Keqs, Temp, Capacitance, varargin)

%   This file codes for flux through the cell membrane of substrates,
%   products, and charges (for the PMF). PTS is included here as a glucose
%   transporter despite not directly affecting the PMF or pH.

%%%%%%%%%%%%%%%%%%%%%%%%%%%%%%%%%%%%%%%%%%%%%%%%%%
%   INPUTs:

%   t: time

%   GrowthRate: contains changes in cell biomass

%New x vector:
%       Membrane-relevant Intracellular metabolites
%       x(1)    Glu         (glucose)
%       x(2)    Lactate     (total)
%       x(3)   ATP
%       x(4)   ADP
%       x(5)   NH3         (total ammonia)
%       x(6)   Pi          (total phosphate)
%       x(7)   Sulf        (total sulfate)
%       x(8)   Naplus      (Na+ ion)
%       x(9)   Kplus       (K+ ion)
%       x(10)   pHin       (H+ concentration)

%       Membrane-relevant Extracellular metabolites
%       x(11)    Glu         (glucose)
%       x(12)    Lactate     (total)
%       x(13)   NH3         (total ammonia)
%       x(14)   Pi          (total phosphate)
%       x(15)   Sulf        (total sulfate)
%       x(16)   Naplus      (Na+ ion)
%       x(17)   Kplus       (K+ ion)
%       x(18)   pHout       (H+ concentration)

%       Membrane Potential
%       x(19)   dpsi        (Membrane potential, mV)
%       x(20)   cellmass    cell biomass, g

%   cellDensity: cell density

%   modelParams: model parameter

%   systemParams: medium content parameter

%SOL_in: solution structure, inside cell
%SOL_out: solution structure, outside cell
%%%%%%%%%%%%%%%%%%%%%%%%%%%%%%%%%%%%%%%%%%%%%%%%%%
%   OUTPUTs:

%   df: residual


%%  Exchange reactions of metabolites at cell membrane

%needs ammonium as acidic species (and perhaps carbonic acid as well)
mP=modelParams; %shorten notation
%{
if sum(isnan(x))
    warning('NaN activity value for x')
    disp(x)
end
%}
x([1:9, 11:17, 20])=max(x([1:9, 11:17, 20]),0); %eliminate negative values

xcell=num2cell(x);
[Glu_in, Lac_in, ATP, ADP, NH3_in, Pi_in, Sulf_in, Na_in, K_in, pH_in, ...
    Glu_out, Lac_out, NH3_out, Pi_out, Sulf_out, Na_out, K_out, pH_out, ...
    dpsi, cellmass] = deal(xcell{:});

%vary cellDensity if cells are growing
grow_flag=0;
if ~isempty(varargin)
    if length(varargin)>=3
        if varargin{3}==1
            grow_flag=1;
        cellDensity=cellmass/0.3*modelParams.v_cell/modelParams.m_cell/systemParams.Volume/1000;
        end
    end
end

solute_nicknames={'Glucose', 'Lactic',  'Ammonium', ...
    'o_Phosphoric', 'Sulfuric', 'NaCl', 'KCl', 'HCl'};
%set solute concentrations- don't include HCl
solute_concs_in= [Glu_in, Lac_in, NH3_in, Pi_in, Sulf_in, Na_in, K_in, 0];
solute_concs_out= [Glu_out, Lac_out, NH3_out, Pi_out, Sulf_out, Na_out, K_out, 0];

%   Compute intracellular/extracellular undissociated acid concentration
internalAcids        = Lac_in;  %intracellular concentration of acidic species
externalAcids        = Lac_out; %extracellular concentration of acidic species

acidDissoConst_in       = [modelParams.pKa_LA];  % need ADJ
acidDissoConst_out       = [modelParams.pKa_LA];
%make pKa adjustments based on solution & pH

%make concentration changes to SOLs
    SOL_in=SOLconc(SOL_in, solute_nicknames, solute_concs_in);
    SOL_out=SOLconc(SOL_out, solute_nicknames, solute_concs_out);
    
internalUndisAcids   = internalAcids./(1+10.^(pH_in-acidDissoConst_in));%*10.^-(pH_in-acidDissoConst_in);           %   intracellular concentration of undissociated acidic species
externalUndisAcids   = externalAcids./(1+10.^(pH_out-acidDissoConst_out));%*10.^-(pH_out-acidDissoConst_out);           %   extracellular concentration of undissociated acidic species
internaldisAcids     = internalAcids-internalUndisAcids;
externaldisAcids     = externalAcids-externalUndisAcids;

%% Calculate flux for each membrane reaction except ammonia

fluxes=zeros(18,1); %M/time 

%PTS: Glucose,ext + PEP --> G6P + Pyr 
%fluxes(1)=mP.lvl_PTS*PTS_glucose(mP.kf_PTS, mP.Km_PTS, Glu_in, Glu_out);

%nH+ +ATP <-->nH+,ext + ADP + Pi
%fluxes(2)=mP.lvl_F_ATPase*F_ATPase3(mP.kf_F_ATPase, mP.kb_F_ATPase, mP.K1_F_ATPase, mP.K2_F_ATPase, mP.K3_F_ATPase, mP.K5_F_ATPase, Keqs, 10^-pH_in, 10^-pH_out, ATP, ADP, Pi_in, dpsi, mP.n_F_ATPase, Temp);
fluxes(2)=mP.lvl_F_ATPase*F_ATPase4(mP.kf_F_ATPase4, mP.kb_F_ATPase4, mP.K1_F_ATPase4, mP.K2_F_ATPase4, mP.K3_F_ATPase4, mP.K5_F_ATPase4, mP.x_F_ATPase4, 10^-pH_in, 10^-pH_out, ATP, ADP, Pi_in, dpsi, mP.n_F_ATPase4, Temp);
%2K+,ext + 3Na+ + ATP <--> 2K+ + 3Na+,ext + ADP + Pi
%fluxes(3)=mP.lvl_NaK_ATPase*NaK_ATPase3(mP.kf_NaK_ATPase, mP.kb_NaK_ATPase, mP.K0_NaK_ATPase, mP.K2_NaK_ATPase, mP.K3_NaK_ATPase, mP.K4_NaK_ATPase, mP.K5_NaK_ATPase, mP.K6_NaK_ATPase, mP.K7_NaK_ATPase, mP.K8_NaK_ATPase, Keqs, Na_in, Na_out, K_in, K_out, ATP, ADP, Pi_in);

%Sulfate,ext+ ATP <--> Sulfate + ADP + Pi (proportional to growthrate)
%fluxes(4)=sulffrac*growthrate*(Sulf_out/(10^-6+Sulf_out));

%Pi,ext + ATP <--> ADP + 2Pi (proportional to growthrate)
%fluxes(5)=phosfrac*growthrate*(Pi_out/(10^-6+Pi_out));

%K+,ext + H+,ext <--> K+ + H+
%fluxes(6)=mP.lvl_KH_symport*symport(mP.kf_KH_symport, mP.kb_KH_symport, mP.K1_KH_symport, mP.K2_KH_symport, mP.K4_KH_symport, mP.K5_KH_symport, Keqs, K_in, K_out, 10^-pH_in, 10^-pH_out);

%K+,ext <-->K+,int
fluxes(15)=mP.lvl_K_uniport*K_uniport3(mP.kf_K_uniport, mP.Kd_K_uniport, K_in, K_out, mP.Kopen_K_uniport, pH_in, dpsi, mP.alpha_K_uniport, Temp);

%Na+ + H+,ext <--> Na+,ext + H+
%fluxes(7)=mP.lvl_NaH_antiport*antiport(mP.kf_NaH_antiport, mP.kb_NaH_antiport, mP.K1_NaH_antiport, mP.K3_NaH_antiport, mP.K4_NaH_antiport, mP.K5_NaH_antiport, mP.K6_NaH_antiport, Keqs, Na_in, Na_out, 10^-pH_in, 10^-pH_out);

%% Compute flux for ammonia
%NH4+,ext  <--> NH4+ 
%fluxUniport=mP.lvl_NH4_uniport*uniport(mP.kf_NH4_uniport, mP.kb_NH4_uniport, mP.K1_NH4_uniport, mP.K2_NH4_uniport, mP.K3_NH4_uniport, Keqs, NH3_in, NH3_out, dpsi);

%NH4+,ext + K+ <--> K+,ext + NH4+
%fluxAntiport=mP.lvl_KNH4_antiport*antiport(mP.kf_KNH4_antiport, mP.kb_KNH4_antiport, mP.K1_KNH4_antiport, mP.K3_KNH4_antiport, mP.K4_KNH4_antiport, mP.K5_KNH4_antiport, mP.K6_KNH4_antiport, Keqs, K_in, K_out, NH3_in, NH3_out);

%sumNH4=fluxUniport+fluxAntiport;

%% Undissociated Acid diffusion across cell membrane (fast)
%Lactic <--> Lactic,ext
fluxes(12)=modelParams.P_lactic*(internalUndisAcids(1)-externalUndisAcids(1));


%Lactate <--> Lactate,ext
%fluxes(13)=modelParams.P_lactate*(internaldisAcids(1)-externaldisAcids(1));
%% Cell metabolism and mass changes


lim_metabolism=1-10^-(pH_in-mP.pHlim_metabolism);
fluxes(16)=max(mP.Vmax_glu*Glu_out/(mP.Km1/10000+Glu_out)*ADP/(mP.K_ADP+ADP)*Pi_in/(mP.K_Pi+Pi_in)/15*lim_metabolism, 0);  %glucose (M) consumed for lactate formation (In terms of Glu_in, not glu_out)


lim_biomass=1-10^-(pH_in-mP.pHlim_biomass);
fluxes(17)=max(mP.Vmax_glu*Glu_out/(mP.Km1/10000+Glu_out)*ATP/(mP.K_ATP+ATP)*NH3_out/(mP.K_NH3+NH3_out)/150*lim_biomass, 0); %glucose (M) consumed for biomass formation

maintenance=mP.ATP_maintain*ATP/(mP.ATP_maintain+ATP);
fluxes(18)=maintenance;
%% Compute df for solutes. Note that df has to be fixed for pH as it is currently df for H+
df=zeros(20, 1);

% internal solutes
%df(1)=fluxes(1); %glucose  
df(2)=-fluxes(12); %lactic acid
df(3)=-fluxes(2)-fluxes(3)-fluxes(4)-fluxes(5); %ATP
df(4)=fluxes(2)+fluxes(3)+fluxes(4)+fluxes(5); %ADP
df(5)=fluxes(8)+fluxes(9); %NH4+
df(6)=2*fluxes(5)+fluxes(2)+fluxes(3)+fluxes(4); %Pi
df(7)=fluxes(4); %sulf
df(8)=-3*fluxes(3)-fluxes(7); %Na+
df(9)=2*fluxes(3)+fluxes(6)-fluxes(9)+fluxes(15); %K+
df(10)=-mP.n_F_ATPase4*fluxes(2)+fluxes(6)-fluxes(7);%-fluxes(12); %H+ (will fix to represent pH)


% external solutes
for count=1:2
    df(count+10)=-df(count)*cellDensity/(1-cellDensity);
end

for count=5:10
    df(count+8)=-df(count)*cellDensity/(1-cellDensity);
end
%phosphate is a special case
df(14)=-(2*fluxes(5)+fluxes(3)+fluxes(4))*cellDensity/(1-cellDensity);

%for cell growth
if grow_flag ==1
    df(2)=df(2)+2*fluxes(16); %lactic acid formation, in cell
    df(3)=df(3)+2*fluxes(16)-mP.biomass_ATP*fluxes(17)-maintenance;
    df(4)=df(4)-2*fluxes(16)+mP.biomass_ATP*fluxes(17)+maintenance;
    df(6)=df(6)-2*fluxes(16)+mP.biomass_ATP*fluxes(17)+maintenance;
    %outside cell
    df(11)=-fluxes(16)*cellDensity/(1-cellDensity)-fluxes(17)*cellDensity/(1-cellDensity); %glucose, ext consumption rate (M/s) (account for cellDensity)
    df(13)=-mP.biomass_NH3*fluxes(17)*cellDensity/(1-cellDensity);
    df(20)=mP.biomass_grams*fluxes(17)*cellDensity/(1-cellDensity)*systemParams.Volume; %cell mass formation, g/s
end

%if ATPflag is 1, ignore concentration changes in ATP, ADP, Pi
if ~isempty(varargin)
    if varargin{1}==1
        df(3)=0;
        df(4)=0;
        df(6)=0;
    elseif varargin{1}==2 %if ATPflag is 2, supply constant ATP at 10mM/s, subject to ADP & Pi availability
        df(3)=df(3)+mP.ATP_supply*ADP/(mP.K_ADP/10+ADP)*Pi_in/(mP.K_Pi/10+Pi_in);
        df(4)=-df(3);
        df(6)=-df(3);
    end
    

end


%dilution option
if ~isempty(varargin)
if (length(varargin)>=4)
    dilution=varargin{4};
    sP_vals=cell2mat(struct2cell(solParams));
    
    df(11:17)=df(11:17)+(sP_vals(11:17)-x(11:17))*dilution; %non pH values
    df(20)=df(20)-x(20)*dilution;
    df(18)=df(18)+(10^-sP_vals(18)-10^-x(18))*dilution; %dilution of H3O+
end
end
%% Compute df for internal and external pH based on proton and weak acid movement
% calculate dpH/dt
    
    %values for dCbdt can't be identically zero; 10^-100 is small enough to
    %be meaningless if error is not accumulated
    df_err=10^-100; 
    df_hold=df+df_err;
    
   %calc SOLs, adjustments, buffer capacity, and dCbdt for inside & outside cell 
    %pHtools adjustments, buffer capacities
    
    
    %12/1/19 remove ADJ_in, ADJ_out
    %ADJ_in=mkadj(SOL_in, ionicstr(SOL_in, pH_in), Temp-273.15);
    %ADJ_out=mkadj(SOL_out, ionicstr(SOL_out, pH_out), Temp-273.15);
    
    %12/1/19 remove ionicstr
    ADJ_in=mkadj(SOL_in, ionicstr(SOL_in, pH_in), Temp-273.15);
    ADJ_out=mkadj(SOL_out, ionicstr(SOL_out, pH_out), Temp-273.15);
    
    
    buff_in=buffcapeval(SOL_in, pH_in, [], ADJ_in); %, ADJ_in
    buff_out=buffcapeval(SOL_out, pH_out, [], ADJ_out); %, ADJ_out
   %10/24/19: dCbdt requires solutes to be in alphabetical order (same as
   %order created by mksol). 
      dCbDt_in=-dCbdt(SOL_in, pH_in, [], ADJ_in, 'Ammonium', df_hold(5), ... %, ADJ_in
          'HCl', df_hold(10), 'KCl', df_hold(9), 'Lactic', df_hold(2), ...
          'NaCl', df_hold(8), 'o_Phosphoric', df_hold(6), 'Sulfuric', df_hold(7));
    dCbDt_out=-dCbdt(SOL_out, pH_out, [], ADJ_out, 'Ammonium', df_hold(13), ... %, ADJ_out
        'HCl', df_hold(18), 'KCl', df_hold(17), 'Lactic', df_hold(12), ...
        'NaCl', df_hold(16), 'o_Phosphoric', df_hold(14),  'Sulfuric', df_hold(15));
   
    df(10)=1/buff_in*dCbDt_in;
    df(18)=1/buff_out*dCbDt_out;

    
%% Compute df for dpsi
% assume sulfate is transported as 2- and phosphate is transported as 1-
F= 96500; %Faraday's constant, coulomb/mol
C= Capacitance; %capacitance of cell, Farads (guessed)
fluxcharge=-(mP.n_F_ATPase4*fluxes(2)+fluxes(3)+2*fluxes(4)+fluxes(5)-2*fluxes(6)-fluxes(8)-fluxes(15)); %flux of positively charged species into cell, Molar

%{
if grow_flag==1
    fluxcharge=-(mP.n_F_ATPase*fluxes(2)+fluxes(3)+2*fluxes(4)+fluxes(5)-2*fluxes(6)-fluxes(8)-fluxes(15)-fluxes(17)/3); %flux of positively charged species into cell, Molar
end
%}
%3/8/2020 added maintainence
df(19)=fluxcharge*modelParams.v_cell*F/C;

%set dpsi to constant if varargin(2) != 1
if ~isempty(varargin)
    if length(varargin)>=2
        if varargin{2}==1
        df(19)=0;
        end
    end
end

%fluxes(15)=df(9);
    
%{
if mod(toc, 10) < 0.05
    disp(t)
    disp(toc)
end
%}
%disp([t(end) fluxes(15)])
