# Supplementary material for: Modeling control and transduction of electrochemical gradients in acid-stressed bacteria
Source: iScience. 2023 Jun 17;26(7):107140. doi: 10.1016/j.isci.2023.107140 (PMC10316662; doi:10.1016/j.isci.2023.107140)
Supplement: Data S1. Source code used to generate Figures 1–3 [file mmc2.zip › pHtools_release/lpregtools/backfit.m]

function [varargout] = backfit(X,Y,Xcol,Model,options,varargin);

%B = BACKFIT(A,B,Xo,COLS,D);
%A has 1 column per predictor variable, B is a univariate response vector,
%Xo is a cell array of initial parameter guesses (each cell corresponds to 
%a particular model),
%COLS is a cell array of integers
%indicating the columns of A which are to be solved by the methods in the
%corresponding cell array of D.
%
%This is a function for fitting Generalized Additive Models (GAM).
%Each D may be either a design matrix or may be a function name.
%If a D is a function name that function must have the following input/
%output structure [B,P] = func(X,Y,B,P1,P2,...) where B is a vector of parameter
%estimates and P is a vector of predicted values.  The following
%function names are reserved
%	linear (l)        - linear additive model with a constant term
%       interaction (i)   - includes constant, linear, and cross product terms.
%       quadratic (q)	  - interactions plus squared terms.
%	purequadratic (p) - includes constant, linear and squared terms
%
%Any other models supported by the STATISTICS TOOLBOX's X2FX are also acceptable.                   
%If several predictor variables (columns of X) enter into the GAM as a linear
%sub-model (even with interactions) then they will be solved efficiently
%by specifiying the appropriate design matrix or by one of the "named" 
%designs mentioned above.
%       
%B = BACKFIT(A,B,X,COLS,D,OPTIONS) uses the options in backfitset.
%These options are Relax, TolX, Display,MaxIter.
%
%   Example:
%       %Create some data.
%	N = 20;
%       X = linspace(0,4*pi,N);
%       Y = X;
%       [X,Y] = meshgrid(X,Y);
%	Z = 2 + sin(X) + Y;
%	surf(X,Y,Z);
%       
%       [yhat] = backfit([X(:),Y(:)],Z(:),{[1],[2]},{[0 1]','lpreg'},backfitset('Display','on')); 
%% 


%%%%Check inputs%%%%%%

if (nargin<4)
	error('At least 4 inputs are required.');
end

if (nargin == 4)
	options = backfitset;
elseif isempty(options)
	options = backfitset;
end

Model = {Model{:}};

num_obs = size(Y,1);
num_resp_vars = size(Y,2);
num_pred_vars = size(X,2);
num_models = size(Model,2);


if (num_resp_vars > 1)
	error('Sorry, multivariate responses not yet supported.');
elseif (num_obs ~= size(X,1))
	error('Response and predictors must have same number of observations.');
elseif ~all(unique([Xcol{:}]) == sort([Xcol{:}]))
	error('Variable assignment to models must be 1-to-1.');
elseif (length(Model) ~= length(Xcol))
	error(['There were ',num2str(length(Model)),' models specified, but only ',num2str(length(Xcol)),' variable assignments.']);
else %Initialize 
	[model_type,Model] = ident_model(Model,X,Xcol,num_obs);
	
	PRED = zeros(num_obs,num_models); %Allocate mem. to store the predictions from each model. 
	
	%Solve iteratively by "back-fitting"
	%This is possible by the independence of additive models.
	if strcmp(options.Display,'on')
		fprintf(1,'    Iteration       RSS          Norm\n');
	end 
	converge = logical(0);
	mod_index = [1:num_models];
	iter = 1;
end

RSS = [ 0 0];
while ~converge
	% plot3(X(:,1),X(:,2),Y,'bo');
% 	hold on;
% 	plot3(X(:,1),X(:,2),sum(PRED,2),'ro-');
% 	drawnow;
% 	hold off;
% 	
	%Incorporate successive over-relaxation.
	

	
	for i=1:num_models

		Residual = Y;
	
		Residual = Residual - sum(PRED(:,mod_index(mod_index ~= i)),2);
		
		switch model_type{i} 
		
		case 'linear'
			[Q,R] = qr(Model{i},0);
			beta = R\(Q'*Residual);
			 
			PRED(:,i) = Model{i}*beta; %Evaluate linear model.
			
		case {'mfile','null'}
				
			[PRED(:,i)] = feval(Model{i},X(:,Xcol{i}),Y,varargin{:});
			
		otherwise
			error('Invalid model type.');	
		end
		
	end
	
	RSS(1) = RSS(2);
	RSS(2) = norm(Y-sum(PRED,2));
	err = abs(RSS(2)-RSS(1));

	converge = ((err<options.RSSTol));
	
	if strcmp(options.Display,'on')
		fprintf(1,'    %d          %g      %g\n',[iter,RSS(2),err]);
	end
	
	
	iter = iter+1;
	
	if (iter > options.MaxIter)
		error(['Exiting...maximum number of iterations exceeded.']);	
	end
end

if converge
	msg = ['Algorithm sucessfully converged!'];	
	%varargout{1} = Pguess;
	varargout{1} = sum(PRED,2);
end


function [type,Model] = ident_model(Model,X,Xcol,nobs)

%For the cell array in Model determine model types and return
%the types in a cell array of the same size as Model.

if (nargin < 4)
	error('4 inputs required.');
end

type = cell(prod(size(Model)),1);

for i = 1:length(Model)

	if ~isempty(Xcol{i}) %Not a null model.	
		
		if isnumeric(Model{i}) %Statistical design matrix explicitly given.
			type{i} = 'linear';
			%Overwrite the designation with the numerical design matrix.
			%This saves much computational overhead later on!
			Model{i} = x2fx(X(:,Xcol{i}),Model{i});
			
		elseif ischar(Model{i}) %Should be a function

			if exist(Model{i})
				type{i} = 'mfile';
			else
				error(['Could not find ',Model{i},' does not exist.']);
			end
		else
			error('Unsupported model type.');
			
		end
	else %Probably a 'null' model.
		%Model{i} then must be an mfile.
		if ~ischar(Model{i})
			error('Null model requires m-file.');
		elseif ~exist(Model{i})
			error(['Could not find ',Model{i},' does not exist.']);
		else
			type = 'null';
		end
	end
end
