# Supplementary material for: Modeling control and transduction of electrochemical gradients in acid-stressed bacteria
Source: iScience. 2023 Jun 17;26(7):107140. doi: 10.1016/j.isci.2023.107140 (PMC10316662; doi:10.1016/j.isci.2023.107140)
Supplement: Data S1. Source code used to generate Figures 1–3 [file mmc2.zip › pHtools_release/lpregtools/backfitset.m]

function S = backfitset(varargin)

if (nargout == 0)
	 disp('  Display: [ on | {off} ]'); 
	 disp('  MaxIter: [ Positive Integer {10} ]');  
	 disp('    Relax: [ positive scalar {1.2} ]'); 
	 disp('     RSSTol: [ positive scalar {1e-7} ]');
	 
	 
else

	S = struct('Display','off',...
		   'MaxIter',50,...	
		   'Relax',1.2,...
		   'RSSTol',1.e-7);
			  		
	if (nargin == 0)
		return;
	else
		FieldNames = {varargin{1:2:end-1}};
		Vals = {varargin{2:2:end}};
		Not = setdiff(FieldNames,fieldnames(S)');
		if ~isempty(Not)
			commas = repmat({' '},1,length(Not));
			Not = strcat(Not,commas);
			error(['Unknown options: ',Not{:}]);
		else
			for i = 1:length(FieldNames)
				S = setfield(S,FieldNames{i},Vals{i});
			end
		end
	end
end
	  
