# Supplementary material for: Modeling control and transduction of electrochemical gradients in acid-stressed bacteria
Source: iScience. 2023 Jun 17;26(7):107140. doi: 10.1016/j.isci.2023.107140 (PMC10316662; doi:10.1016/j.isci.2023.107140)
Supplement: Data S1. Source code used to generate Figures 1–3 [file mmc2.zip › pHtools_release/lpregtools/compmods.m]

function [F,pvalue,df] = compmods(y,HA,HN)

%COMPMODS Compare two models using an F-test. 
%  [F,P,DF] = COMPMODS(y,H) compares the model specified by the
%  Hat matrix H to the null model 0. F returns the F value, P
%  gives the P-values and DF is a matrix containing the numerator
%  and denominator degrees of freedom for the F.
%
%  [F,P,DF] = COMPMODS(y,H1,H2) compares the 2 models specified
%  by their respective hat matrices.
%      
%

RA = eye(length(HA)) - HA;
RN = eye(length(HN)) - HN;

SSA = y'*RA'*RN*y;
SSN = y'*RN'*RN*y;

if (SSN<SSA)
	temp = SSN;
	SSN = SSA;
	SSA = temp;
end


temp = RN-RA;
v1 = abs(trace(temp)); %Degrees of freedom of a difference is the difference in 
		  %degrees of freedom.
		  
v2 = abs(trace(temp*temp'));
d1 = abs(trace(RA)); 
d2 = abs(trace(RA*RA'));


F = ((SSN - SSA)/v1)/(SSA/d1);

dfn = (v1^2)/v2;
dfd = (d1^2)/d2;

pvalue = FCDF(F,dfn,dfd);

df = struct('Numerator',dfn,'Denominator',dfd);
