# Supplementary material for: Modeling control and transduction of electrochemical gradients in acid-stressed bacteria
Source: iScience. 2023 Jun 17;26(7):107140. doi: 10.1016/j.isci.2023.107140 (PMC10316662; doi:10.1016/j.isci.2023.107140)
Supplement: Data S1. Source code used to generate Figures 1–3 [file mmc2.zip › pHtools_release/lpregtools/Contents.m]

% Lpregtools Toolbox.
%
% lpregtools
%   adjconst       - (Modify H1 line. Type help mkcontents for example.)
%   
%   backfit        - A,B,Xo,COLS,D);
%   backfitset     - (Modify H1 line. Type help mkcontents for example.)
%   compmods       - Compare two models using an F-test. 
%   FCDF           - CDF of F-distribution.
%   FPDF           - PDF of F-distribution.
%   
%   infermodel     - (Modify H1 line. Type help mkcontents for example.)
%   invthreshsplit - (Modify H1 line. Type help mkcontents for example.)
%   LBexample      - (Modify H1 line. Type help mkcontents for example.)
%   lpder          - Evaluate derivatives of a multivariate local polynomial.
%   lpfit          - x,y,S,xx,LPOPTIONS) y must be a column vector but x could
%   
%   lpreg          - Robust locally weighted polynomial regression (LOWESS).
%   lpregdemo      - (Modify H1 line. Type help mkcontents for example.)
%   lpregset       - (Modify H1 line. Type help mkcontents for example.)
%   lpval          - Evaluate a multivariate local polynomial.
%   myfcdf         - (Modify H1 line. Type help mkcontents for example.)
%   
%   qblkset        - Set values of a quad to constant given as parameter.
%   qtbwmeth       - Use quadtree decomposition to determine bandwidths.
%   qtvcv          - Use quadtree decomposition with cross-validation to obtain variable
%   qtvgcv         - Use quadtree decomposition with generalized cross-validation
%   spcv           - (Modify H1 line. Type help mkcontents for example.)
%   
%   spcvobj        - (Modify H1 line. Type help mkcontents for example.)
%   spgcv          - Optimal smoothing parameter using the GCV criterion.
%   spgcvobj       - (Modify H1 line. Type help mkcontents for example.)
%   spmse          - (Modify H1 line. Type help mkcontents for example.)
%   spmseobj       - (Modify H1 line. Type help mkcontents for example.)
%   
%   stdrweight     - (Modify H1 line. Type help mkcontents for example.)
%   stdsweight     - (Modify H1 line. Type help mkcontents for example.)
%   weight         - based on kernel. 
%   x2fx           -   Factor settings matrix (x) to design matrix (fx).
