# Supplementary material for: Modeling control and transduction of electrochemical gradients in acid-stressed bacteria
Source: iScience. 2023 Jun 17;26(7):107140. doi: 10.1016/j.isci.2023.107140 (PMC10316662; doi:10.1016/j.isci.2023.107140)
Supplement: Data S1. Source code used to generate Figures 1–3 [file mmc2.zip › pHtools_release/lpregtools/FPDF.m]

function F = FPDF(x,nu1,nu2);
%FPDF PDF of F-distribution.
%

CUMF = zeros(size(x));

ind = find(x <= 0);
ind2 = find(x(ind) == 0);

CUMF(ind) = nan;
CUMF(ind(ind2))  = 0;

%Casella and Berger formula.
nu1d2 = nu1./2;
nu2d2 = nu2./2;
Ffac = ((nu1./nu2).^(nu1./2)).*gamma(nu1./2 + nu2./2)./(gamma(nu1d2).*gamma(nu2d2));
Fdenom = (1+(nu1./nu2).*x).^((nu1 + nu2)./2);
Fnum = x.^((nu1-2)./2);

CUMF = Ffac.*Fnum./Fdenom;
