# Supplementary material for: Modeling control and transduction of electrochemical gradients in acid-stressed bacteria
Source: iScience. 2023 Jun 17;26(7):107140. doi: 10.1016/j.isci.2023.107140 (PMC10316662; doi:10.1016/j.isci.2023.107140)
Supplement: Data S1. Source code used to generate Figures 1–3 [file mmc2.zip › pHtools_release/lpregtools/infermodel.m]

function result = infer_model(model,x)

%Infer the polynomial model as created by X2FX in the 
%statistics toolbox. 
%
%INFER_MODEL(M,X) returns the settings matrix
%equivalent for model M and data X.  This is nice when using 
%a named model such as 'q', 'l' etc.  This function is
%useful when the settings matrix is desired but the
%convenience of named models is to be retained. This makes code 
%forward-compatible with new versions of X2FX that 
%may use other named models.  
%

Dims = size(x,2);

if isnumeric(model)
	result = model;
	return;
else
	%Get the non-interacting terms.
	for i = 1:Dims
		
	       	%Zero out all but the ith variable.
	       	test = zeros(1,Dims);
	      	test(i) = 3; %3 is a prime number!
		reduced = x2fx(test,model);
		pts = find(((reduced ~= 1)&(reduced ~= 0)));	
	       	result(pts,i) = (log(reduced(pts))/log(3))';
	end
	
	%Now get the interacting terms.
	for i = 1:Dims
	       	%Use ones this time.
	       	test = ones(1,Dims);
	      	test(i) = 3; %3 is a prime number!!
		reduced = x2fx(test,model);	
		pts = find(reduced ~= 1);
	       	result(find(reduced),i) = (log(reduced(find(reduced)))/log(3))';
	end
	rnd = round(result);
	test = (abs(result-rnd) < 1.e-15);
	result(test) = rnd(test); 
	
end
