# Supplementary material for: Modeling control and transduction of electrochemical gradients in acid-stressed bacteria
Source: iScience. 2023 Jun 17;26(7):107140. doi: 10.1016/j.isci.2023.107140 (PMC10316662; doi:10.1016/j.isci.2023.107140)
Supplement: Data S1. Source code used to generate Figures 1–3 [file mmc2.zip › pHtools_release/lpregtools/invthreshsplit.m]

function DOSPLIT = invthreshsplit(X,Y,S,Threshold)


DOSPLIT = logical(zeros(length(Y),1));
for i = 1:length(Y)
	std(Y{i})
	DOSPLIT(i) = (std(Y{i}) > Threshold);
end
