# Supplementary material for: Modeling control and transduction of electrochemical gradients in acid-stressed bacteria
Source: iScience. 2023 Jun 17;26(7):107140. doi: 10.1016/j.isci.2023.107140 (PMC10316662; doi:10.1016/j.isci.2023.107140)
Supplement: Data S1. Source code used to generate Figures 1–3 [file mmc2.zip › pHtools_release/lpregtools/LBexample.m]

%Here we will test the hypothesis that LB = 0 
%

%Simulate some data

N = 25;
x = linspace(0,10,N)';
y1 = 2 + x + normrnd(0,0.001,25,1);


[ypred,func,stats1] = lpreg(x,y1)


y2 = y1+15; 

%opts = lpregset('Model','q');
[ypred,func,stats2] = lpreg(x,y2)

plot(x,y1,'r-');
hold on;
plot(x,y2,'b--');
hold off;


[F,p,df] = compmods(y1,stats1.Hat,stats2.Hat)
