# Supplementary material for: Modeling control and transduction of electrochemical gradients in acid-stressed bacteria
Source: iScience. 2023 Jun 17;26(7):107140. doi: 10.1016/j.isci.2023.107140 (PMC10316662; doi:10.1016/j.isci.2023.107140)
Supplement: Data S1. Source code used to generate Figures 1–3 [file mmc2.zip › pHtools_release/lpregtools/lpder.m]

function [ypred,STATS] = lpder(func,xx,D,varargin)
%LPDER Evaluate derivatives of a multivariate local polynomial.
%   Yhat = LPVAL(F,xx,v);
% 

if (nargin >= 4)
	options = varargin{1};
else
	options = lpregset;
end


%This next line is very costly. Can we get rid of it?
%FIELDS = intersect(fieldnames(options),fieldnames(func));

%for i = 1:length(FIELDS)
%	options = setfield(options,FIELDS{i},getfield(func,FIELDS{i}));
%end

FIELDS = fieldnames(func);
for i = 1:length(FIELDS)
		eval(['options.',FIELDS{i},'= func.',FIELDS{i},';'],'');
end


if ~isempty(options.SmoothParam)
	options.SmoothMeth = 'fixed';
end

if ~isempty(func.Params)
	if ~iscell(func.Params)
		error('A non-empty Params must be a cell array.');
	end
	
	[ypred,junk,STATS] = lpreg(func.x,func.y,xx,options,func.Params{:});
	
	
else	
	
	[ypred,junk,STATS] = lpreg(func.x,func.y,xx,options);
end


%Note that these will need to be updated as we take derivatives or integrate. 
%stats = STATS;
%stats = struct('Bias',STATS.Bias,...
%	       'Var',STATS.Var,...
%	       'MSE',STATS.MSE,...
%	       'UCL',STATS.UCL,...
%	       'LCL',STATS.LCL);
	
exps = infermodel(junk.Model,junk.x); %Exponents.
coefs = STATS.Beta;
coefs2 = STATS.BetaVar; %Get ready to calculate the derivative.


%%%% Now worry about taking the derivatives/integrals and update
%%%% the statistics accordingly.

if (size(exps,2) ~= length(D))
	error('Model dimensions do not equal number of requested derivatives.');  
end

%coefs(isnan(ypred),1) = nan;
%ypred  = coefs(:,1);

if all(isnan(ypred))
	return;
end

for i = 1:length(D)  %Taking derivatives
	for k = 1:D(i)  

		%Shift exponent down and multiply it into the current coefs.
		NOT_ZEROED = (exps(:,i) ~= 0); 
		exps = exps(NOT_ZEROED,:); %Elimate rows that have zeros
						 %since these would be considered 
						 %constants.
						 
		%exps2 = exps2(NOT_ZEROED,:);
						 
		coefs = coefs(:,NOT_ZEROED); 
		coefs2 = coefs2(:,NOT_ZEROED);

		coefs = repmat(exps(:,i)',size(coefs,1),1).*coefs;
		
		
		
		
		coefs2 = repmat((exps(:,i).^2)',size(coefs,1),1).*coefs2;
		
		%size(STATS.BetaVar)
		
		%size((repmat(exps(:,i)',size(STATS.BetaVar,1),1)).^2)
		%STATS.Var = ((repmat(exps(:,i)',size(STATS.Var,1),1)).^2).*STATS.Var;

		exps(:,i) = exps(:,i)-1; %Subtract 1 from the exponents.	
		%exps(:,i)

		%STATS.Var = ((repmat(exps(:,i)',size(coefs,1),1)).^2).*STATS.Var; 
	end
end

%Note:: WE NEED TO CALCULATE THE STATS FOR A DERIVATIVE ESTIMATION.
%

if (nargout > 1)
	if strcmp(options.Display,'on')
		disp('Evaluating confidence limits.');
	end
        
	try
                crit_t = tinv(1-options.Alpha/2,STATS.dn);
	        std = sqrt(coefs2(:,1));
	        STATS.UCL = ypred + crit_t.*std;
	        STATS.LCL = ypred - crit_t.*std;
        catch
                
                if isempty(strfind(lasterr,'Undefined function or variable tinv'))
                        disp('No stats toolbox -- unable to calculate confidence intervals.');
                else
                        error(lasterr);
                end
                lasterr('');
        end
end

coefs(isnan(ypred),1) = nan;
ypred  = coefs(:,1); %Only the constant term remains upon evaluation
		     %at zero (the origin == the ith point's location).
