# Supplementary material for: Modeling control and transduction of electrochemical gradients in acid-stressed bacteria
Source: iScience. 2023 Jun 17;26(7):107140. doi: 10.1016/j.isci.2023.107140 (PMC10316662; doi:10.1016/j.isci.2023.107140)
Supplement: Data S1. Source code used to generate Figures 1–3 [file mmc2.zip › pHtools_release/lpregtools/lpfit.m]

function [FUNC,STATS,MISC] = lpfit(varargin)

%[FUNC,GOFSTATS,MISC] = lpfit(x,y,S,xx,LPOPTIONS) y must be a column vector but x could
%be a matrix.


[INDEP_DATA,RESPONSE,S,IND,this_Extent,BORDER] = parse_inputs(varargin{:});

if (length(INDEP_DATA) ~= size(S.Node,2))
	error('Dimensions of coordinate data do not match Node.');
end	

if (size(S.Extent,2) ~= size(S.Node,2))
	error('Node and Extent dimension mismatch.');
end	


if (size(S.Extent,2) ~= size(this_Extent,2))
	error('Specified extent must have same length as Extent field entries.');
end	


if strcmp(options.SmoothMeth,'vgcv')%Estimate variable smoothing parameter using Generalized Cross-validation.

	
	%1.) For each sub-population perform lpreg estimating the optimal
	%    constant bandwidht on each subpopulation.  
	%2.) For each response (y) replace the response value with the smoothing parameter
	%    estimated for the sub-population to which that particular observation
	%    belongs.
	%3.) Using the smoothing parameters as the "response" perform lpreg on the entire data
	%    set using the Euclidean norm of the sub-populations region size (the longest 
	%    distance from one corner of the hypercube to another) as the bandwidths

	options.SmoothMeth = 'gcv';

	%Determine by GCV the optimal smoothing parameter on each 
	%sub-domain.
	for i = 1:size(S.Node,1)

		[sub_x,sub_y] = qgetblk2(x,y,S,i,S.Extent(i,:));
		sub_x = sub_x{1};
		sub_y = sub_y{1};

		if (size(sub_x,1) < model_df)
			error('Not enough data points to fit model.');
		end

		[junk,FUNC,STATS] = lpreg(sub_x,sub_y,sub_x,options);
		%misc
		smooth_param(i) = FUNC.SmoothParam;
		%pause;
	end


	%Smooth the smoothing parameter data using the diagonal
	%length of each cell as the bandwidth for every observation
	%in that cell.

	options.bandwidths = sqrt(sum(S.Extent.^2,2))

	[options.SmoothParam,FUNC,STATS] = lpreg(x,smooth_param,xx,options)


	%We now have a *vector* of smoothing parameter estimates the same length
	%as xx.  Smooth the data and robustify.
	options.bandwidths = [];
	options.SmoothMeth = 'fixed';
	options.RWeights = [];

	[ypred,FUNC,STATS] = lpreg(x,y,xx,options);

	return; %Done!

end


function [INDEP_DATA,RESPONSE,S,IND,EXTENT,BORDER] = parse_inputs(varargin)

for i = 1:length(varargin)
	if isstruct(varargin{i})	
		break;
	end
end


if (length(varargin) < i+1)
	error('Extent not specified.');
else
	S = varargin{i};
	RESPONSE = varargin{i-1};
	INDEP_DATA = {varargin{1:i-2}};
	EXTENT = varargin{i+1};

	if (length(varargin) >= i+2)%I is specified.
		IND = varargin{i+2};
	else
		IND = [];
	end

	if (length(varargin) == i+3)%Border is specified.
		BORDER = varargin{i+3};
	elseif (length(varargin) > i+3)
		error('Too many inputs.');
	else %BORDER not specified
		BORDER = [];
	end
end


if isempty(IND)
	IND = [1:length(S.Node)];
end

if isempty(EXTENT)
	error('Extent is empty.');
end
