# Supplementary material for: Modeling control and transduction of electrochemical gradients in acid-stressed bacteria
Source: iScience. 2023 Jun 17;26(7):107140. doi: 10.1016/j.isci.2023.107140 (PMC10316662; doi:10.1016/j.isci.2023.107140)
Supplement: Data S1. Source code used to generate Figures 1–3 [file mmc2.zip › pHtools_release/lpregtools/lpreg.m]

function [ypred,FUNC,STATS,CL] = lpreg(x,y,varargin);

%LPREG Robust locally weighted polynomial regression (LOWESS).
%
%   [YPRED,FUNC,STATS] = LPREG(X,Y,XX,OPTIONS) regresses
%   Y on X using LOWESS and returns predicted
%   values at the points in XX.  If XX is empty
%   the predicted values at X are returned in YPRED.
%   Diagnotics are returned in STATS.  These include
%   the estimated bandwidths for each of the points in
%   XX (Bandwidth), the parameter estimates for the local regressions
%   at the points in XX (Beta), the Hat matrix (which maps Y into
%   YPRED), the robustness weights (RWeights), the estimated smoothing
%   parameter(s) (SmoothParam) and the residuals (Resids).
%
%   If a vector of bandwidths (Bandwidth) is given in the
%   struct OPTIONS then the predictions at any XX are 
%   calculated directly and no further work is done.  
%   For this to work Bandwidth needs to be a vector equal in 
%   length to XX.  Alternatively, if SmoothParam and RWeights are
%   specified in OPTIONS, LPREG will also generate predictions at 
%   any XX.  For this to work RWeights must a vector the same 
%   length as X. If Rweights is given but SmoothParam is not then 
%   SmoothParam will be estimated.  Similarly if SmoothParam is 
%   specified but RWeights is not then RWeights will be estimated.  
%
%   See Cleveland (1979) J.A.S.A. 74(368) pp. 829-836
%       Fan and Gijbels (1996) Local Polynomial Modelling and Its 
%       Applications, Chapman and Hall, London.   
%
%   See also LPREGSET, BACKFIT    
% 
%
%   Example:
%      N = 25;
%      x = linspace(0,4*pi,N)';
%      xx = linspace(0,4*pi,4*N)';
%      y = sin(x) + 0.1*randn(size(x,1),1);
%      y(6) = 4.5; y(15) = 5;
%      plot(x,y,'o'); hold on;
%      [ypred,func,stats] = lpreg(x,y,xx);
%      plot(xx,ypred,'r-'); plot(xx,stats.UCL,'m-.');
%      plot(xx,stats.LCL,'m-.');
% 
%      %Robust derivative estimation
%      opts = lpregset('Derivative',1,'SmoothParam',stats.SmoothParam,...
%		'RWeights',stats.RWeights,...
%		'SmoothMeth','fixed');
%      dy = lpreg(x,y,xx,opts); %Estimates the first derivative.      
%
%      %Variable bandwidth selection
%      opts = lpregset('SmoothMeth','vgcv');
%      [ypred,stats] = lpreg(x,y,x,opts);
%
%      %Multidimensional Smoothing.
%      %Here we use a fixed smoothing parameter with 
%      %with the default nearest-neighbor bandwith selector.
%       opts = lpregset('SmoothMeth','fixed','SmoothParam',0.1);
%	[X,Y,Z] = peaks(20);
%	Z = Z + normrnd(0,0.8,20,20);
%       [xx,yy] = meshgrid(linspace(-3,3,10),linspace(-3,3,10)');
%	[ypred] = lpreg([X(:),Y(:)],Z(:),[xx(:),yy(:)],opts);
%	ypred = reshape(ypred,size(xx));
%       figure(1)
%       surf(X,Y,Z); 
%       figure(2);
%       surf(xx,yy,ypred);
% 


if (nargin < 2)
	error('At least 2 inputs are required.');
elseif (size(y,2) ~= 1)
	error('Data must be in column orientation.');
elseif (size(x,1) ~= size(y,1))
	error('Observed data must have the same number of rows.');
end 

if (nargin == 2)
	options = lpregset;
	xx = x;
elseif (nargin == 3)  
	if ~isnumeric(varargin{1})
		if isstruct(varargin{1})
			disp('Perhaps input arguments incorrectly ordered.');
		end
		error('Coordinates must be empty or numeric.');
	else
		options = lpregset;
		xx = varargin{1};
	end
else %Nargin is >= 4.
	if ~isnumeric(varargin{1})
		if isstruct(varargin{1})
			disp('Perhaps input arguments incorrectly ordered.');
		end
		
		error('Coordinates must be empty or numeric.');
	else
		xx = varargin{1};
		options = varargin{2};
		varargin = {varargin{3:end}};
	end	
end

options.THEMODEL = [];
if isnumeric(options.Model)
	if (options.Model(1) ~= 0)
		error('Supplied model does not have intercept term.')
	end	
end


if isempty(xx)
	xx = x;
end


if size(xx,2) ~= size(x,2)
	error('Coordinate data must have the same number of columns.');
end 


%Just consider the points that are within the bounds of
%the data.
minimum_x = min(x,[],1);
maximum_x = max(x,[],1);

pts2kill = ((xx<repmat(minimum_x,size(xx,1),1)) | (xx>repmat(maximum_x,size(xx,1),1)));

%ypred = repmat(nan,size(xx,1),1);

if any(pts2kill)
	warning('Out of range points.');
	xx = xx(~pts2kill,:); 
end


if ischar(options.Model)
	DESIGN = {};
	if (size(xx,2) == 1)

		switch options.Model					       
		case 'l'  	       
			options.Model = [0 1]';				       
		case 'q'
			options.Model = [0 1 2]';							       
		case 'c'
			options.Model = [0 1 2 3]';						       
		otherwise						       
			error('Unrecognized model string designation.');       
		end	
	else	
		switch options.Model					       
		case 'l'
			[DESIGN{1:size(xx,2)}] = ndgrid([0:1]);  	       			       
		case 'q'
			[DESIGN{1:size(xx,2)}] = ndgrid([0:2]);						       
		case 'c'
			[DESIGN{1:size(xx,2)}] = ndgrid([0:3]);							       
		otherwise						       
			error('Unrecognized model string designation.');       
		end

		for D = 1:size(xx,2)
			TEMP(:,D) = DESIGN{D}(:);
		end

		[junk,ind] = sort(sum(exp(TEMP),2));
		options.Model = TEMP(ind,:);							       
	end
end
					
if (options.NumRemTerms > 0)
	if isfield(options.THEMODEL)
		model_df = length(x2fx(ones(1,size(x,2)),options.THEMODEL));
	else
	
		%Determine the maximum model order.
		given_order_rank = max(sum(exp(options.Model),2));
		max_order = max(options.Model(:)) + options.NumRemTerms;
		%Calculate the fullest possible model.
		if (size(xx,2)>1)
			[DESIGN{1:size(xx,2)}] = ndgrid([0:1:max_order]);
			for D = 1:size(xx,2)
				TEMP(:,D) = DESIGN{D}(:);
			end

			[full_model_rank,ind] = sort(sum(exp(TEMP),2));
			FULLESTMODEL = TEMP(ind,:);
		else


			FULLESTMODEL = [0:1:max_order]';
			full_model_rank = exp(FULLESTMODEL);
		end
		%The next options.NumRemTerms higher order Taylor terms.

		FULLESTMODEL = FULLESTMODEL(full_model_rank>given_order_rank,:);
		%We'll set some new fields in the options structure to 
		%take care of the Bias estimation...
		options.THEMODEL = cat(1,options.Model,FULLESTMODEL);
		options.NUMTERMS4BIAS = size(options.THEMODEL,1) - size(options.Model,1);
		
		model_df = length(x2fx(ones(1,size(x,2)),options.THEMODEL));
	end
else
	options.NUMTERMS4BIAS = 0;
	model_df =  length(x2fx(ones(1,size(x,2)),options.Model));
end
						
% if ~(options.NumRemTerms == 0)
% 	
% 	model_df =  length(x2fx(ones(1,size(x,2)),options.Model));
% else
% 	model_df =  length(x2fx(ones(1,size(x,2)),options.Model));
% end

if (nargout >= 2)
	FUNC = struct('BandwidthMeth',options.BandwidthMeth,...
		      'Model',options.Model',...
		      'Params',[],...
		      'RWeights',ones(size(x,1),1),...
		      'SmoothParam',[],...
		      'x',x,...
		      'y',y);
	if ~isempty(varargin)
		FUNC.Params = varargin;
	end
end
		
if (nargout == 3)	
	STATS = struct('Bandwidth',ones(size(xx,1),1),...
		       'Beta',zeros(size(xx,1),model_df),...
		       'BetaBias',[],...
		       'BetaVar',[],...
		       'dn',zeros(size(xx,1),size(xx,2)),...
		       'Hat',zeros(size(xx,1),size(x,1)),...
		       'EDF',[],...
		       'RSC',[],...
		       'MSE',[],...
		       'NWRSS',[]);
end	 


if (nargout == 4)
	CL = struct('LCL',zeros(size(xx,1),2),...
		    'UCL',zeros(size(xx,1),2));
end

ypred = [];

%%%%%%%
%%%%%%%

CALCSMOOTHPARAM = logical(0);

if isempty(options.Bandwidth) %We need to get bandwidths using 'nn' or user-supplied method.
	
	switch options.BandwidthMeth

	case 'nn' 
	     %We are to use 'k-nearest-neighbor bandwidth taken to be 
	     %the distance to the kth nearest neighbor
	     %where k = round(options.SmoothParam(i)*size(x,1));

	     %At this point the bandwidths are not known and the method is k-nearest-neighbor.
	     %To determine nearest-neighbor bandwidths, we must first choose a 
	     %smoothing parameter(s) to determine k.  There are various ways to do this
	     %and the way to use is specified by options.SmoothMeth.
		
		
		if ~strcmp(options.SmoothMeth,'fixed')
			CALCSMOOTHPARAM = logical(1);
			
			%options.SmoothParam = [];	
			%In essence we will "ignore" a specified smoothing parameter
			%if the SmoothMeth is cv, gcv,etc...
		end

		
		if (strcmp(options.SmoothMeth,'fixed') & (isempty(options.SmoothParam)))
			error('You must specify a value for Smooth when SmoothMeth is ''fixed''.');
		end
	

		if CALCSMOOTHPARAM %We don't have the numerical 
					   %values yet for the smoothing
					   %parameter.


				
			
				if isempty(options.RWeights) %Need to estimate robust weights

					%1). Initially choose equal weights.
					options.RWeights = ones(size(x,1),1);
					%2). Estimate the constant smoothing parameter and then
					%3). Robustify.
					%NOTE that 2 and 3 are included in the following loop
					%(i.e. in the first loop Smooth is empty
					%leading to the Smooth being estimated in the first loop's 
					%call to lpreg)		
					
					
					
					[ypred,FUNC] = lpreg(x,y,x,options,varargin{:});

					

					options.SmoothParam = FUNC.SmoothParam;
					options.SmoothMeth = 'fixed';


					iter = 1;
					robust_norm = inf;
					resids = (y-ypred);

					% figure(2);	
% 						[junk,z] = sort(x);					
% 						plot(x(z),y(z),'o'); hold on;
%  						plot(x(z),ypred(z),'r-');
%  						drawnow; hold off;
					%pause


					%bnd_pts = find_bnd_pts(xx,x);
					
					%Just doing IRWLS
					while ((robust_norm > options.RobustTol) & (options.MaxRobustIter+1>iter))

						if (strcmp(options.Display,'on')) 
							if (iter == 1)
								disp(' ');
								disp('Determining robust weights.');
								disp(' ');
								disp(sprintf(' Iteration     Norm'));

							elseif (iter >= 2) 
								disp(sprintf('    %d        %g',iter,robust_norm));
							end		
						end

						% figure(2);	
% 							[junk,z] = sort(x);					
% 							plot(x(z),y(z),'o'); hold on;
%  							plot(x(z),ypred(z),'r-');
%  							drawnow; hold off;
						%pause

						%If robustification leads to an increase in roughness then 
						%we should throw a warning.

						%s = median(abs(resids));
						%options.RWeights = ((0.5)*options.RWeights + (0.5)*weight(resids./(6*s),options.RKernel));

					
						options.RWeights = feval('stdrweight',resids,varargin{:});
						%options.RWeights = weight(resids./(6*s),options.RKernel);


						%options.RWeights(bnd_pts) = 1;


						ypred = lpreg(x,y,[],options,varargin{:});

						robust_norm = resids; %The old residuals.
						resids = y-ypred;

						

						robust_norm = sum((robust_norm-resids).^2);


						iter = iter+1;
					end
					
					[ypred,FUNC,STATS] = lpreg(x,y,xx,options,varargin{:});
					
	
					if (strcmp(options.Display,'on') & (iter > 1)) 
							disp(sprintf('    %d        %g',iter,robust_norm));
							disp(' ');
					end


				else %Robust weights were given by user or from some previous iteration.
				     %Estimate the constant smoothing parameter.
					
					
					if strcmp(options.Display,'on')
						disp(' ');
						disp('Estimating optimal smoothing parameter.');
					end
					
					options.SmoothParam = feval(options.SmoothMeth,x,y,xx,options,varargin{:});
					
					options.SmoothMeth = 'fixed';

					%if isequal(size(options.SmoothParam),[1 1])
					%	options.SmoothParam = repmat(options.SmoothParam,size(xx,1),1);
					%end
					
					if isstruct(options.SmoothParam) %SmoothParam is a local polynomial regression.

						%Don't need to do anything here.
					%elseif ~isequal([size(xx,1),1],size(options.SmoothParam))
					%	error('Smoothing parameter selection method must return scalar or pX1 vector.') 
					
					elseif (any(options.SmoothParam > options.SmoothBnd(2)) | any(options.SmoothParam < options.SmoothBnd(1)))

						error('Smoothing parameter bounds have been violated.');
					end

					[ypred,FUNC,STATS] = lpreg(x,y,xx,options,varargin{:});

				end


			% otherwise %Try using user-supplied smoothing parameter selector.
% 				%try
% 
% 
% 					options.SmoothParam = feval(options.SmoothMeth,x,y,xx,options,varargin{:});
% 					options.SmoothMeth = 'fixed';
% 
% 					if isequal(size(options.SmoothParam),[1 1])
% 						options.SmoothParam = repmat(options.SmoothParam,size(xx,1),1);
% 					end
% 
% 					if isstruct(options.SmoothParam) %SmoothParam is a local polynomial regression.
% 
% 						%Don't need to do anything here.
% 					elseif ~isequal([size(xx,1),1],size(options.SmoothParam))
% 						error('Smoothing parameter selection method must return scalar or pX1 vector.') 
% 					elseif (any(options.SmoothParam > options.SmoothBnd(2)) | any(options.SmoothParam < options.SmoothBnd(1)))
% 
% 						error('Smoothing parameter bounds have been violated.');
% 					end
% 					%options.SmoothParam = FUNC.SmoothParam;
% 				%catch
% 					%error(lasterr);
% 					[ypred,FUNC,STATS] = lpreg(x,y,xx,options,varargin{:});
% 
% 				%end
% 			end


		else %options.SmoothParam is not empty.	

			
			if ~strcmp(options.SmoothMeth,'fixed')
				error('If Smooth is given then SmoothMeth must be ''fixed.''');
			end

			if isempty(options.RWeights)
				options.RWeights = ones(size(x,1),1);
			end

			if isnumeric(options.SmoothParam)
				
				%The Smooth may either be a scalar or a pX1 vector.
				if isequal(size(options.SmoothParam),[1,1]) %Smooth is a scalar.

					if (round(options.SmoothParam*size(x,1)) >= model_df) %We will have enough data to fit this order of model.
						if (options.SmoothParam > 1)
							error('Smoothing parameter can not be greater than 1.')

						end
					else 
						error('Smoothing parameter is too small for specified model.');
					end
				else 
					if all(round(options.SmoothParam*size(x,1)) >= model_df) %We will have enough data to fit this order of model.
						if any(options.SmoothParam > 1)
							error('Smoothing parameter can not be greater than 1.')
						elseif (~isequal(size(options.SmoothParam),[size(xx,1),1]))
							error('Smooth vector must have an entry for each point of prediction.');

						end
					else 
						error('One or more smoothing parameters are too small for specified model.');
					end
				end
				
				if (nargout >= 2)
					FUNC.SmoothParam = options.SmoothParam; 
				end

			elseif isstruct(options.SmoothParam)

				if (nargout >= 2)
					FUNC.SmoothParam = options.SmoothParam; 
				end

				%options.Params = FUNC.Params;


				options.SmoothParam = lpval(options.SmoothParam,xx);


			else
				error('Smoothing parameter must be numeric.');
			end
			
			%Do the weighted regression 
			%Estimate the Hat matrix.
			%Make predictions at the desired points.
			%Each point can be obtained independently.
			
			
			options.Bandwidth = zeros(size(xx,1),1); 

			%Find points on the boundaries of the data (i.e. x)
			%as well as any points in xx at or beyond the boundaries.
			%We will use the UNIFORM kernel for these points.
			%bnd_pts = find_bnd_pts(xx,x);
			
			W = [];
			curg = 1;
			for i = 1:length(xx)
				%If we are using any SKernel other than normal
				%then we only need the k nearest points nad their
				%distances.  The kth distance is of course the
				%k nearest distance and will be used as the bandwidth.
				%If the normal kernel is being used we need to use
				%all of the distances.
				
				if strcmp(options.SKernel,'normal')
					
					if (size(options.SmoothParam,1) > 1) %Potentially a different smoothing parameter for
						                	%each point.
						k = round(options.SmoothParam(i)*size(x,1));
						
					else %Same smoothing parameter for all points.
				 		k = round(options.SmoothParam(1)*size(x,1));
						
					end

					ALL = size(x,1);
					[I,d,cx] = k_nearest(xx(i,:),x,ALL);
					options.Bandwidth(i) = d(k);
				else
					
					%Just determine the distances for the k points.
					if (size(options.SmoothParam,1) > 1) %Potentially a different smoothing parameter for
						                	%each point.
						
						[I,d,cx] = k_nearest(xx(i,:),x,round(options.SmoothParam(i)*size(x,1)));
					else %Same smoothing parameter for all points.
						
				 		[I,d,cx] = k_nearest(xx(i,:),x,round(options.SmoothParam(1)*size(x,1)));
					end
					options.Bandwidth(i) = d(end);
				end

					
				SWeights = feval(options.SKernel,d,options.Bandwidth(i),varargin{:});
				%SWeights = weight(d/options.Bandwidth(i),options.SKernel);
				
				if (isempty(W) | (length(W) ~= length(SWeights)))
					W = speye(length(SWeights));
					DIAG = find(W);
				end
			
				W(DIAG) = options.RWeights(I).*SWeights;
			
				%Solve linear system using pseudoinverse.
				
				if isempty(options.THEMODEL)
					if ischar(options.Model)
						DESIGN = {};
						if (size(xx,2) == 1)
							
							switch options.Model					       
							case 'l'  	       
								options.Model = [0 1]';				       
							case 'q'
								options.Model = [0 1 2]';							       
							case 'c'
								options.Model = [0 1 2 3]';						       
							otherwise						       
								error('Unrecognized model string designation.');       
							end	
						else	
							switch options.Model					       
							case 'l'
								[DESIGN{1:size(xx,2)}] = ndgrid([0:1]);  	       			       
							case 'q'
								[DESIGN{1:size(xx,2)}] = ndgrid([0:2]);						       
							case 'c'
								[DESIGN{1:size(xx,2)}] = ndgrid([0:3]);							       
							otherwise						       
								error('Unrecognized model string designation.');       
							end
							
							for D = 1:size(xx,2)
								TEMP(:,D) = DESIGN{D}(:);
							end
							
							[junk,ind] = sort(sum(exp(TEMP),2));
							options.Model = TEMP(ind,:);							       
						end
					end
					
					if isnumeric(options.Model)
						
						if (options.NumRemTerms > 0)
							%Determine the maximum model order.
							given_order_rank = max(sum(exp(options.Model),2));
							max_order = max(options.Model(:)) + options.NumRemTerms;
							%Calculate the fullest possible model.
							if (size(xx,2)>1)
								[DESIGN{1:size(xx,2)}] = ndgrid([0:1:max_order]);
								for D = 1:size(xx,2)
									TEMP(:,D) = DESIGN{D}(:);
								end
								
								[full_model_rank,ind] = sort(sum(exp(TEMP),2));
								FULLESTMODEL = TEMP(ind,:);
							else
								
								
								FULLESTMODEL = [0:1:max_order]';
								full_model_rank = exp(FULLESTMODEL);
							end
							%The next options.NumRemTerms higher order Taylor terms.
							
							FULLESTMODEL = FULLESTMODEL(full_model_rank>given_order_rank,:);
							%We'll set some new fields in the options structure to 
							%take care of the Bias estimation...
							options.THEMODEL = cat(1,options.Model,FULLESTMODEL);
							options.NUMTERMS4BIAS = size(options.THEMODEL,1) - size(options.Model,1);
							X = x2fx(cx,options.THEMODEL);
						else
							options.NUMTERMS4BIAS = 0;
							X = x2fx(cx,options.Model);
						end
						
						
						%cx = cx(:,ones(1,size(options.Model,1)));
						%model = options.Model';
						%model = model(ones(size(cx,1),1),:);
						%X = cx.^model;
					else
						X = x2fx(cx,options.Model);
						%error('Model must be numeric.');
					end
				else
					X = x2fx(cx,options.THEMODEL);
				end
				
					
								
				[Q,R] = qr(W*X,0);
				
				%lastwarn('');
				fac = (R\(Q'*W));
				% if ~isempty(lastwarn)
% 					disp('Here');
% 					options.RWeights(I)
% 					W
% 					SWeights
% 					pause
% 				end
				this_b = fac*y(I);
				
				this_Hat = X*fac;
				
				
				%PINV = pinv(W*X)*W;
				%this_b = PINV*y(I);
				%this_Hat = X*PINV;  %The Hat matrix for this local regression
						%at the particular point xx(i)!!


				%Need to estimate a additional terms to get Taylor series
				%approximation for bias.


				if (nargout == 3) %Too keep numerical load down we have elected to do prediction
						%at each point separately.  This requires that we do some of the
						%statisits separately as well.

					
					STATS.Beta(i,:) = this_b'; 

					%Note that cx is always sorted from smallest to largest
					%so that PINV
					
					STATS.Hat(i,I) = this_Hat(1,:);
					
					
					
					%STATS.Hat(i,I)  = PINV(1,:)*W; %This is the hat for the overall
									%regression (each row corresponds
									%to a different xx).

					%The equivalent degrees of freedom for _this_ regression 
					%at this xx.
					
					
					
					STATS.EDF(i,1)  = trace(W) - trace(fac*W*X); %The equivalent degrees
										%of freedom for the regression
										%at this point xx(i)!!
				
				
					
					STATS.NWRSS(i,1) = diag(W)'*((y(I) - X*this_b).^2)/STATS.EDF(i,1); %The normalized residual
												%sum of squares (see Fan and Gijbels p.115) 					
					
					p = size(X,2);
					a = options.NUMTERMS4BIAS;
					fac2 = fac*fac';
					V = fac2(1);
					
					
					STATS.RSC(i,1) = STATS.NWRSS(i,1)*(1+(p+1)*V);
				
					STATS.BetaBias(i,1:p) = 0;
					if (options.NUMTERMS4BIAS > 0) 
						if ~isempty(options.RemTerms)
							if (size(options.RemTerms,2) ~= options.NumRemTerms)	
								error('NumRemTerms and columns in RemTerms not equal.');
							end
							%options.RemTerms should contain the pilot estimates
							%for the parameters.
							
							temp = X(:,p-a+1:p)*options.RemTerms(i,:)';
							STATS.BetaBias(i,:) = fac*temp;
						else
							%Estimate the Bias using last "a" parameters.
							%Typically this is not done.  Pilot estimates
							%for the parameters are used instead of
							%this_b(p-a+1:p).
							temp = X(:,p-a+1:p)*this_b(p-a+1:p);
							STATS.BetaBias(i,:) = fac*temp;
						end
					end
					
					
					%We are just extracting the variances off of the main diagonal
					%but if it turns out in the future we need the covariances (for 
					%example in confidence intervals of linear combinations) we can
					%re-write this part.
					if ~isempty(options.PilotNWRSS)
						STATS.BetaVar(i,:) = diag(fac2)*options.PilotNWRSS(i,1);
					else
						STATS.BetaVar(i,:) = diag(fac2)*STATS.NWRSS(i,1);
					end
					
					STATS.MSE(i,:) = STATS.BetaBias(i,:).^2 + STATS.BetaVar(i,:); 
					 
					%STATS.BetaVar(i,:) = diag(PINV*PINV')*STATS.NWRSS(i,1); %Eqn 4.9 in Fan an Gijbels.
												%This is actually the Variance 
												%covariance matrix that we are just 
												%grabbing the diagonal entries.
					STATS.dn(i,1) = fix(trace(W)^2./trace(W*W)); 
				end
				ypred(i,1) = this_b(1);
			end
			
			%Calculate confidence intervals for the prediction.
			if (nargout >= 3)
				STATS.Bandwidth = options.Bandwidth;
			end
			
			
			
			if (nargout == 4)
				%crit_t = 1.96;
				crit_t = tinv(1-options.Alpha/2,STATS.dn);
				
				STATS.UCL(:,1)   = (ypred+crit_t.*sqrt(STATS.BetaVar(:,1)));
				STATS.LCL(:,1)   = (ypred-crit_t.*sqrt(STATS.BetaVar(:,1)));
				
			end

			if (nargout >= 2)
				FUNC.Model = options.Model;
				FUNC.RWeights = options.RWeights;
	 			FUNC.BandwidthMeth = options.BandwidthMeth;
				%Note that FUNC.SmoothParam was assigned earlier.
				FUNC.x = x;
				FUNC.y = y;		
			end
			
						
			if any(pts2kill)
				temp = ypred;
				ypred = repmat(nan,size(pts2kill,1),1);

				ypred(~pts2kill) = temp;


				if (nargout >= 3)
					F = fieldnames(STATS);	
					for i = 1:length(F)
						temp = getfield(STATS,F{i});
						
						if ~isempty(temp)
							
							if strcmp(F{i},'Hat')
								
								new = repmat(0,size(pts2kill,1),size(temp,2));	
								new(~pts2kill,:) = temp;
							elseif strcmp(F{i},'Beta')
							
								new = repmat(nan,size(pts2kill,1),size(temp,2));
								new(~pts2kill,:) = temp;
							else	
								new = repmat(nan,size(pts2kill,1),size(temp,2));
								new(~pts2kill,:) = temp;
							end
							STATS = setfield(STATS,F{i},new);
						end
					end

				end
			end

			
			

			return;
			

		end
		
	otherwise 
		
		%The user has supplied an m-file which should deliver 
		%the bandwidths.
		%try 
			
			
			
			options.Bandwidth = feval(options.BandwidthMeth,x,y,xx,options,varargin{:});


			if ~isequal(size(options.Bandwidth), [size(xx,1),1]) 
				error('Bandwidth method must return a pX1 vector.')
			end

			[ypred,FUNC,STATS] = lpreg(x,y,xx,options,varargin{:});
						if any(pts2kill)
				temp = ypred;
				ypred = repmat(nan,size(pts2kill,1),1);

				ypred(~pts2kill) = temp;


				if (nargout >= 3)
					F = fieldnames(STATS);	
					for i = 1:length(F)
						temp = getfield(STATS,F{i});
						
						if ~isempty(temp)
							
							if strcmp(F{i},'Hat')
								
								new = repmat(0,size(pts2kill,1),size(temp,2));	
								new(~pts2kill,:) = temp;
							elseif strcmp(F{i},'Beta')
							
								new = repmat(nan,size(pts2kill,1),size(temp,2));
								new(~pts2kill,:) = temp;
							else	
								new = repmat(nan,size(pts2kill,1),size(temp,2));
								new(~pts2kill,:) = temp;
							end
							STATS = setfield(STATS,F{i},new);
						end
					end

				end
			end

			if any(pts2kill)
				temp = ypred;
				ypred = repmat(nan,size(pts2kill,1),1);

				ypred(~pts2kill) = temp;


				if (nargout >= 3)
					F = fieldnames(STATS);	
					for i = 1:length(F)
						temp = getfield(STATS,F{i});
						
						if ~isempty(temp)
							
							if strcmp(F{i},'Hat')
								
								new = repmat(0,size(pts2kill,1),size(temp,2));	
								new(~pts2kill,:) = temp;
							elseif strcmp(F{i},'Beta')
							
								new = repmat(nan,size(pts2kill,1),size(temp,2));
								new(~pts2kill,:) = temp;
							else	
								new = repmat(nan,size(pts2kill,1),size(temp,2));
								new(~pts2kill,:) = temp;
							end
							STATS = setfield(STATS,F{i},new);
						end
					end

				end
			end
			
			return;

		%catch
			%error(lasterr);
		%end


	end


else  %We already have the bandwidth(s).  Just do the weighted regression
	%and robustify.

	
	
	if isempty(options.RWeights) %Need to estimate robust weights

		%Initially choose equal weights.
		options.RWeights = ones(size(x,1),1);


		[ypred] = lpreg(x,y,[],options,varargin{:});

		iter = 1;
		robust_norm = inf;
		resids = (y-ypred);


		%disp('Gotcha');
		%bnd_pts = find_bnd_pts(x,x);
	
		
		while ((robust_norm > options.RobustTol) & (options.MaxRobustIter+1>iter))
			if (strcmp(options.Display,'on')) 
				if (iter == 1)
					disp(' ');
					disp('Determining robust weights.');
					disp(' ');
					disp(sprintf(' Iteration     Norm'));

				elseif (iter >= 2) 
					disp(sprintf('    %d        %g',iter,robust_norm));
				end		
			end


			%s = median(abs(resids));
			
			
			
			options.RWeights = ((0.5)*options.RWeights + (0.5)*feval('stdrweight',resids,varargin{:}));
			%options.RWeights(bnd_pts) = 1;

			[ypred] = lpreg(x,y,[],options,varargin{:});


			robust_norm = resids; %The old residuals.
			resids = (y-ypred);
			robust_norm = sum((robust_norm-resids).^2);

			%pause;

			% figure(2);						
% 				plot(x,y,'o'); hold on;
%  				plot(x,ypred,'r-');
%  				drawnow; hold off;


			iter = iter+1;
		end
		
		[ypred,FUNC,STATS] = lpreg(x,y,xx,options,varargin{:});
	
		if (strcmp(options.Display,'on')) 
			disp(sprintf('    %d        %g',iter,robust_norm));
			disp(' ');
		end

		FUNC.RWeights = options.RWeights;
		FUNC.BandwidthMeth = options.BandwidthMeth;
		STATS.Bandwidth = options.Bandwidth;


		return;	


	else 

		%Do the weighted regression.

		%Find points on the boundaries of the data (i.e. x)
		%as well as any points in xx at or beyond the boundaries.
		%We will use the UNIFORM kernel for these points.
		%bnd_pts = find_bnd_pts(xx,x);

		curg = 1;
		for i = 1:length(xx)

			ALL = size(x,1);
			[I,d,cx] = k_nearest(xx(i,:),x,ALL);
			
			SWeights = feval(options.SKernel,d,options.Bandwidth(i),varargin{:});
			%SWeights = weight(d/options.Bandwidth(i),options.SKernel);
		
			W = options.RWeights(I).*SWeights;

			W = spdiags(W,0,length(W),length(W));

			%Solve linear system using pseudoinverse.
			
			X = x2fx(cx,options.Model);
			%Q = W*X;
			[Q,R] = qr(W*X,0);
			fac = (R\(Q'*W));
			this_Hat = X*fac;	
			this_b = fac*y(I);
				
			%PINV = pinv(W*X)*W;
			%this_b = PINV*y(I);
			
			
			
			%PINV = pinv(Q);
			%b = PINV*(W*y(I));

			if (nargout == 3)
				%STATS.Beta(i,:) = this_b'; 
				STATS.Hat(i,I) =  this_Hat(1,:);
				
				%STATS.Hat(i,I) =  PINV(1,:)*W;
				STATS.EDF(i,1) = trace(W - W*this_Hat);
				%STATS.EDF(i,1) = trace(W - W*X*PINV*W);
				if (STATS.EDF(i,1) == 0)
					warning('Zero equivalent degrees of freedom for error.')
					STATS.RSE(i,1) = inf;
				else
					STATS.RSE(i,1)  = sqrt(sum(W*(y(I) - this_Hat*y(I)).^2)/STATS.EDF(i,1));  
				end		  
				
				
				

			end

			ypred(i,1) = this_b(1);

		end


		if (nargout == 3)
			STATS.Bandwidth = options.Bandwidth;

		end

		if (nargout >= 2)
			FUNC.RWeights = options.RWeights;
	 		FUNC.SmoothParam = options.SmoothParam;
			FUNC.Model = options.Model;
			FUNC.BandwidthMeth = options.BandwidthMeth;
		end

		if any(pts2kill)
			temp = ypred;
			ypred = repmat(nan,size(pts2kill,1),1);

			ypred(~pts2kill) = temp;


			if (nargout >= 3)
				F = fieldnames(STATS);	
				for i = 1:length(F)
					temp = getfield(STATS,F{i});

					if ~isempty(temp)
						
						if strcmp(F{i},'Hat')
							
							new = repmat(0,size(pts2kill,1),size(temp,2));	
							new(~pts2kill,:) = temp;
						elseif strcmp(F{i},'Beta')

							new = repmat(nan,size(pts2kill,1),size(temp,2));
							new(~pts2kill,:) = temp;
						else	
							new = repmat(nan,size(pts2kill,1),size(temp,2));
							new(~pts2kill,:) = temp;
						end
						STATS = setfield(STATS,F{i},new);
					end
				end

			end
		end
			

		return;	
	end

end


%Deal with missing nan's at this point.

% if any(pts2kill)
% 	temp = ypred;
% 	ypred = repmat(nan,size(pts2kill,1),1);
% 
% 	ypred(~pts2kill) = temp;
% 
% 
% 	if (nargout >= 3)
% 		F = fieldnames(STATS);	
% 		for i = 1:length(F)
% 			temp = getfield(STATS,F{i});
% 
% 			if ~isempty(temp)
% 
% 				if strcmp(F{i},'Hat')
% 
% 					new = repmat(0,size(pts2kill,1),size(temp,2));	
% 					new(~pts2kill,:) = temp;
% 				elseif strcmp(F{i},'Beta')
% 
% 					new = repmat(nan,size(pts2kill,1),size(temp,2));
% 					new(~pts2kill,:) = temp;
% 				else	
% 					new = repmat(nan,size(pts2kill,1),size(temp,2));
% 					new(~pts2kill,:) = temp;
% 				end
% 				STATS = setfield(STATS,F{i},new);
% 			end
% 		end
% 
% 	end
% 		end
% 


function [index,distances,POP] = k_nearest(pt,POP,k);
%Determine the indices, distances and centered values of the
%k nearest neighbors of the point in pt.

N = size(POP,1);
M = size(POP,2);
if (k > N)
	error('There are less than k members in the population.');
end

%POP = POP-repmat(pt,size(POP,1),1);
distances = zeros(N,1);

for m = 1:M
	POP(:,m) = POP(:,m) - pt(m);
	distances = distances + POP(:,m).^2; 
end

distances = sqrt(distances);

% for m = 1:size(POP,2)
% 	POP(:,m) = POP(:,m) - pt(m);
% end
% 
% 
% %This is the second most costly operation try to eliminate it.
% distances = sqrt(sum(POP.^2,2)); %Euclidean norm.
[distances,index] = sort(distances);

distances = distances(1:k);
index = index(1:k);
POP = POP(index,:);


function result = infer_model(opts)
%Infer the polynomial model as created by X2FX in the 
%statistics toolbox.  This is nice when using a named
%model such as 'q', 'l' etc.  This makes the code 
%forward-compatible with new versions of x2fx that 
%may use other named models.

Dims = size(opts.x,2);

if isnumeric(opts.Model)
	result = opts.Model;
	return;
else
	%Get the non-interacting terms.
	for i = 1:Dims
		
	       	%Zero out all but the ith variable.
	       	test = zeros(1,Dims);
	      	test(i) = 3; %3 is a prime number!
		reduced = x2fx(test,opts.Model);
		pts = find(((reduced ~= 1)&(reduced ~= 0)));	
	       	result(pts,i) = (log(reduced(pts))/log(3))';
	end
	
	%Now get the interacting terms.
	for i = 1:Dims
	       	%Use ones this time.
	       	test = ones(1,Dims);
	      	test(i) = 3; %3 is a prime number!!
		reduced = x2fx(test,opts.Model);	
		pts = find(reduced ~= 1);
	       	result(find(reduced),i) = (log(reduced(find(reduced)))/log(3))';
	end
	rnd = round(result);
	test = (abs(result-rnd) < 1.e-15);
	result(test) = rnd(test); 
end


function result = infer_model2(model,Dims)
%Infer the polynomial model as created by X2FX in the 
%statistics toolbox.  This is nice when using a named
%model such as 'q', 'l' etc.  This makes the code 
%forward-compatible with new versions of x2fx that 
%may use other named models.


if isnumeric(model)
	result = model;
	return;
else
	%Get the non-interacting terms.
	for i = 1:Dims
		
	       	%Zero out all but the ith variable.
	       	test = zeros(1,Dims);
	      	test(i) = 3; %3 is a prime number!
		reduced = x2fx(test,model);
		pts = find(((reduced ~= 1)&(reduced ~= 0)));	
	       	result(pts,i) = (log(reduced(pts))/log(3))';
	end
	
	%Now get the interacting terms.
	for i = 1:Dims
	       	%Use ones this time.
	       	test = ones(1,Dims);
	      	test(i) = 3; %3 is a prime number!!
		reduced = x2fx(test,model);	
		pts = find(reduced ~= 1);
	       	result(find(reduced),i) = (log(reduced(find(reduced)))/log(3))';
	end
	
	rnd = round(result);
	test = (abs(result-rnd) < 1.e-15);
	result(test) = rnd(test); 
	
end


function hstar = get_pilot_bw(x,y,options)

hstar = 0.5;


% function ind = find_bnd_pts(xx,x);
% 
% ind = [];
% 
% for col = 1:size(x,2) %For each dimension find the extreme points.
% 	ind = [ind; find(xx(:,col) <= min(x(:,col)))];
% 	ind = [ind; find(xx(:,col) >= max(x(:,col)))];
% end
% 
% ind = unique(ind);
% 
%  
