# Supplementary material for: Modeling control and transduction of electrochemical gradients in acid-stressed bacteria
Source: iScience. 2023 Jun 17;26(7):107140. doi: 10.1016/j.isci.2023.107140 (PMC10316662; doi:10.1016/j.isci.2023.107140)
Supplement: Data S1. Source code used to generate Figures 1–3 [file mmc2.zip › pHtools_release/lpregtools/lpregdemo.m]

x = linspace(0,4*pi,25)';
xx = linspace(0,4*pi,100)';
y = sin(x);
y(6) = 4.5; y(15) = 5;
subplot(2,1,1); plot(x,y,'o'); hold on;
[ypred,stats] = lpreg(x,y,xx);
plot(xx,ypred,'r-');
