# Supplementary material for: Modeling control and transduction of electrochemical gradients in acid-stressed bacteria
Source: iScience. 2023 Jun 17;26(7):107140. doi: 10.1016/j.isci.2023.107140 (PMC10316662; doi:10.1016/j.isci.2023.107140)
Supplement: Data S1. Source code used to generate Figures 1–3 [file mmc2.zip › pHtools_release/lpregtools/lpregset.m]

function S = lpregset(varargin)

%LPRESET Create/alter LPREG OPTIONS structure.
%
%   LPREGSET with no input arguments and no output arguments displays all 
%   parameter names and their possible values.
%
%   OPTIONS = LPREGSET (with no input arguments) creates an options structure
%   containing the default values.
%
%   
%LPREGSET PARAMETERS
%
%Bandwidth     - the meaning depends on which smoothing kernel (SKernel) is used.
%                For all but the Normal kernel observations at a distance
%                greater than teh bandwidth are given zero weight in a local
%                regression.
%
%BandwidthMeth - Method for determining the bandwidth.  The default method is
%                'nearest neighbor' (nn) which protects against un-evenly 
%                sampled data.  If the user wishes to write her own method then
%                the name of the m-file can be used here instead.  The m-file 
%                must have the following input/output structure 
%			BW = FUN(x,y,xx,options,P1,P2,...) where P1, P2 are
%                optional arguments passed to the user-supplied function from 
%                LPREG. 
%
%Display       - When set to 'on' information about the smoothing parameter
%                estimation and robustification iterations are displayed.
%
%MaxRobustIter - The maximum number of iterative robustifications.  It is 
%                this process of iteration which generates the RWeights.  
%
%Model         - Any model accepted by X2FX in the STATISTICS TOOLBOX.
%
%RKernel       - The kernel function used in weighting the residuals during
%                robustification iteration. The default
%                is the function STD_RWEIGHT.  Alternatively, a function
%                of the form F(R,varargin) where R is a vector of residuals.            
%                Any optional inputs supplied to LPREG are sent to RKernel
%                and stored in varargin.
%
%RobustTol     - Termination tolerance on the norm of the difference in
%                residuals between consecutive robustification iterations.  
%RWeights      - A vector or scalar of robustness weights.
%
%SKernel       - The kernel function used in weighting the pairwise distances
%                The default is the function STD_SWEIGHT.  Alternativel, a
%                function of the form F(D,BW,varargin) where D is a vector of
%                distances and BW is the bandwidth.  Any optional inputs 
%                supplied to LPREG are sent to SKernel and stored in varargin.
%          
%SmoothParam   - Vector or scalar of smoothing parameter values.  
%                The smoothing parameter determines the value of k in
%                the k-nearest neighbor distance.
%                k = round(SmoothParam*size(X,1)) k must be large enough
%                so the model can be estimated.
%                
%SmoothBnd     - Bounds on the optimization of the SmoothParm.  FMINBND
%                is used to drive the optimization. 
%SmoothMeth    - Criterion for smoothing parameter optimization:
%                'cv'   - Cross-validation    
%                'gcv'  - Generalized cross-validation
%
%                or any user m-file such that FUN(X,Y,XX,OPTIONS,P1,P2,...)
%                returns the optimal smoothing parameter.
%

default_fixed_smooth = 0.8;

if ((nargout == 0) & (nargin == 0))
	 disp(' ');
	 disp('         Alpha: [scalar {0.05} ]');
	 disp('     Bandwidth: [scalar | pX1 vector {[]} ]');
	 disp(' BandwidthMeth: [ {''nn''} | m-file name ]');
	 %disp('    Derivative: [ vector {0} ]');
	 disp('       Display: [ {''on''} | ''off'' ]');  
	 disp(' MaxRobustIter: [ positive integer {25} ]');
	 disp('         Model: [ see X2FX documentation ]');  
	 disp('   NumRemTerms: [ integer {0} ] '); 
	 disp('    PilotNWRSS: [ vector or matrix {[]} ] '); 
	 disp('      RemTerms: [ vector or matrix {[]} ] ');
	 disp('       RKernel: [ ''stdrweight'' | m-file name ]');
	 disp('     RobustTol: [ scalar {1.e-4} ]');  
	 disp('      RWeights: [ nX1 vector {[]} ]');
         disp('       SKernel: [ ''stdsweight'' | m-file name]');
         disp('   SmoothParam: [ scalar or pX1 vector on (0,1] ]');
	 disp('     SmoothBnd: [ {[0,1]} ]');
	 disp('    SmoothMeth: [ ''spcv'' | ''fixed'' | {''spgcv''} | ''spmse'' | m-file name ]');
	 disp(' ');
	
else

	S = struct('Alpha',0.05,...
		   'Bandwidth',[],...
		   'BandwidthMeth','nn',...%'Derivative',0,...
		   'Display','on',...
		   'MaxRobustIter',25,...
		   'Model','l',...
		   'NumRemTerms',0,... %Only used in RSC smoothing parameter selection.
		   'PilotNWRSS',[],...
		   'RemTerms',[],...
		   'RKernel','stdrweight',...
		   'RobustTol',1.e-4,...
		   'RWeights',[],...
		   'SKernel','stdsweight',...
		   'SmoothParam',[],...
		   'SmoothMeth','spgcv',...
		   'SmoothBnd',[0,1]);
		   

			  	
	 
	if (nargin == 0) 
		return;
	else
	
		if isstruct(varargin{1})
			FieldNames = fieldnames(varargin{1});
			Vals = struct2cell(varargin{1});
		else %A comma-separated list of pairs.
			FieldNames = {varargin{1:2:end-1}};
			Vals = {varargin{2:2:end}};
		end
		
		
		
		for i = 1:length(FieldNames)

			switch FieldNames{i}
			
			case 'Alpha'
				if ~isnumeric(Vals{i})
					error('Alpha must be numeric.')
				elseif	(Vals{i} < 0)
					error('Alpha must be greater than zero.');	
				end
			case 'Bandwidth'
				if ~isnumeric(Vals{i})
					error('Bandwidth must be numeric.')
				end
			case 'BandwidthMeth'
				if ~ischar(Vals{i})
					error('Bandwidth must be a string.')
				end
				
			case 'Display'
				if ~any(strcmp(Vals{i},{'on','off'}))
					error('Display must be ''on'' or ''off''.')
				end
			% case 'Derivative'
% 				if ~isnumeric(Vals{i})
% 					error('Derivative must be a numeric vector.');
% 				end
			case 'MaxRobustIter'
			
			case 'Model'
				try 
					x2fx(1,Vals{i});
				catch
					error(lasterr);
				end
			case 'NumRemTerms'
				if ~isequal(mod(Vals{i},1),0)
					error('RemTerms must be an integer.');
				end
			case 'PilotNWRSS'
				if ~isnumeric(Vals{i})
					error('PilotNWRSS must be numeric.');
				end
			case 'RemTerms'
				if ~isnumeric(Vals{i})
					error('RemTerms must be numeric.');
				end
			case 'RKernel'
				if ~exist(Vals{i},'file')
					error('RKernel must be an m-file.')
				end
			case 'RobustTol'
				if ~isnumeric(Vals{i})
					error('RobustTol must be numeric.')
				end
			case 'RWeights'
				if ~isnumeric(Vals{i})
					error('RWeights must be numeric.')
				end
			case 'SKernel'
				if ~ischar(Vals{i})
					error('SKernel must be a string.')
				end
			case 'SmoothParam'
				if ~isnumeric(Vals{i})
					error('SmoothParam must be numeric.')
				elseif (any(Vals{i} <=0) | any(Vals{i} > 1))
					error('SmoothParam must be on (0,1].');
				end
				
			case 'SmoothMeth'
				if ~ischar(Vals{i})
					error('SmoothMeth must be a string.')
				end
			case 'SmoothBnd'
		   		
				if ~isnumeric(Vals{i})
					error('SmoothBnd must be numeric.')
				elseif ~isequal(size(Vals{i}),[1 2])
					error('SmoothBnd must be a 2 element vector.') 
				elseif (any(Vals{i}<0) | any(Vals{i}>1))
					error('SmoothBnd must be on [0,1].');
				
				end
			
			otherwise
				error(['Unknown option: ',FieldNames{i},'.']);
			end
			
			S = setfield(S,FieldNames{i},Vals{i});
		end

		
		
		if (strcmp(S.SmoothMeth,'fixed') & isempty(S.SmoothParam)) 
			S.SmoothParam = default_fixed_smooth;
		end
	
	
	
	end
end
	  
