# Supplementary material for: Modeling control and transduction of electrochemical gradients in acid-stressed bacteria
Source: iScience. 2023 Jun 17;26(7):107140. doi: 10.1016/j.isci.2023.107140 (PMC10316662; doi:10.1016/j.isci.2023.107140)
Supplement: Data S1. Source code used to generate Figures 1–3 [file mmc2.zip › pHtools_release/lpregtools/lpval.m]

function varargout = lpval(func,xx,varargin);

%LPVAL Evaluate a multivariate local polynomial.
%   Yhat = LPVAL(F,xx);
% 

%09/16/01 Changed to make options a field in the func struct.
% if (length(varargin) == 1)
% 	options = varargin{1};
% elseif (length(varargin) >= 2)
% 	options = varargin{1};
% 	varargin = varargin{2:end};
% else
% 	options = lpregset;
% end

if (nargout == 2)
	[varargout{1},varargout{2}] = lpder(func,xx,repmat(0,1,size(xx,2)),varargin{:});
else
	varargout{1} = lpder(func,xx,repmat(0,1,size(xx,2)),varargin{:});

end


% if (nargin >= 3)
% 	options = varargin{1};
% else
% 	options = lpregset;
% end
% 
% FIELDS = intersect(fieldnames(options),fieldnames(func));
% 
% for i = 1:length(FIELDS)
% 	options = setfield(options,FIELDS{i},getfield(func,FIELDS{i}));
% end
% 
% if ~isempty(options.SmoothParam)
% 	options.SmoothMeth = 'fixed';
% end
% 
% if ~isempty(func.Params)
% 	if ~iscell(func.Params)
% 		error('A non-empty Params must be a cell array.');
% 	end
% 	
% 	[ypred,junk,STATS] = lpreg(func.x,func.y,xx,options,func.Params{:});	
% else	
% 	[ypred,junk,STATS] = lpreg(func.x,func.y,xx,options);
% end
% stats = STATS;
% 
% %stats = struct( 'BetaVar',STATS.BetaVar,...
% 	%	'MSE',STATS.MSE,...
% %		'UCL',STATS.UCL,...
% %		'LCL',STATS.LCL);
% 		
% 		
 
