# Supplementary material for: Modeling control and transduction of electrochemical gradients in acid-stressed bacteria
Source: iScience. 2023 Jun 17;26(7):107140. doi: 10.1016/j.isci.2023.107140 (PMC10316662; doi:10.1016/j.isci.2023.107140)
Supplement: Data S1. Source code used to generate Figures 1–3 [file mmc2.zip › pHtools_release/lpregtools/Makefile]

TEXFILE = man_lpregtools.tex
BASEFILE = $(TEXFILE:.tex=)
PSFILE  = $(TEXFILE:.tex=.ps)
DVIFILE = $(TEXFILE:.tex=.dvi)
AUXFILE = $(TEXFILE:.tex=.aux)
IDXFILE = $(TEXFILE:.tex=.idx)
INDFILE = $(TEXFILE:.tex=.ind)
ILGFILE = $(TEXFILE:.tex=.ilg)
BBLFILE = $(TEXFILE:.tex=.bbl)
BLGFILE = $(TEXFILE:.tex=.blg)
LOGFILE = $(TEXFILE:.tex=.log)
MFILES  := $(wildcard *.m)
MHPFILES = $(MFILES:.m=.mhp)
MTEXFILES = $(MFILES:.m=.tex)
MRFFILE = $(TEXFILE:.tex=.mrf)

$(PSFILE) : $(MRFFILE) $(MTEXFILES) $(DVIFILE) 
	latex $(TEXFILE) && dvips $(DVIFILE)
$(DVIFILE) : $(TEXFILE)
	latex $(TEXFILE) && bibtex $(BASEFILE) && makeindex $(BASEFILE)
$(MTEXFILES): $(MFILES)
	mhelp $(MFILES) && mhp2tex $(MHPFILES) && /bin/rm -f $(MHPFILES)
$(MRFFILE) : $(MFILES)
	mkmrf $(MRFFILE)
clean : 
	/bin/rm -f $(PSFILE)  $(DVIFILE) $(AUXFILE) $(IDXFILE) $(INDFILE) $(ILGFILE) $(BBLFILE) $(BLGFILE) $(LOGFILE) $(MHPFILES) $(MTEXFILES) $(MRFFILE)
view :
	/ncsu/goodies/bin/gv $(PSFILE)
