# Supplementary material for: Modeling control and transduction of electrochemical gradients in acid-stressed bacteria
Source: iScience. 2023 Jun 17;26(7):107140. doi: 10.1016/j.isci.2023.107140 (PMC10316662; doi:10.1016/j.isci.2023.107140)
Supplement: Data S1. Source code used to generate Figures 1–3 [file mmc2.zip › pHtools_release/lpregtools/man_lpregtools.tex]

\documentclass{refrep}
\usepackage{hyperref}
\usepackage{makeidx}
\usepackage{natbib}
\usepackage{booktabs}
\usepackage[fancy]{rcsinfo}
\usepackage{fancyvrb}
\usepackage[strings]{underscore}

\DefineVerbatimEnvironment{mhpVerbatim}{Verbatim}{frame=lines}
\newcommand{\mhelp}[1]{\subsection{#1}\input{#1.tex}}

\makeindex{}

\newcommand{\mfile}[1]{\textsc{#1}}
\setcounter{secnumdepth}{0}

\begin{document}
\rcsInfo $Id: man_lpregtools.tex,v 1.1.1.1 2003/05/02 17:50:17 dpdoughe Exp $

\title{LPREGTOOLS\\ Local Polynomial Regression Tools for MATLAB\texttrademark}
\author{Daniel P. Dougherty}
\date{Last Modified: \rcsInfoDate}
\maketitle{}

\section{Local polynomial regression}

Local polynomial regression\index{local polynomial regression} 


\index{smoothing parameter selection!cross validation}
\index{smoothing parameter selection!fixed}
\index{smoothing parameter selection!user-defined}
\index{smoothing parameter selection!residual squares criterion}
\index{smoothing parameter selection!generalized cross validation}
\index{complexity!automatic control of}
\index{local polynomial regression!order of}
\index{model selection}
\index{generalized additive models!backfitting}
\index{generalized additive models}
\index{derivative estimation}
\index{integration}
\index{options!lpregset}
\index{GAM}
\index{GAM!backfitting}
\citet{hasti:bayesian} give the standard backfitting algorithm for fitting additive linear models and the general local scoring algorithm for fitting generalized additive models. 

\index{bandwidth selection!user-defined}
\index{bandwidth selection!fixed}
\index{variable bandwidth!quadtree}
\index{variable bandwidth!nearest-neighbor}
\index{struct!lpregset}
\index{struct!func}
\index{struct!stats}
\index{variance}
\index{confidence intervals}
\index{bias}

\section{Function Reference}
\input{man_lpregtools.mrf}

\bibliography{abbrev,modeling,statmeth}
\bibliographystyle{SSSA2}

\printindex
\end{document}
