# Supplementary material for: Modeling control and transduction of electrochemical gradients in acid-stressed bacteria
Source: iScience. 2023 Jun 17;26(7):107140. doi: 10.1016/j.isci.2023.107140 (PMC10316662; doi:10.1016/j.isci.2023.107140)
Supplement: Data S1. Source code used to generate Figures 1–3 [file mmc2.zip › pHtools_release/lpregtools/qblkset.m]

function varargout = qblkset(varargin);
%QBLKSET Set values of a quad to constant given as parameter.
%   

k = find(cellfun('isclass',varargin,'struct'));

if isempty(k)
	error('Decomposition struct not found.');
end

X = cat(2,varargin{1:k-2});
Y = varargin{k-1};
S = varargin{k};
I = varargin{k+1};
VALUES = varargin{k+2}; %User supplied values.


varargout = {varargin{1:k-1}};

Y(:) = VALUES(I);
varargout{end} = Y;
