# Supplementary material for: Modeling control and transduction of electrochemical gradients in acid-stressed bacteria
Source: iScience. 2023 Jun 17;26(7):107140. doi: 10.1016/j.isci.2023.107140 (PMC10316662; doi:10.1016/j.isci.2023.107140)
Supplement: Data S1. Source code used to generate Figures 1–3 [file mmc2.zip › pHtools_release/lpregtools/qtbwmeth.m]

function bw = qtbwmeth(x,y,xx,lpreg_opts,S,varargin);
%QTBWMETH Use quadtree decomposition to determine bandwidths.
%   BW = QTBWMETH(x,y,xx,lpreg_opts,S,varargin);


bw = sqrt(sum(S.Extent.^2,2));
bw = bw(contained_in(S.Node,S.Extent,xx));
