# Supplementary material for: Modeling control and transduction of electrochemical gradients in acid-stressed bacteria
Source: iScience. 2023 Jun 17;26(7):107140. doi: 10.1016/j.isci.2023.107140 (PMC10316662; doi:10.1016/j.isci.2023.107140)
Supplement: Data S1. Source code used to generate Figures 1–3 [file mmc2.zip › pHtools_release/lpregtools/qtvcv.m]

function smooth_params = qtvcv(x,y,xx,lpreg_opts,S,varargin)
%QTVCV Use quadtree decomposition with cross-validation to obtain variable
%   bandwidth estimates.
%	
%	


%Determine by GCV the optimal smoothing parameter on each 
	%sub-domain.
	
	smooth_params = zeros(size(S.Node,1),1);
	
	for i = 1:size(S.Node,1)

		[sub_x,sub_y] = qgetblk2(x,y,S,i,S.Extent(i,:));
		sub_x = sub_x{1};
		sub_y = sub_y{1};

		if (size(sub_x,1) < model_df)
			error('Not enough data points to fit model.');
		end

		[junk,FUNC,STATS] = lpreg(sub_x,sub_y,sub_x,lpreg_opts);
		%misc
		smooth_params(i) = FUNC.SmoothParam;
		%pause;
	end


	%Smooth the smoothing parameter data using the diagonal
	%length of each cell as the bandwidth for every observation
	%in that cell.

	lpreg_opts.Bandwidths = sqrt(sum(S.Extent.^2,2))

	[lpreg_opts.SmoothParam,FUNC,STATS] = lpreg(x,smooth_param,xx,lpreg_opts);


	%We now have a *vector* of smoothing parameter estimates the same length
	%as xx.  Smooth the data and robustify.
	lpreg_opts.Bandwidths = [];
	lpreg_opts.SmoothMeth = 'fixed';
	lpreg_opts.RWeights = [];

	[smooth_params,FUNC,STATS] = lpreg(x,y,xx,lpreg_opts);

	return; %Done!
