# Supplementary material for: Modeling control and transduction of electrochemical gradients in acid-stressed bacteria
Source: iScience. 2023 Jun 17;26(7):107140. doi: 10.1016/j.isci.2023.107140 (PMC10316662; doi:10.1016/j.isci.2023.107140)
Supplement: Data S1. Source code used to generate Figures 1–3 [file mmc2.zip › pHtools_release/lpregtools/qtvgcv.m]

function smooth_params = qtvgcv(x,y,xx,lpreg_opts,S,varargin)
%QTVGCV Use quadtree decomposition with generalized cross-validation
%   to obtain variable bandwidth estimates.
%	
%	

model_df =  length(x2fx(1,lpreg_opts.Model));
%Determine by GCV the optimal smoothing parameter on each 
	%sub-domain.

lpreg_opts.SmoothMeth = 'gcv'; %Switch method to gcv internally. 
	
	smooth_params = zeros(size(S.Node,1),1);
	
	for i = 1:size(S.Node,1)
		
		%Get the data within just one block.
		[sub_x,sub_y] = qgetblk2(x,y,S,S.Extent(i,:),i);
		sub_x = cell2mat(sub_x); 
		sub_y = cell2mat(sub_y);
		
		
		
		if (size(sub_x,1) < model_df)
			error('Not enough data points to fit model.');
		end

		[junk,FUNC,STATS] = lpreg(sub_x,sub_y,[],lpreg_opts);
		
		%Set the estimated bandwith over that domain.
		%[sub_x,smooth_params] = qsetblk2(x,smooth_params,S,S.Extent(i,:),i,[],FUNC.SmoothParam);
		smooth_params(i) = FUNC.SmoothParam;
		
		
	end
	
	%Replicate smoothing parameter values over all observed points.
	smooth_params = smooth_params(S.Membership);

	%Now using the cell diagonals as the bandwidths smooth the 
	%smoothing parameter values as if they were the data.
	
	lpreg_opts.BandwidthMeth = 'qtbwmeth';
	lpreg_opts.SmoothMeth = 'fixed';
	
	
	[smooth_params,FUNC,STATS] = lpreg(x,smooth_params,xx,lpreg_opts,S);
	
	%Now bandwidths need to be given by the length of the longest diagonal
	%in the cell in which the particular point in xx in question is inside.
	 
	%FUNC.BandwidthMeth = ???;
	
	smooth_params = FUNC; %Here we return an lpreg struct as the smoothing param.
	
	

	%We now have a *vector* of smoothing parameter estimates the same length
	%as xx.  Smooth the data and robustify.
	% lpreg_opts.Bandwidth = [];
% 	lpreg_opts.SmoothMeth = 'fixed';
% 	lpreg_opts.RWeights = [];
% 	
% 	disp('Here is good stuff.');
% 	lpreg_opts
% 	lpreg_opts.SmoothParam
	
	%[smooth_params,FUNC,STATS] = lpreg(x,y,xx,lpreg_opts);

	return; %Done!
