# Supplementary material for: Modeling control and transduction of electrochemical gradients in acid-stressed bacteria
Source: iScience. 2023 Jun 17;26(7):107140. doi: 10.1016/j.isci.2023.107140 (PMC10316662; doi:10.1016/j.isci.2023.107140)
Supplement: Data S1. Source code used to generate Figures 1–3 [file mmc2.zip › pHtools_release/lpregtools/spcv.m]

function smooth_param = cv2( x,y,xx,options,varargin);


optimopt = seqsimpset;

if strcmp(options.Display,'on')
	optimopt.Display = 'iter';	
end

model_df = size(options.Model,1);
lbnd = max(options.SmoothBnd(1),model_df/size(x,1));
%smooth_param = fminbnd('spgcvobj',lbnd,options.SmoothBnd(2),optimopt,x,y,options);

optimopt.UpperBnd = options.SmoothBnd(2);
optimopt.LowerBnd = lbnd;

Xo = mean(lbnd); %Take intial guess in the middle of the bound.

smooth_param = seqsimp('spcvobj',Xo,optimopt,x,y,options);
