# Supplementary material for: Modeling control and transduction of electrochemical gradients in acid-stressed bacteria
Source: iScience. 2023 Jun 17;26(7):107140. doi: 10.1016/j.isci.2023.107140 (PMC10316662; doi:10.1016/j.isci.2023.107140)
Supplement: Data S1. Source code used to generate Figures 1–3 [file mmc2.zip › pHtools_release/lpregtools/spcvobj.m]

function FIT = spcvobj(smooth,x,y,options,varargin); 

options.SmoothParam = smooth; %Set the smooth to the value inputted by the 
		         %fitting routine. 
%Need to set SmoothMeth to 'fixed'.
options.SmoothMeth = 'fixed';	
FIT = 0;
for i = 1:size(x,1)
	ind = setdiff([1:size(x,1)],i); %Leave the ith one out.
	%Determine the prediction at the point left out.
	[ypred_i] = lpreg(x(ind,:),y(ind,:),x(i,:),options);

	FIT = FIT + (y(i)-ypred_i).^2;
end
