# Supplementary material for: Modeling control and transduction of electrochemical gradients in acid-stressed bacteria
Source: iScience. 2023 Jun 17;26(7):107140. doi: 10.1016/j.isci.2023.107140 (PMC10316662; doi:10.1016/j.isci.2023.107140)
Supplement: Data S1. Source code used to generate Figures 1–3 [file mmc2.zip › pHtools_release/lpregtools/spgcv.m]

function smooth_param = spgcv( x,y,xx,options,varargin);
%SPGCV Optimal smoothing parameter using the GCV criterion.
%


%optimopt = optimset('fminbnd');

optimopt = seqsimpset;

if strcmp(options.Display,'on')
	optimopt.Display = 'iter';	
end

model_df =  length(x2fx(ones(1,size(x,2)),options.Model));

if (model_df >= size(x,1)) 
	error('Insufficient number of observations to fit model.')
end


lbnd = max(options.SmoothBnd(1),(model_df+1)/size(x,1));
%smooth_param = fminbnd('spgcvobj',lbnd,options.SmoothBnd(2),optimopt,x,y,options);

optimopt.UpperBnd = options.SmoothBnd(2);
optimopt.LowerBnd = lbnd;
optimopt.TolX = 1.e-2;

if ~isempty(options.SmoothParam)
	Xo = options.SmoothParam; %Use current value as initial guess.
else
	Xo = (optimopt.UpperBnd+optimopt.LowerBnd)/3; %Take intial guess lower than in the middle of the bound.
end

if (Xo*size(x,1) <= (model_df+1))
	disp('Here');
	Xo = 0.9;
end


smooth_param = seqsimp('spgcvobj',Xo,optimopt,x,y,options);
%smooth_param = fminbnd('spgcvobj',((model_df+1)/length(x)),1,[],x,y,options);
