# Supplementary material for: Modeling control and transduction of electrochemical gradients in acid-stressed bacteria
Source: iScience. 2023 Jun 17;26(7):107140. doi: 10.1016/j.isci.2023.107140 (PMC10316662; doi:10.1016/j.isci.2023.107140)
Supplement: Data S1. Source code used to generate Figures 1–3 [file mmc2.zip › pHtools_release/lpregtools/spgcvobj.m]

function FIT = spgcvobj(smooth,x,y,options,varargin); 

%This function is designed to return a "fitness" value to 
%be optimized for a single global bandwidth. 
%

options.SmoothParam = smooth; %Set the smooth to the value inputted by the 
		         %fitting routine. 
%Need to set SmoothMeth to 'fixed'.
options.SmoothMeth = 'fixed';	

try	
	[ypred,FUNC,STATS] = lpreg(x,y,[],options);
	if ~isempty(findstr(lastwarn,'Matrix is'))
		FIT = inf;
		lastwarn('');
		return;
	elseif (any(STATS.EDF == 0))
		FIT = inf;
		lastwarn('');
		return;
	else
		MASE = sum((y-ypred).^2)/size(y,1);
		FIT = MASE/((trace(speye(size(y,1))-STATS.Hat)/size(y,1))^2);
	end
catch
	if ~isempty(findstr(lasterr,'Smoothing parameter is too small'))
		FIT = inf;
		lasterr('');
		return;
	else	
		disp('Here');
		error(lasterr);
	end
end
