# Supplementary material for: Modeling control and transduction of electrochemical gradients in acid-stressed bacteria
Source: iScience. 2023 Jun 17;26(7):107140. doi: 10.1016/j.isci.2023.107140 (PMC10316662; doi:10.1016/j.isci.2023.107140)
Supplement: Data S1. Source code used to generate Figures 1–3 [file mmc2.zip › pHtools_release/lpregtools/spmse.m]

function smooth_param = spmse( x,y,xx,options,varargin);


if (options.RemTerms < 1)
	error('Need at least 1 term to estimate Taylor remainder.');
end

options.SmoothParam = get_pilot_bw(x,y,options);
options.SmoothMeth = 'fixed';

Dims = size(x,2);

old_model = infer_model(options.Model,x);

max_ord = repmat(max(max(old_model)) + options.RemTerms + 1,1,Dims);

new_model = fullfact(max_ord)-1;

options.Model = new_model;

[new_terms,I] = setdiff(new_model,old_model,'rows');

%%%%%%%
%Fit the p+a model using the pilot smoothing parameter.
[ypred,FUNC,STATS_NEW] = lpreg(x,y,[],options);


optimopt = seqsimpset;

%%%
options.Model = old_model;
model_df = size(options.Model,1);
options.SmoothParam = [];
options.SmoothMeth = 'mse';

lbnd = max(options.SmoothBnd(1),model_df/size(x,1));
optimopt.UpperBnd = lbnd(2);
optimopt.LowerBnd = lbnd(1);
Xo = mean(lbnd); %Take intial guess in the middle of the bound.

smooth_param = seqsimp('spmseobj',Xo,optimopt,x,y,options);


function result = infer_model2(model,Dims)
% %Infer the polynomial model as created by X2FX in the 
% %statistics toolbox.  This is nice when using a named
% %model such as 'q', 'l' etc.  This makes the code 
% %forward-compatible with new versions of x2fx that 
% %may use other named models.
% 
% 
% if isnumeric(model)
% 	result = model;
% 	return;
% else
% 	%Get the non-interacting terms.
% 	for i = 1:Dims
% 		
% 	       	%Zero out all but the ith variable.
% 	       	test = zeros(1,Dims);
% 	      	test(i) = 3; %3 is a prime number!
% 		reduced = x2fx(test,model);
% 		pts = find(((reduced ~= 1)&(reduced ~= 0)));	
% 	       	result(pts,i) = (log(reduced(pts))/log(3))';
% 	end
% 	
% 	%Now get the interacting terms.
% 	for i = 1:Dims
% 	       	%Use ones this time.
% 	       	test = ones(1,Dims);
% 	      	test(i) = 3; %3 is a prime number!!
% 		reduced = x2fx(test,model);	
% 		pts = find(reduced ~= 1);
% 	       	result(find(reduced),i) = (log(reduced(find(reduced)))/log(3))';
% 	end
% 	rnd = round(result);
% 	test = (abs(result-rnd) < 1.e-15);
% 	result(test) = rnd(test); 
% 	
% end


function hstar = get_pilot_bw(x,y,options)

hstar = 0.5;							
