# Supplementary material for: Modeling control and transduction of electrochemical gradients in acid-stressed bacteria
Source: iScience. 2023 Jun 17;26(7):107140. doi: 10.1016/j.isci.2023.107140 (PMC10316662; doi:10.1016/j.isci.2023.107140)
Supplement: Data S1. Source code used to generate Figures 1–3 [file mmc2.zip › pHtools_release/lpregtools/spmseobj.m]

function FIT = spmseobj(smooth,x,y,options,varargin); 

options.SmoothParam = smooth; %Set the smooth to the value inputted by the 
		         %fitting routine. 
%Need to set SmoothMeth to 'fixed'.
options.SmoothMeth = 'fixed';


NWRSS = varargin{1};
taylor_Beta = varargin{2};
taylor_model = varargin{3};

for i = 1:size(x,1)

	XX = x - x(i,:);
	D = x2fx(XX,taylor_model);
	%disp('Here');
	%D*STATS_NEW.Beta(i,I)'
	tau = D*taylor_Beta(i,:)';
	[ypred,func,stats] = lpreg(x,tau,x(i,:),options);
	cond_var(i,:) = NWRSS(i)*(stats.BetaVar/stats.NWRSS);
	cond_bias(i,:) = stats.Beta;
end

MSE = cond_bias(:,1).^2 + cond_var(:,1);
IMSE = trapz(x,MSE); %Formula 4.21 in Fan and Gijbels. 

FIT = IMSE;
