# Supplementary material for: Modeling control and transduction of electrochemical gradients in acid-stressed bacteria
Source: iScience. 2023 Jun 17;26(7):107140. doi: 10.1016/j.isci.2023.107140 (PMC10316662; doi:10.1016/j.isci.2023.107140)
Supplement: Data S1. Source code used to generate Figures 1–3 [file mmc2.zip › pHtools_release/lpregtools/stdrweight.m]

function W = stdrweight(resids,varargin)

s = median(abs(resids));

if (s == 0) %This can happen sometimes for smoothing step functions for example.
	W = ones(size(resids)); %Since we are doing so good 
	%(i.e. median residual is zero) we use all data equally weighted!!
else
	W = weight(resids/(6*s),'tc');
end

%We enforce a minimum weighting here to avoid issues with discontinuous 
%functions.

W(W<1.e-8) = 1.e-8;
