# Supplementary material for: Modeling control and transduction of electrochemical gradients in acid-stressed bacteria
Source: iScience. 2023 Jun 17;26(7):107140. doi: 10.1016/j.isci.2023.107140 (PMC10316662; doi:10.1016/j.isci.2023.107140)
Supplement: Data S1. Source code used to generate Figures 1–3 [file mmc2.zip › pHtools_release/lpregtools/stdsweight.m]

function W = std_sweight(d,bandwidth,varargin)
%STD_SWEIGHT The standard weighting function for distances.
%   STD_SWEIGHT(D,BW) evaluates the Tricube weight function 
%   at D/BW.

W = weight(d./bandwidth,'tc');
