# Supplementary material for: Modeling control and transduction of electrochemical gradients in acid-stressed bacteria
Source: iScience. 2023 Jun 17;26(7):107140. doi: 10.1016/j.isci.2023.107140 (PMC10316662; doi:10.1016/j.isci.2023.107140)
Supplement: Data S1. Source code used to generate Figures 1–3 [file mmc2.zip › pHtools_release/lpregtools/weight.m]

function OUT = weight(D,kernel_type,varargin)
%Calculate weight based on kernel. 
%   W = WEIGHT(D,T) returns the weights of D in W using the kernel type T.
%   Note that by default the weights in W are not normalized. 
%   W = weight(D,T,'kernel') normalizes the weights so that the
%   integral from -INF to +INF of W equals 1.
% 
%   Possible values for T are:
%   	       'u' - Uniform
%              'e' - Epanechnikov 
%              'b' - Biweight 
%              't' - Triweight
%             'tc' - Tricube
%              'n' - Normal
%
%Alternatively, you may specify your own function as the kernel type.  
%In such a case T should be the name of an m-file such that T(D,N,p1,p2,...)
%returns the weights.  Here N is teh flag 'kernel' if the weights are to be 
%normalized and p1,p2... are additional inputs to WEIGHT. 

if (nargin == 0) %Make plots
	FLAGS = {'u','e','b','t','tc','n'};
	
	for i = 1:length(FLAGS)
		subplot(3,2,i);
		D = linspace(-2,2,100)';
		W = weight(D,FLAGS{i},'kernel');
		plot(D,W,'r-');
		axis([-2 2 -0.1 1.2]);
		if (i >4)
			xlabel('D');
		end
		ylabel('Weight');
		legend(FLAGS{i}); 
	end
	
		
else
	OUT = zeros(size(D)); %Preallocate

	switch kernel_type

	case 'u' %Uniform
		outside = (D <= -1 | D >= 1);
		OUT(outside)  = 0;
		OUT(~outside) = 1;

		if ~isempty(varargin)
			if strcmp(varargin{1},'kernel')
				OUT(~outside) = 0.5;
			end
		end


	case 'e' %Epanechnikov

		outside = (D <= -1 | D >= 1);
		OUT(outside)  = 0;
		OUT(~outside) = abs((1-D(~outside).^2));

		if ~isempty(varargin)
			if strcmp(varargin{1},'kernel')
				OUT(~outside) = 0.75*OUT(~outside);
			end
		end

	case 'b' %Biweight
		outside = (D <= -1 | D >= 1);
		OUT(outside)  = 0;
		OUT(~outside) = abs(1-D(~outside).^2).^2;
		if ~isempty(varargin)
			if strcmp(varargin{1},'kernel')
				OUT(~outside) = 0.9375*OUT(~outside);
			end
		end

	case 't' %Triweight
		outside = (D <= -1 | D >= 1);
		OUT(outside)  = 0;
		OUT(~outside) = abs(1-D(~outside).^2).^3;
		if ~isempty(varargin)
			if strcmp(varargin{1},'kernel')
				OUT(~outside) = 1.09375*OUT(~outside);	
			end
		end
	case 'tc' %Tricube
		%outside = (D <= -1 | D >= 1);
		D = abs(D);
		outside = (D >= 1);
		%OUT(outside)  = 0;
		OUT(~outside) = (1-D(~outside).^3).^3;
		if ~isempty(varargin)
			if strcmp(varargin{1},'kernel')
				OUT(~outside) = (81/70)*OUT(~outside);	
			end
		end
	case 'n' %Normal  
		OUT = exp(-0.5*(D.^2));
		if ~isempty(varargin)
			if strcmp(varargin{1},'kernel')
				OUT = (1/sqrt(2*pi))*OUT;	
			end
		end

	otherwise
		OUT = feval(kernel_type,varargin{:});
	end
end
