# Supplementary material for: Modeling control and transduction of electrochemical gradients in acid-stressed bacteria
Source: iScience. 2023 Jun 17;26(7):107140. doi: 10.1016/j.isci.2023.107140 (PMC10316662; doi:10.1016/j.isci.2023.107140)
Supplement: Data S1. Source code used to generate Figures 1–3 [file mmc2.zip › pHtools_release/pHtools/buffcapeval.m]

function OUT = buffcapeval(SOL,varargin)
%BUFFCAPEVAL Calculate buffer capacity of a solution at specific pH.
%   B = BUFFCAPEVAL(SOL,pH) calculates the buffer capacity of a
%   buffer solution at specified pH.
%   B = BUFFCAPEVAL(SOL,pH,'partial') returns a matrix whose 
%   columns are the partial buffering capacities.  Note: The last
%   column is always reserved for the partial buffer capacity due
%   to water.
%   B = BUFFCAPEVAL(SOL,pH,'partial',ADJ) additionally use the ADJivity 
%   coefficients in ADJ. If ADJ is [] then I=0, T=25, and E=78.38-8
%   is assumed (the default).
%   
%   When called with no output argument, this function plots its
%   result.
% 
%   Example: 
%      %Determine the buffer capacity of
%      %10mM malic acid and 25 mM lADJic acid.
%      sol = mksol('Malic',0.01,'LADJic',0.025);
%      subplot(2,1,1); 
%      buffcapeval(sol,[],'partial'); 
%      subplot(2,1,2); 
%      buffcapeval(sol,[]);
%
%   See also CB, IONICSTR, DCBDH, DCBDT, OPTIMADJ.


% //Copyright (C) 2005  Daniel P. Dougherty
% //
% //This program is free software; you can redistribute it and/or
% //modify it under the terms of the GNU General Public
% //License as published by the Free Software Foundation; either
% //version 2 of the License, or (at your option) any later version.
% //
% //This program is distributed in the hope that it will be useful,
% //but WITHOUT ANY WARRANTY; without even the implied warranty of
% //MERCHANTABILITY or FITNESS FOR A PARTICULAR PURPOSE.  See the GNU
% //General Public License for more details.
% //
% //You should have received a copy of the GNU General Public
% //License along with this program; if not, write to the Free Software
% //Foundation, Inc., 59 Temple Place, Suite 330, Boston, MA  02111-1307  USA
% //
% //$Id: $

%warning off;
do_partial = logical(0);
make_graph = logical(0);

if (nargin == 1)
	
	pH = linspace(2,12,100);
	ADJ = mkadj(SOL,zeros(length(pH),1));
elseif (nargin == 2)
	pH = varargin{1};
	
	if isempty(pH)
		pH = linspace(2,12,100);
	elseif ischar(pH)
		error('pH specification must be numeric.');
	end
	
	ADJ = mkadj(SOL,zeros(length(pH),1));
	
elseif (nargin == 3)
	
	pH = varargin{1};
	
	if isempty(pH)
		pH = linspace(2,12,100);
	end
	
	
	if strcmp(varargin{2},'partial')
		do_partial = logical(1);
	else
		do_partial = logical(0);
	end
	
	ADJ = mkadj(SOL,zeros(length(pH),1));
	
elseif (nargin == 4)
	pH = varargin{1};
	if isempty(pH)
		pH = linspace(2,12,100);
	end
	
	if strcmp(varargin{2},'partial')
		do_partial = logical(1);
	else
		do_partial = logical(0);
	end
	
	ADJ = varargin{3}; %User has supplied the 
			%ADJivity coefficients to use.
	if isempty(ADJ)
		ADJ = mkadj(SOL,zeros(length(pH),1));
	end
	
elseif (nargin > 4)
	error('Too many inputs.');
end

if (nargout == 0)
	make_graph = logical(1);
end	

H = 10.^(-pH);
H = H(:);

if do_partial
	OUT = dCbdH(SOL,pH,'partial',ADJ);
	OUT = -log(10)*repmat(H(:),1,size(OUT,2)).*OUT;
	
	if any(sum(OUT,2) <0)
		warning('Negative buffer capacities detected.')
	end
else
	OUT = -log(10)*H(:).*dCbdH(SOL,pH,[],ADJ);
	
	if any(OUT(:) <0)        
		warning('Negative buffer capacities detected.')
	end
end


if make_graph

	if do_partial
		TOT = sum(OUT,2);
		plot(pH,[OUT,TOT]);
		Names = getsol(SOL,'Nickname');
		Names = {Names{:},'Total'};
		legend(Names,0);
	else
		plot(pH,OUT);	
	end
	grid on;
	xlabel('pH');
	ylabel('Buffer Capacity');
end
%warning on;
