# Supplementary material for: Modeling control and transduction of electrochemical gradients in acid-stressed bacteria
Source: iScience. 2023 Jun 17;26(7):107140. doi: 10.1016/j.isci.2023.107140 (PMC10316662; doi:10.1016/j.isci.2023.107140)
Supplement: Data S1. Source code used to generate Figures 1–3 [file mmc2.zip › pHtools_release/pHtools/bufferstats.m]

function OUT = bufferstats(Nickname)
%BUFFERSTATS Obtain lack of fit statistics for buffer components.
%


%For each simple buffer contained remove and refit the lpr
%model.  See if it is significantly different from the
%one with all components included.
%We assume that a complex buffer can contain only simple buffers.
%if otherwise throw an error confessing our ignorance in how to do this.
%


% //Copyright (C) 2005  Daniel P. Dougherty
% //
% //This program is free software; you can redistribute it and/or
% //modify it under the terms of the GNU General Public
% //License as published by the Free Software Foundation; either
% //version 2 of the License, or (at your option) any later version.
% //
% //This program is distributed in the hope that it will be useful,
% //but WITHOUT ANY WARRANTY; without even the implied warranty of
% //MERCHANTABILITY or FITNESS FOR A PARTICULAR PURPOSE.  See the GNU
% //General Public License for more details.
% //
% //You should have received a copy of the GNU General Public
% //License along with this program; if not, write to the Free Software
% //Foundation, Inc., 59 Temple Place, Suite 330, Boston, MA  02111-1307  USA
% //
% //$Id: $

SOL = mksol(Nickname,1);

ind = strcmp({SOL.Nickname}',Nickname);

c = find(ind);
if isempty(SOL(c).Func)
	error([Nickname,' does not appear to be a complex buffer.']);
else
	if isempty(SOL(c).Data)
		error('Buffer contains no data.');
	end
end

T  = SOL(c).RefTemp;
HAT = cell(length(SOL),1);
[RUN,PH,CB] = data2CbpH(SOL(c).Data,SOL(c).RefTemp);

null_SOL = [SOL(~ind)]; %Solution consisting of just the contained 
			%buffers and water.

cb = CB - Cb(null_SOL,PH); %Get the residuals after removing the effects 
			   %of all the contained buffers.
			
opts = lpregset('Model','q');
[ypred,func,stats] = lpreg(PH,cb,[],opts);		 
HAT{1} = stats.Hat;  %This is our "base line".
NAME{1,1} = SOL(c).Nickname;
F(1) = inf;
P(1) = 0;

RN = (eye(length(HAT{1})) - HAT{1});
RSSN = cb'*RN*cb; %Residual sum of squares of null model.


for i = 1:length(null_SOL)	
	NAME = null_SOL(i).Nickname; %This is the one we are going to remove
				     %and test for.
				     
	ind = setdiff([1:length(null_SOL)],i);
	temp_SOL = [null_SOL(ind)]; %Remove the ith component.
			
	ADJ = optimadj(temp_SOL,PH,T);		
	cb = CB - Cb(temp_SOL,PH,[],ADJ); %Get the residuals.
	opts = lpregset('Model','q');
	[ypred,func,stats] = lpreg(PH,cb,[],opts); %Smooth the residuals.		 
	HAT = stats.Hat;
	
	RA = (eye(length(HAT)) - HAT);
	nu1 = trace(RN-RA);
	nu2 = trace((RN-RA)*(RN-RA)');
	delta1 = trace(RA);
	delta2 = trace(RA*RA');
	RSSA = cb'*RA*cb; %Residual sum of squares of alternative model.
	
	s.F = ((RSSN - RSSA)/nu1)/(RSSA/delta1); %F-test
	%Get the P-value.
	s.NDF = ((nu1)^2)/nu2;
	s.DDF = ((delta1)^2)/delta2;
	s.P = 1-FCDF(s.F,s.NDF,s.DDF);
	
	
	OUT = setfield(OUT,NAME,s);
end
