# Supplementary material for: Modeling control and transduction of electrochemical gradients in acid-stressed bacteria
Source: iScience. 2023 Jun 17;26(7):107140. doi: 10.1016/j.isci.2023.107140 (PMC10316662; doi:10.1016/j.isci.2023.107140)
Supplement: Data S1. Source code used to generate Figures 1–3 [file mmc2.zip › pHtools_release/pHtools/Cb.m]

function OUT = Cb(SOL,varargin)
%Cb Return the theoretical moles base added for a solution
%   at specified pH and temperature.  
%   M = CB(SOL,pH) returns Cb at the specified pH.
%      If [] is input for the pH, then the default pH range
%      [2 12] is used.
%   M = CB(SOL,pH,'partial') returns partial contributions
%      from each buffer solution component. If [] is input 
%      instead, the partials are not produced (the default).
%   M = CB(SOL,pH,'partial',ADJ) additionally use the 
%      adjustment coefficients in ADJ. If ADJ is [] then 
%      I=0, T=25, and E=78.38 are assumed (the default).
%
%   When called with no output argument, this function plots its
%   result.
%
%   Example:  
%         %Generate a titration curve for a 12mM solution.
%         %of malic acid.
%         sol = mksol('Malic',0.012);
%         mypH = [2:0.1:12]';
%         myCb = Cb(sol,mypH);
%         figure(1);
%         plot(myCb,mypH,'ro-');
%         xlabel('Cb'); ylabel('pH');
%         
%   See also BUFFCAPEVAL, IONICSTR, DCBDH, DCBDT, OPTIMADJ.
%

%//Copyright (C) 2005  Daniel P. Dougherty
% //
% //This program is free software; you can redistribute it and/or
% //modify it under the terms of the GNU General Public
% //License as published by the Free Software Foundation; either
% //version 2 of the License, or (at your option) any later version.
% //
% //This program is distributed in the hope that it will be useful,
% //but WITHOUT ANY WARRANTY; without even the implied warranty of
% //MERCHANTABILITY or FITNESS FOR A PARTICULAR PURPOSE.  See the GNU
% //General Public License for more details.
% //
% //You should have received a copy of the GNU General Public
% //License along with this program; if not, write to the Free Software
% //Foundation, Inc., 59 Temple Place, Suite 330, Boston, MA  02111-1307  USA
% //
% //$Id: $
% %
%

do_partial = logical(0);
make_graph = logical(0);

if (nargin < 1)
	error('Must specify a buffer solution.');
end

if (nargin == 1)
	
	pH = linspace(2,12,100)';
	ADJ = mkadj(SOL,zeros(size(pH,1),1));
	
elseif (nargin == 2)
	pH = varargin{1};
	if isempty(pH)
		pH = linspace(2,12,100);
	end
	pH = pH(:);
	
	ADJ = mkadj(SOL,zeros(size(pH,1),1));
	
elseif (nargin == 3)
	pH = varargin{1};
	if isempty(pH)
		pH = linspace(2,12,100');
	end
	
	
	pH = pH(:);
	if strcmp(varargin{2},'partial')
		do_partial = logical(1);
	else
		do_partial = logical(0);
	end
	
	ADJ = mkadj(SOL,zeros(size(pH,1),1));
	
elseif (nargin == 4)
	pH = varargin{1};
	if isempty(pH)
		pH = linspace(2,12,100)';
	end
	pH = pH(:);
	if strcmp(varargin{2},'partial')
		do_partial = logical(1);
	else
		do_partial = logical(0);
	end
	pH = pH(:);
	ADJ = varargin{3}; %User has supplied the 
			%adjustment coefficients to use.
	if isempty(ADJ)
		ADJ = mkadj(SOL,zeros(size(pH,1),1));
	end
	
elseif (nargin > 4)
	error('Too many inputs.');
end

if (nargout == 0)
	make_graph = logical(1);
end	


H = 10.^(-pH);
H = H(:);

num_bufs = size(SOL,1); %Number of buffers in this solution.

if do_partial
	OUT = zeros(length(H),num_bufs);
else
	OUT = zeros(length(H),1);
end


Names = {SOL.Nickname}';

for i = 1:num_bufs %For each named buffer in the solution.
	
	if ~isempty(SOL(i).Func) %This is a complex buffer.

	
 		if do_partial
 			OUT(:,i) = SOL(i).Conc*feval(SOL(i).Func.EvalFun,SOL(i).Func.Smooth,pH,25,SOL(i).Contains);	
 		else 		
 			OUT = OUT + SOL(i).Conc*feval(SOL(i).Func.EvalFun,SOL(i).Func.Smooth,pH,25,SOL(i).Contains);  
		end
	
	elseif ~isempty(SOL(i).Contains)
		%This is a buffer which contains only other buffers.
		%Remove this one.
		%ind2keep = ([1:size(OUT,2)]~=i);
		%OUT = OUT(:,ind2keep);
		%Names = {Names{ind2keep}};
		
	elseif strcmp(SOL(i).Name,'H2O')
		
		PKA = repmat(SOL(i).pKa{1},length(H),1);
		
		
		PKA = PKA - ADJ(i).adjpKa{1};
		
		if do_partial
			OUT(:,i) = (((10.^(-PKA))*SOL(i).Conc)./H) - H; %Just [OH} - [H]
		else 
			OUT = OUT + (((10.^(-PKA))*SOL(i).Conc)./H) - H; %Just [OH} - [H]
		end		

	else %We are dealing either with a salt, a conjugate acid 
		%or base attached to 1 or more anions or cations or
		%a simple Bronsted-Lowry acid or base.

		num_ions = length(SOL(i).SaltType);

		if (num_ions == 0) %Occurs if Bronsted Acid or Base but not
				% any kind of salt.
			num_ions = 1;	

		end

		for j = 1:num_ions
			
			if (isempty(SOL(i).pKa{j}) & isempty(SOL(i).pKb{j})) 
				%This is an ion like Ca or Na etc -- _not_
				%a Bronsted-Lowry Acid or Base.
				%For SaltTypes of pure electrolytes (e.g. NaCl)
				%this stuff just cancels out but for conjugate acids
				%bound to a Na or Ca for example this is correct adjustment
				%to overall Cb (it is required by charge balance.)
				if ~isempty(SOL(i).SaltType{j})
					if do_partial
	        				OUT(:,i) = OUT(:,i) -  SOL(i).SaltType{j}*(SOL(i).Conc);
					else
						OUT = OUT - SOL(i).SaltType{j}*(SOL(i).Conc);
					end
				end
				%Do nothing (at least in current version).
			else
				
				num_pka = length(SOL(i).pKa{j});
				num_pkb = 0;
				DO_PKB = logical(0);
				if ~isempty(SOL(i).pKb{j})
					num_pkb = length(SOL(i).pKb{j});
					
					%Convert pKb to pKa.
					PKB = repmat(SOL(i).pKb{j},length(H),1);
					PKB = PKB - ADJ(i).adjpKb{j};


					%Since water always comes last we can get the current Kw from it.
					%Since water always comes last we can get the current Kw from it.
					PKW = repmat(SOL(end).pKa{1}- ADJ(end).adjpKa{1},1,num_pkb);
					%PKW = PKW - ADJ(end).adjpKa{1};
					Kw = ((10.^(-PKW))*SOL(end).Conc);
				
				
					PKA = -log10(Kw./(10.^(-PKB)));
				        %SOL(i).pKa{j} = sort([14-SOL(i).pKb{j},SOL(i).pKa{j}]); 
					%SOL(i).pKb{j} = {};
					DO_PKB = logical(1);				
				else
					PKA = [];
					
				end
				
				
				if (~isempty(SOL(i).pKa{j}) | ~isempty(PKA))
					
					if ~isempty(SOL(i).pKa{j})
						temp = repmat(SOL(i).pKa{j},length(H),1);
						temp = temp - ADJ(i).adjpKa{j};
						PKA = [PKA,temp];
					end
					
					%Sort the pKa from low to high.
					[d,c] = sort(PKA(1,:));
					PKA = PKA(:,c);
					
					%%%NEW STUFF
					N = num_pka + num_pkb;
					
					HH = fliplr([repmat(1,size(H,1),1),cumprod(repmat(H,1,N),2)]); %H^N-1,...,H^2,H,1
					KA = [repmat(1,size(H,1),1),cumprod(10.^(-PKA),2)]; %1,Ka1,Ka1*Ka2,...,Ka1*Ka2*...Ka^N-1

					charges = repmat([num_pkb:-1:-num_pka],size(H,1),1);
					%charges
					concentrations = ((SOL(i).Conc*HH.*KA)./repmat(sum(HH.*KA,2),1,N+1));
					%concentrations
					if do_partial
						OUT(:,i) = OUT(:,i) + sum(-charges.*concentrations,2);
					else
						OUT = OUT + sum(-charges.*concentrations,2);
					end
						
				end

				
			end
		end
	end
end


if make_graph	
	if do_partial
		TOT = sum(OUT,2);
		plot(pH,[OUT,TOT]);
		Names = getsol(SOL,'Nickname');
		Names = {Names{:},'Total'};
		legend(Names,0);
	else
		plot(pH,OUT);	
	end
	
	grid on;
	xlabel('pH');
	ylabel('Cb');
end
