# Supplementary material for: Modeling control and transduction of electrochemical gradients in acid-stressed bacteria
Source: iScience. 2023 Jun 17;26(7):107140. doi: 10.1016/j.isci.2023.107140 (PMC10316662; doi:10.1016/j.isci.2023.107140)
Supplement: Data S1. Source code used to generate Figures 1–3 [file mmc2.zip › pHtools_release/pHtools/CbGAM.m]

function BufferStruct = CbGAM(Run,pH,cb,T,Contains)
%CbGAM Return a buffer struct resulting from a GAM fit. 
%   B = CBGAM(Run,ph,cb,Contains) returns a buffer struct
%   resulting from fitting a generalized additive model to
%   the input data.  RUN corresponds to a titration run,
%   pH is the measured pH, cb is the predicted moles of 
%   base added per liter of solution and Contains is a
%   struct containing the contained buffers (complex 
%   buffers only). 
%
%   Note: CBGAMDER, CBGAMVAL, CBGAMDER and CBGAM are smoothing routines
%   intended for use only with the LPREGTOOLS toolbox. If you
%   want to use your own smoothing routines then read the 
%   pHTools manual.
%  


% //Copyright (C) 2005  Daniel P. Dougherty
% //
% //This program is free software; you can redistribute it and/or
% //modify it under the terms of the GNU General Public
% //License as published by the Free Software Foundation; either
% //version 2 of the License, or (at your option) any later version.
% //
% //This program is distributed in the hope that it will be useful,
% //but WITHOUT ANY WARRANTY; without even the implied warranty of
% //MERCHANTABILITY or FITNESS FOR A PARTICULAR PURPOSE.  See the GNU
% //General Public License for more details.
% //
% //You should have received a copy of the GNU General Public
% //License along with this program; if not, write to the Free Software
% //Foundation, Inc., 59 Temple Place, Suite 330, Boston, MA  02111-1307  USA
% //
% //$Id: $

pH = pH(:);

cb = cb(:);

BufferStruct = struct('DerivFun','CbGAMder',...
 		      'EvalFun','CbGAMval',...
		      'Smooth',[]);

if isempty(T)
	T = 25;
end

if ~isempty(Contains)
	null_conc = struct2cell(Contains);
	null_buffer = fieldnames(Contains);
	
	B = getbuffer(null_buffer);
	
	if ~isempty(B)
		[null_buffer,I] = intersect(null_buffer,fieldnames(B));
		null_conc = null_conc(I);
	
		null_buffer = {null_buffer{:};null_conc{:}};
	
		
		null_buffer = mksol(null_buffer{:});

		%Fit for the ionic strength at which the experiment was done. 
		%
      
		ADJ = optimadj(null_buffer,pH,T);
		cb = cb - Cb(null_buffer,pH,[],ADJ); %Remove the effect of the contained buffers 
	end
	
	
end

%Essentially doing local polynomial regression on the residuals.

%opts = lpregset('SmoothParam',1,'SmoothMeth','fixed','Model','q');
%opts = lpregset('Model',[0 1 2 3]','SmoothParam',0.6,'SmoothMeth','fixed');
opts = lpregset('Model',[0 1 2 3]');

[ypred,func] = lpreg(pH,cb,[],opts);		 


BufferStruct.Smooth = func;
		      
