# Supplementary material for: Modeling control and transduction of electrochemical gradients in acid-stressed bacteria
Source: iScience. 2023 Jun 17;26(7):107140. doi: 10.1016/j.isci.2023.107140 (PMC10316662; doi:10.1016/j.isci.2023.107140)
Supplement: Data S1. Source code used to generate Figures 1–3 [file mmc2.zip › pHtools_release/pHtools/CbGAMval.m]

function varargout = CbGAMval(func,pH,T,Contains)
%CbGAMval Evaluate a generalized additive buffer model.
%   C = CbGAMval(func,pH,T,Contains) returns the predicted moles
%   of base added per liter of solution at the given pH 
%   and temperature.  FUNC is a structure produced by LPREG, pH 
%   is the specified pH, T is the temperature and Contains is a 
%   Contains struct belonging to a buffer.
%
%   See also CB, CBGAMVAL, CBGAMDER, LPREG.
%
%   Note: CBGAMDER, CBGAMVAL, CBGAMDER and CBGAM are smoothing routines
%   intended for use only with the LPREGTOOLS toolbox. If you
%   want to use your own smoothing routines then read the 
%   pHTools manual.
%  


% //Copyright (C) 2005  Daniel P. Dougherty
% //
% //This program is free software; you can redistribute it and/or
% //modify it under the terms of the GNU General Public
% //License as published by the Free Software Foundation; either
% //version 2 of the License, or (at your option) any later version.
% //
% //This program is distributed in the hope that it will be useful,
% //but WITHOUT ANY WARRANTY; without even the implied warranty of
% //MERCHANTABILITY or FITNESS FOR A PARTICULAR PURPOSE.  See the GNU
% //General Public License for more details.
% //
% //You should have received a copy of the GNU General Public
% //License along with this program; if not, write to the Free Software
% //Foundation, Inc., 59 Temple Place, Suite 330, Boston, MA  02111-1307  USA
% //
% //$Id: $

pH = pH(:);%Force to be column vector.


if isempty(T)
	T = 25;
end

val = zeros(length(pH),1);

% if ~isempty(Contains)
% 	null_conc = struct2cell(Contains);
% 	null_buffer = fieldnames(Contains);
% 	null_buffer = {null_buffer{:};null_conc{:}};
% 	null_buffer = mksol(null_buffer{:});
% 
% 	%Adjust for the ionic strength and temperature
% 	% at which the experiment was done. 
% 	
% 	ACT = optimadj(null_buffer,pH,T);
% 	
% 	val = val + Cb(null_buffer,pH); %Add in  the effect of the contained buffers 
% 				   %as well as the effect of water.
% end


if (nargout >= 2)
        [val,stats] = lpval(func,pH);
        varargout{2} = stats;
else
        val = lpval(func,pH);
end

varargout{1} = val;
