# Supplementary material for: Modeling control and transduction of electrochemical gradients in acid-stressed bacteria
Source: iScience. 2023 Jun 17;26(7):107140. doi: 10.1016/j.isci.2023.107140 (PMC10316662; doi:10.1016/j.isci.2023.107140)
Supplement: Data S1. Source code used to generate Figures 1–3 [file mmc2.zip › pHtools_release/pHtools/containsdlg.m]

function factors = containsdlg(varargin);
%CONTAINSDLG Graphical interface for specifying 
%   the buffers contained within another.
%   
%   This is a utility function used by EDITBUFFER.
%
%   

% //Copyright (C) 2005  Daniel P. Dougherty
% //
% //This program is free software; you can redistribute it and/or
% //modify it under the terms of the GNU General Public
% //License as published by the Free Software Foundation; either
% //version 2 of the License, or (at your option) any later version.
% //
% //This program is distributed in the hope that it will be useful,
% //but WITHOUT ANY WARRANTY; without even the implied warranty of
% //MERCHANTABILITY or FITNESS FOR A PARTICULAR PURPOSE.  See the GNU
% //General Public License for more details.
% //
% //You should have received a copy of the GNU General Public
% //License along with this program; if not, write to the Free Software
% //Foundation, Inc., 59 Temple Place, Suite 330, Boston, MA  02111-1307  USA
% //
% //$Id: $


if (nargin == 0)
	factors = {''};
	flag = 'init';	
elseif (nargin == 1)
	if isempty(varargin{1})
		factors = {''};
		flag = 'init';
	elseif iscellstr(varargin{1})  %The caller has suggested some initial guesses.
		factors = varargin{1}(:)';
		factors = fliplr(factors);
		flag = 'init';
	elseif ischar(varargin{1}) %This is a gui callback	
		flag = varargin{1};

		if ~ischar(flag)
			error('Flag must be character.');
			return;
		end
	else
		error('Inappropriate input.');
		return;
	end
else
	error('Inappropriate input.');
	return;
end


%Units are in characters.
std_edit_size  = [20 2];
std_radio_size = [4,2];
rowskip = 1;
colskip = 0.5;

try
	switch flag

	case 'init'

		F = figure;
		%set(F,'Units','characters','WindowStyle','modal');
		set(F,'Units','characters',...
			'Tag','FACTOR_FIG',...
			'NumberTitle','off',...
			'Name','Add/Delete Factors');

		P = get(F,'Position');
		P(3:4) = [2*(std_edit_size + std_radio_size)];
		set(F,'Position',P);

		top_pos = P(4)-2*rowskip-std_radio_size(2);
		right_pos = P(3)-colskip - 2*std_radio_size(1);

		POS = [right_pos, top_pos, std_radio_size];

		h1 = uicontrol('Style','radio',...
				'Units','characters',...
				'Position',POS);
		POS = [right_pos-std_edit_size(1), top_pos, std_edit_size];

		h2 = uicontrol('Style','Edit',...
				'Units','characters',...
				'Position',POS,...
				'HorizontalAlignment','left',...
				'UserData',h1);

		%Set position for OK and Cancel buttons.
		%After setting we put units as normalized which should keep
		%these buttons at the bottom.
		POS(2) = POS(2) - rowskip-std_edit_size(2);
		POS(1) = right_pos ;
		POS(3:4) = [8.5,2];

		h = uicontrol('Style','Push',...
				'Units','characters',...
				'String','Ok',...
				'Callback','containsdlg(''OK'')',...
				'Position',POS,...
				'Tag','PUSHOK',...
				'UserData',h2);
		%set(h,'Units','normalized');

		POS(1) = POS(1) - colskip - 8.5;

		h = uicontrol('Style','Push',...
				'Units','characters',...
				'String','Cancel',...
				'Callback','containsdlg(''CANCEL'')',...
				'Position',POS,....
				'Tag','PUSHCANCEL');		

		%set(h,'Units','normalized');

		POS(1) = POS(1) - colskip - 8.5;

		h = uicontrol('Style','Push',...
				'Units','characters',...
				'String','Add',...
				'Callback','containsdlg(''add_factor'')',...
				'Position',POS,....
				'Tag','PUSHCANCEL');		
		%set(h,'Units','normalized');


		POS(1) = POS(1) - colskip - 8.5;

		h = uicontrol('Style','Push',...
				'Units','characters',...
				'String','Delete',...
				'Callback','containsdlg(''delete_factor'')',...
				'Position',POS,....
				'Tag','PUSHCANCEL');		
		
		
		
		h = findobj(F,'Type','uicontrol');
		set(h,'Units','normalized','FontUnits','normalized');
			
		
		
		if ~isempty(factors)
			
			H = get(findobj(F,'Tag','PUSHOK'),'UserData');
			set(H(end),'String',factors{1})			
			
			for i = 2:length(factors)
				containsdlg('add_factor');
				H = get(findobj(F,'Tag','PUSHOK'),'UserData');
				set(H(end),'String',factors{i})
				
			end
			
		end
		
		
		
		waitfor(F,'UserData');

		switch get(F,'UserData');
		case 'OK'
			h = findobj('Tag','PUSHOK');
			H = get(h,'UserData');
			factors = cell(1,length(H));
			for i = 1:length(H)
				factors{1,i} = get(H(i),'String');
			end
			factors = fliplr(factors);
			delete(F);

		case 'CANCEL'
			factors = '';

			delete(F);
		otherwise
			error('Unknown flag.');
		end


	case 'add_factor'
		
		h = findobj(gcbf,'Type','uicontrol');
		set(h,'Units','characters');
		
		F = findobj('Type','Figure','Tag','FACTOR_FIG');

		H = get(findobj(F,'Tag','PUSHOK'),'UserData');
		
		if ((isempty(H)) |  (length(H) == 0))
			error('Lost all boxes.');
		end
		
		POS2  = get(H(end),'Position'); %Position of last edit.
		POS1 = get( get(H(end),'UserData'),'Position'); %Position of last radio.


		P = get(F,'Position');
		increase = rowskip+std_edit_size(2);

		P(4) = P(4) + increase; %Increase height of figure window.
		P(2) = P(2) - increase; %Decrease position of origin of figure window. 
		set(F,'Position',P);

		%Add new buttons to top of page.
		POS1(2) = POS1(2) + increase;
		POS2(2) = POS2(2) + increase;

		h1 = uicontrol('Style','radio',...
				'Units','characters',...
				'Position',POS1);

		H(end+1) = uicontrol('Style','Edit',...
				'Units','characters',...
				'Position',POS2,...
				'UserData',h1,...
				'HorizontalAlignment','left');	 	
		h = findobj(F,'Tag','PUSHOK');

		set(h,'UserData',H);		
		
		h = findobj(gcbf,'Type','uicontrol');
		set(h,'Units','normalized');
		


		

	case 'delete_factor'
	
		h = findobj(gcbf,'Type','uicontrol');
		set(h,'Units','characters');
		
		F = findobj('Type','Figure','Tag','FACTOR_FIG');


		increase = rowskip + std_edit_size(2);

		H = get(findobj(F,'Tag','PUSHOK'),'UserData');

		if (length(H) == 1)
			return; %Don't do anything.
		elseif (length(H) == 0)
			error('Lost all edit boxes.');
		end
		
		fac2delete = logical(zeros(size(H)));
		fac2delete = fac2delete(:);
		
		for i = 1:length(H)
			h = get(H(i),'UserData'); %The radio button.
			fac2delete(i) = (get(h,'Value') ~= 0);

		end 

		

		adjust = cumsum(fac2delete).*increase; %Vertical adjustments for deletions.
		
		
		
		
		for i = 1:length(H);
			if fac2delete(i)
				
				h = get(H(i),'UserData');
				delete(h);
				delete(H(i));	
			else
				%Adjust the edit boxes too.
				POS = get(H(i),'Position');
				POS(2) = POS(2)-adjust(i);
				set(H(i),'Position',POS);

				h = get(H(i),'UserData');
				%Adjust the radio boxes too.
				POS = get(h,'Position');
				POS(2) = POS(2)-adjust(i);
				set(h,'Position',POS);
			end
			
		end
		
		%Update OK button's USERDATA.
		
		H = H(~fac2delete);
		h = findobj('Tag','PUSHOK');
		set(h,'UserData',H);
		
		%Now we need to adjust the figure dimensions
		
		POS = get(F,'Position');
		POS(2) = POS(2) + adjust(end);
		POS(4) = POS(4) - adjust(end);
		set(F,'Position',POS);
		
		h = findobj(gcbf,'Type','uicontrol');
		set(h,'Units','normalized');
		
			

	case 'OK'
		F = findobj('Type','Figure','Tag','FACTOR_FIG');
		
		h = findobj(F,'Tag','PUSHOK');
		H = get(h,'UserData');
		
		
		if ~isempty(findobj(H,'String',''))
			errordlg('There is an empty field.');
			return;
		else	
			for i = 1:length(H)
				if isempty(deblank(get(H(i),'String')))
					errordlg('There is an empty field.');
					return;
				end
			end
			
			set(F,'UserData','OK');
		end
		
	case 'CANCEL'
		F = findobj('Type','Figure','Tag','FACTOR_FIG');
		set(F,'UserData','CANCEL');
		
	otherwise
		error(['Unknown callback: ',varargin{1}]);
	end
catch
	errordlg(lasterr);
end
