# Supplementary material for: Modeling control and transduction of electrochemical gradients in acid-stressed bacteria
Source: iScience. 2023 Jun 17;26(7):107140. doi: 10.1016/j.isci.2023.107140 (PMC10316662; doi:10.1016/j.isci.2023.107140)
Supplement: Data S1. Source code used to generate Figures 1–3 [file mmc2.zip › pHtools_release/pHtools/Contents.m]

% PHtools Toolbox.
%
% pHtools
%   buffcapeval          - Calculate buffer capacity of a solution at specific pH.
%   
%   bufferstats          - Obtain lack of fit statistics for buffer components.
%   Cb                   - Return the theoretical moles base added for a solution
%   CbGAM                - Return a buffer struct resulting from a GAM fit. 
%   CbGAMder             - Evaluate the derivative of GAM-type buffer model.
%   CbGAMval             - Evaluate a generalized additive buffer model.
%   
%   containsdlg          - Graphical interface for specifying 
%   davies               - Return adjustment for dissociation constants given ion 
%   dCbdH                - Return the derivative of moles base with respect to 
%   dCbdt                - Return the change in Cb with time at specified pH 
%   findbuffer           - Search the database for buffers with specific characteristics.
%   
%   findbuffset          - Options structure for FINDBUFFER
%   findpi               - Estimate the isoelectric point for a species in a solution.
%   findpi_obj           - (Modify H1 line. Type help mkcontents for example.)
%   getbuffer            - Get 1 or more buffers from the databases based on their Nicknames.
%   getsol               - Extract information about the buffers in a solution.
%   
%   initpH               - Estimate the initial pH of a solution.
%   initpHobj            - Objective function for INITPH. 
%   ionicstr             - Return the ionic strength of a solution
%   keep                 - keeps the caller workspace variables of your choice and clear the rest.
%   managedb             - Manage buffer databases.  
%   
%   mixsol               - Combine 1 or more solutions by specifying dilution factors.
%   mkadj                - Adjustment coefficients for dissociation constants.
%   mksol                - Make a solution of buffers.
%   multiselectdlg       - Select multiple items from list.
%   optimadj             - Optimize activity coefficients for a buffer solution.
%   
%   pHtoolsinfo          - Get information about the pHtools installation.
%   printdb              - Print an inventory of one or more buffer databases.
%   reportsheet          - Interactive GUI for titration database. 
%   resetallpositions    - (Modify H1 line. Type help mkcontents for example.)
%   searchtext           - WORDS,STRUCT,FIELDNAME,FLAG);
%   
%   setlastpath_pHtools  - Set the last path visited.
%   species              - Determine concentrations of all species in solution.
%   species_new          - (Modify H1 line. Type help mkcontents for example.)
%   spreadstruct         - Create spreadsheet-like struct from vector and cell-array data.
%   structcat            - Concatenate 2 struct arrays using only their common fields.
%   
%   targetconc           - sol1,sol2,target_acid,target_species,target_conc,Xo,target_pH,varargin);
%   targetconc_obj       - fact,sol1,sol2,target_conc,target_pH,flag,T,E,varargin)
%   targetpH             - Determine the concentration fraction of a second buffer solution
%   targetpH_MC          - Determine the concentration fraction of a second buffer solution
%   targetpHobj          - Objective function for targetpH.
%   
%   targetsol            - Determine amounts to add to acheive targets in a solution.
%   targetsol_cnstrntdlg - Matrix-based linear constraint dialog for TARGETSOL.
%   targetsol_gui        - Determine amounts to add to acheive targets in a solution.
%   targetsol_obj        - Objective function for TARGETSOL.
%   test                 - (Modify H1 line. Type help mkcontents for example.)
%   
%   testdata             - (Modify H1 line. Type help mkcontents for example.)
%   update_old_db        - Script that updates databases from previous pHtools versions.
%   userdb               - Graphical interface for managing user databases.
