# Supplementary material for: Modeling control and transduction of electrochemical gradients in acid-stressed bacteria
Source: iScience. 2023 Jun 17;26(7):107140. doi: 10.1016/j.isci.2023.107140 (PMC10316662; doi:10.1016/j.isci.2023.107140)
Supplement: Data S1. Source code used to generate Figures 1–3 [file mmc2.zip › pHtools_release/pHtools/davies.m]

function OUT = davies(varargin)
%DAVIES Return adjustment for dissociation constants given ion 
%   charges, ionic strength, temperature and dielectric
%   constant of the solvent.
%
%   DAVIES(Z,I,T,E) returns the negative log (base 10)
%      of the adjustment for each Ka. Each column of Z
%      holds the charges of the charged ions in
%      a particular equilibrium.  Each column of Z
%      corresponds to a particular Ka.
%     
%      I should be a column vector where each row 
%      of I can hold a different ionic strength. 
%      
%      T holds the temperature in 
%      degrees C E L S I U S.  The number of
%      rows in I and T must be the same.
%      In this way, activities are
%      calculated under (potentially) different 
%      environmental conditions.
%  
%      E is the dielectric constant of the solvent.
%
%   If I is empty then an ionic strength of 0 is assumed.
%   If T is empty then a temperature of of 25 C is assumed. 
%   If E is empty then a dielectric constant of 78.3808 is
%   used.
%

%   Remember, the activities of individual ions can't be 
%   measured experimentally so the mean activity is more
%   practical.  See discussion on 
%   p. 45 of Ionic Equilibrium: Solubility and pH Calculations
%   by Butler and Cogley 1998.
%

% //Copyright (C) 2005  Daniel P. Dougherty
% //
% //This program is free software; you can redistribute it and/or
% //modify it under the terms of the GNU General Public
% //License as published by the Free Software Foundation; either
% //version 2 of the License, or (at your option) any later version.
% //
% //This program is distributed in the hope that it will be useful,
% //but WITHOUT ANY WARRANTY; without even the implied warranty of
% //MERCHANTABILITY or FITNESS FOR A PARTICULAR PURPOSE.  See the GNU
% //General Public License for more details.
% //
% //You should have received a copy of the GNU General Public
% //License along with this program; if not, write to the Free Software
% //Foundation, Inc., 59 Temple Place, Suite 330, Boston, MA  02111-1307  USA
% //
% //$Id: $
% 

%According to Butler the Debye-Huckle model, while theoretically
%correct, is often less robust compared to the Davies equation.
%
%See p. 49 in Butler Ionic Equilibrium: Solubility and pH Calculations
%
%


if (nargin == 0)
	error('Charges must be specified.');
elseif (nargin == 1)
	z = varargin{1};
	I = 0;
	T = 25;
	E = 78.3808;
elseif (nargin == 2)
	z = varargin{1};
	I = varargin{2};
	T = repmat(25,size(I,1),1);
	E = 78.3808; 
elseif (nargin == 3)
	z = varargin{1};
	I = varargin{2};
	T = varargin{3};
	E = 78.3808;
else				
	z = varargin{1};
	I = varargin{2};
	T = varargin{3};
	E = varargin{4};
end	

if isempty(z)
	error('Must specify Z.');
elseif ~isnumeric(z)
	error('Z must be a number.');
end

if isempty(I)
	I = 0;
elseif ~isnumeric(I)
	error('I must be a number.');
end

if isempty(T)
	T = 25;
elseif ~isnumeric(T)
	error('I must be a number.');
end

if isempty(E)
	E = 78.3808;
elseif ~isnumeric(E)
	error('E must be a number.');
end


if (~isequal(size(I),size(T)) |  ~isequal(size(I),size(E)) | ~isequal(size(E),size(T)))
	if isequal(size(I),[1 1])
		I = repmat(I,size(T,1),1);
	end
	
	if isequal(size(T),[1 1])
		T = repmat(T,size(I,1),1);
	end
	
	if isequal(size(E),[1 1])
		E = repmat(E,size(I,1),1);
	end
	
	if (~isequal(size(I),size(T)) & ~isequal(size(I),size(E)))
		error('I, T and E must have the same dimensions.');
	end
end

I = repmat(I(:),1,size(z,2));
T = repmat(T(:),1,size(z,2));
E = repmat(E(:),1,size(z,2));

Z = abs(prod(z(1:2,:),1));

Zo = repmat(z(3,:),size(I,1),1);

Z = repmat(Z,size(I,1),1); %Repeat for each environmental condition.		
	
OUT = zeros(size(I,1),size(z,2));

T = T + 273.15; %Convert temperature to Kelvin.


%%%OLD
A = (1.e6)*1.825*(E.*T).^(-1.5);

%According to Pitzer, A = 0.5109 at 25C;
%b = 0.3;
b = 0.2;
%b may be larger for larger organic molecules and smaller for smaller ions
%

%For higher ionic strength try varying b between 0.1 and 0.4.
%For tempeartures equal to 37C try A = 0.5232 

sqrtI = sqrt(I); %Save this computation so we don't do it twice.

if any(I>0.5)
	%warning('The Davies equation is not accurate for I>0.5');
end

%This is log(mean activity coef.).
%This takes care of the molecules in the numerator
%of a Ka expression.
%

%
%SPECIAL NOTE:  
%Since most pH meters are "calibrated" with reference standards
%the adjustment in activity of H+ is too large.  So rather than putting
%the OUT = 2*A.*Z.*((sqrtI./(1+sqrtI)) - b*I); we set it 
%to A.*Z.*((sqrtI./(1+sqrtI)) - b*I)

%

%Davies...
OUT = 2*A.*Z.*((sqrtI./(1+sqrtI)) - b*I);

%Debye-Huckle
%a = 9;
%B = 50.3*(E.*T).^(-0.5);

%OUT = 2*A.*Z.*((sqrtI./(1+a*B.*sqrtI)) - b*I);

%OUT = A.*Z.*((sqrtI./(1+sqrtI)) - b*I);

%Now deal with the source molecules (i.e. the HA in the reaction HA -> H+ + A-)

uncharged = (Zo == 0); %Zero if charged.

OUT = OUT - uncharged.*(b.*I); %Subtract out the salting-out of neutral molecules.

%This next line takes care of the single molecule in the denominator 
%of a Ka expression that does not carry a charge.

OUT = OUT - A.*(Zo.^2).*((sqrtI./(1+sqrtI)) - b*I);
