# Supplementary material for: Modeling control and transduction of electrochemical gradients in acid-stressed bacteria
Source: iScience. 2023 Jun 17;26(7):107140. doi: 10.1016/j.isci.2023.107140 (PMC10316662; doi:10.1016/j.isci.2023.107140)
Supplement: Data S1. Source code used to generate Figures 1–3 [file mmc2.zip › pHtools_release/pHtools/dCbdH.m]

function OUT = dCbdH(SOL,varargin)
%DCBDH Return the derivative of moles base with respect to 
%proton concentration (i.e. dCb/dH).
%   M = DCBDH(SOL,pH) returns dCb/dH at the specified pH.
%      If [] is input for the pH, then the default pH range
%      [2 12] is used.
%   M = DCBDH(SOL,pH,'partial') returns partial contributions
%      from each buffer solution component. If [] is input 
%      instead, the partials are not produced (the default). 
%   M = DCBDH(SOL,pH,'partial',ADJ)additionally use the adjustment
%      coefficients in ADJ. If ADJ is [] then I=0 T=25 is 
%      assumed (the default). 
%
%   Example:
%      sol = mksol('Malic',0.012);
%      pH = linspace(3,11,50);
%      dcbdh = dCbdH(sol,pH);
%


% //Copyright (C) 2005  Daniel P. Dougherty
% //
% //This program is free software; you can redistribute it and/or
% //modify it under the terms of the GNU General Public
% //License as published by the Free Software Foundation; either
% //version 2 of the License, or (at your option) any later version.
% //
% //This program is distributed in the hope that it will be useful,
% //but WITHOUT ANY WARRANTY; without even the implied warranty of
% //MERCHANTABILITY or FITNESS FOR A PARTICULAR PURPOSE.  See the GNU
% //General Public License for more details.
% //
% //You should have received a copy of the GNU General Public
% //License along with this program; if not, write to the Free Software
% //Foundation, Inc., 59 Temple Place, Suite 330, Boston, MA  02111-1307  USA
% //
% //$Id: $

do_partial = logical(0);
make_graph = logical(0);

if (nargin == 1)
	
	pH = linspace(2,12,100);
	
	ADJ = mkadj(SOL,zeros(length(pH),1));
elseif (nargin == 2)
	pH = varargin{1};
	
	if isempty(pH)
		pH = linspace(2,12,100);
	end
	ADJ = mkadj(SOL,zeros(length(pH),1));
	
elseif (nargin == 3)
	pH = varargin{1};
	if isempty(pH)
		pH = linspace(2,12,100);
	end
	
	if strcmp(varargin{2},'partial')
		do_partial = logical(1);
	else
		do_partial = logical(0);
	end
	
	ADJ = mkadj(SOL,zeros(length(pH),1));
	
	
elseif (nargin == 4)
	pH = varargin{1};
	if isempty(pH)
		pH = linspace(2,12,100);
	end
	
	
	
	if strcmp(varargin{2},'partial')
		do_partial = logical(1);
	else
		do_partial = logical(0);
	end
	
	ADJ = varargin{3}; %User has supplied the 
			%activity coefficients to use.
	if isempty(ADJ)
		ADJ = mkadj(SOL,zeros(length(pH),1));
	end
	
elseif (nargin > 4)
	error('Too many inputs.');
end

if (nargout == 0)
	make_graph = logical(1);
end


pH = pH(:);
H = 10.^(-pH);  
num_bufs = size(SOL,1); %Number of buffers in this solution.

if do_partial
	OUT = zeros(length(H),num_bufs);
else
	OUT = zeros(length(H),1);
end

Names = {SOL.Nickname}';


for i = 1:num_bufs
	
	if ~isempty(SOL(i).Func) %This is a complex buffer.
		%Evaluate derivative of titration data at the desired
		%pH values.
		
		dCbdpH = feval(SOL(i).Func.DerivFun,SOL(i).Func.Smooth,pH,25,SOL(i).Contains); %	
		
	
		
		if do_partial
			OUT(:,i) = -(1./(log(10)*H)).*dCbdpH;
			
		else
			
			OUT = OUT -(1./(log(10)*H)).*dCbdpH;
	
		end
	elseif ~isempty(SOL(i).Contains)
		%This is a buffer which only contains other buffers.
		%ind2keep = ([1:size(OUT,2)]~=i);
		%OUT = OUT(:,ind2keep);
		%Names = {Names{ind2keep}};
			
		
	elseif strcmp(SOL(i).Name,'H2O')  %Special treatment of water.
		PKA = repmat(SOL(i).pKa{1},length(H),1);
		%if ~isempty(ADJ)
			PKA = PKA - ADJ(i).adjpKa{1};
		%end
		
		
		if do_partial
			OUT(:,i) = - (((10.^(-PKA))*SOL(i).Conc)./(H.^2)) - 1;
		else
			OUT = OUT - (((10.^(-PKA))*SOL(i).Conc)./(H.^2)) - 1;
		end
	
	else
		num_ions = length(SOL(i).SaltType);

		if (num_ions == 0) %Occurs if Bronsted Acid or Base but not
				% any kind of salt.
			num_ions = 1;	

		end

		for j = 1:num_ions
			
			if (isempty(SOL(i).pKa{j}) & isempty(SOL(i).pKb{j})) 
				%This is an ion like Ca or Na etc -- _not_
				%a Bronsted-Lowry Acid or Base.
				if ~isempty(SOL(i).SaltType{j})
					if do_partial
	        				OUT(:,i) = OUT(:,i) -  0;
					else
						OUT = OUT - 0;
					end
				end
				%Do nothing
			else
				
			num_pka = length(SOL(i).pKa{j});
			num_pkb = 0;
			DO_PKB = logical(0);
			
			if ~isempty(SOL(i).pKb{j})
				num_pkb = length(SOL(i).pKb{j});
				
				%Convert pKb to pKa.
				PKB = repmat(SOL(i).pKb{j},length(H),1);
				PKB = PKB - ADJ(i).adjpKb{j};
				
				
				%Since water always comes last we can get the current Kw from it.
				PKW = repmat(SOL(end).pKa{1}- ADJ(end).adjpKa{1},1,num_pkb);
				%PKW = PKW - ADJ(end).adjpKa{1};
				Kw = ((10.^(-PKW))*SOL(end).Conc);
				
				
				PKA = -log10(Kw./(10.^(-PKB)));
				%SOL(i).pKa{j} = sort([14-SOL(i).pKb{j},SOL(i).pKa{j}]); 
				%SOL(i).pKb{j} = {};
				DO_PKB = logical(1);				
			else
				PKA = [];

			end


			if (~isempty(SOL(i).pKa{j}) || ~isempty(PKA))

				temp = repmat(SOL(i).pKa{j},length(H),1);
                %marcus code added
                if ~isempty(SOL(i).pKa{j})
                temp = temp - ADJ(i).adjpKa{j};
                end
                %marcus code ends
                PKA = [PKA,temp];
				%Sort the pKa from low to high.
				[d,c] = sort(PKA(1,:));
				PKA = PKA(:,c);
				
				%%%NEW STUFF
				N = num_pka + num_pkb;
				
				HH = fliplr([repmat(1,size(H,1),1),cumprod(repmat(H,1,N),2)]); %H^N-1,...,H^2,H,1
				KA = [repmat(1,size(H,1),1),cumprod(10.^(-PKA),2)]; %1,Ka1,Ka1*Ka2,...,Ka1*Ka2*...Ka^N-1
				charges = repmat([num_pkb:-1:-num_pka],size(H,1),1);
				%concentrations = ((SOL(i).Conc*HH.*KA)./repmat(sum(HH.*KA,2),1,N+1));
				concentrations = ((SOL(i).Conc*HH.*KA));

				A = -charges.*concentrations;
				B = repmat(sum(HH.*KA,2),1,N+1);
				
				dAdH = -SOL(i).Conc*charges.*KA.*[(repmat([N:-1:1],size(H,1),1).*HH(:,2:end)),repmat(0,size(H,1),1)];
				dBdH =  repmat(sum(KA(:,1:end-1).*repmat([N:-1:1],size(H,1),1).*(HH(:,2:end)),2),1,N+1);

				

				%Cb = sum(-charges.*concentrations,2);
				if do_partial
					OUT(:,i) = OUT(:,i) + sum((B.*dAdH - A.*dBdH)./(B.^2),2);
				else
					OUT = OUT + sum((B.*dAdH - A.*dBdH)./(B.^2),2);
				end
				
			end


			end
		end
	end
	
end


if make_graph
	if do_partial
		TOT = sum(OUT,2);
		semilogy(pH,[OUT,TOT]);
		Names = getsol(SOL,'Nickname');
		Names = {Names{:},'Total'};
		legend(Names);
	else
		semilogy(pH,OUT);	
	end
	
	xlabel('pH');
	ylabel('dCb/d[H+]');
end
