# Supplementary material for: Modeling control and transduction of electrochemical gradients in acid-stressed bacteria
Source: iScience. 2023 Jun 17;26(7):107140. doi: 10.1016/j.isci.2023.107140 (PMC10316662; doi:10.1016/j.isci.2023.107140)
Supplement: Data S1. Source code used to generate Figures 1–3 [file mmc2.zip › pHtools_release/pHtools/dCbdt2.m]

function OUT = dCbdt(SOL,varargin)
%DCBDT Return the change in Cb with time at specified pH 
%   and temperature.
%  
%   M = DCBDT(SOL,[],[],[],'B1',dB1dt,'B2',dB2dt,...) returns
%   dCb/dt at the default pH range [2 12]. 'B1' and 'B2' are
%   the partial buffer components and dB1dt and dB2dt are their
%   respective time derivatives.
%
%   M = DCBDT(SOL,pH,'partial',[],'B1',dB1dt,'B2',dB2dt,...) 
%   returns partial contributions from each buffer solution 
%   component. If [] is input instead, the partials are not
%   produced (the default).
%
%   M = DCBDT(SOL,pH,'partial',ADJ,'B1',dB1dt,'B2',dB2dt,...) 
%   additionally use the ADJivity coefficients in ADJ. If ADJ 
%   is [] then I=0 T=25 is assumed (the default).
%
%   When called with no output argument, this function plots its
%   result.
%
%   Note: The derivatives of any unspecified buffers are
%   assumed to be 0.
%
%


% //Copyright (C) 2005  Daniel P. Dougherty
% //
% //This program is free software; you can redistribute it and/or
% //modify it under the terms of the GNU General Public
% //License as published by the Free Software Foundation; either
% //version 2 of the License, or (at your option) any later version.
% //
% //This program is distributed in the hope that it will be useful,
% //but WITHOUT ANY WARRANTY; without even the implied warranty of
% //MERCHANTABILITY or FITNESS FOR A PARTICULAR PURPOSE.  See the GNU
% //General Public License for more details.
% //
% //You should have received a copy of the GNU General Public
% //License along with this program; if not, write to the Free Software
% //Foundation, Inc., 59 Temple Place, Suite 330, Boston, MA  02111-1307  USA
% //
% //$Id: $

do_partial = logical(0);
make_graph = logical(0);

if (nargin < 6)
	error('Requires at least 6 input arguments.');
end

% if (nargin == 1)
% 	
% 	pH = linspace(2,12,100)';
% 	ADJ = mkadj(SOL,zeros(size(pH,1),1));
% 	
% elseif (nargin == 2)
% 	pH = varargin{1};
% 	if isempty(pH)
% 		pH = linspace(2,12,100);
% 	end
% 	pH = pH(:);
% 	
% 	ADJ = mkadj(SOL,zeros(size(pH,1),1));
% 	
% elseif (nargin == 3)
% 	pH = varargin{1};
% 	if isempty(pH)
% 		pH = linspace(2,12,100');
% 	end
% 	
% 	
% 	pH = pH(:);
% 	if strcmp(varargin{2},'partial')
% 		do_partial = logical(1);
% 	else
% 		do_partial = logical(0);
% 	end
% 	
% 	ADJ = mkadj(SOL,zeros(size(pH,1),1));
% 	
% elseif (nargin == 4)
% 	pH = varargin{1};
% 	if isempty(pH)
% 		pH = linspace(2,12,100)';
% 	end
% 	pH = pH(:);
% 	if strcmp(varargin{2},'partial')
% 		do_partial = logical(1);
% 	else
% 		do_partial = logical(0);
% 	end
% 	pH = pH(:);
% 	ADJ = varargin{3}; %User has supplied the 
% 			%ADJivity coefficients to use.
% 	if isempty(ADJ)
% 		ADJ = mkadj(SOL,zeros(size(pH,1),1));
% 	end
% 	
% elseif (nargin > 4)
% 	pH = varargin{1};
% 	if isempty(pH)
% 		pH = linspace(2,12,100)';
% 	end
% 	pH = pH(:);
% 	if strcmp(varargin{2},'partial')
% 		do_partial = logical(1);
% 	else
% 		do_partial = logical(0);
% 	end
% 	pH = pH(:);
% 	ADJ = varargin{3}; %User has supplied the 
% 			%ADJivity coefficients to use.
% 	if isempty(ADJ)
% 		ADJ = mkadj(SOL,zeros(size(pH,1),1));
% 	end
% 
% 	Names = {varargin{4:2:end-1}}';%The names of the compound with given derivatives 
% 	%(derivatives of unspecified buffers are assumed 0).
% 	dBdt = [varargin{5:2:end}]'; %The derivatives as supplied by the user.
% 
% end
pH = varargin{1};
if isempty(pH)
	pH = linspace(2,12,100)';
end
pH = pH(:);
if strcmp(varargin{2},'partial')
	do_partial = logical(1);
else
	do_partial = logical(0);
end
pH = pH(:);
ADJ = varargin{3}; %User has supplied the 
		%ADJivity coefficients to use.
if isempty(ADJ)
	ADJ = mkadj(SOL,zeros(size(pH,1),1));
end

Names = {varargin{4:2:end-1}}';%The names of the compound with given derivatives 
%(derivatives of unspecified buffers are assumed 0).
dBdt = [varargin{5:2:end}]'; %The derivatives as supplied by the user.


if (nargout == 0)
	make_graph = logical(1);
end	


H = 10.^(-pH);
H = H(:);

num_bufs = size(SOL,1);

%Pre-allocate the output.
if do_partial
	OUT = zeros(length(H),num_bufs);
else
	OUT = zeros(length(H),1);
end


ind = find(dBdt ~= 0);


%Forget about any specified derivatives that are given as 0.
dBdt = dBdt(ind);
Names = {Names{ind}}';

%Nicknames = {SOL.Nickname}';
%Functional form is similar to that in Cb.m except that dBdt is used instead
%of the concentration.

for q = 1:length(dBdt)
        %Find the buffer in the solution.
	i = find(strcmp({SOL.Nickname}',{Names{q}}));
	if isempty(i)
		error('Named buffer not found in solution.');
	end
	
	if ~isempty(SOL(i).Func) %This is a complex buffer.
		
		%For complex buffers, we need to divide out the concentration and 
		%multiply by the derivative because we can only get Cb.
		if do_partial
			
			OUT(:,i) = feval(SOL(i).Func.EvalFun,SOL(i).Func.Smooth,pH,25,SOL(i).Contains);
			
			OUT(:,i) = dBdt(j)*(OUT(:,i)./SOL(i).Conc);
		else 
			OUT = OUT + dBdt(j)*(feval(SOL(i).Func.EvalFun,SOL(i).Func.Smooth,pH,25,SOL(i).Contains)/SOL(i).Conc);
			
		end
		
	
	
	elseif ~isempty(SOL(i).Contains)
		%This is a buffer which only contains other buffers.
		%Ignore.
		
		%Do nothing.
		error(['The concentration of the complex buffer ',Names{j},' can not be modified.  However, any of its simple contained components may be.']);
		
	elseif strcmp(SOL(i).Name,'H2O') 
		PKA = repmat(SOL(i).pKa{1},length(H),1);
		
		
		PKA = PKA - ADJ(i).adjpKa{1};
		
		if do_partial
			OUT(:,i) = (((10.^(-PKA))*dBdt(j))./H) - H; %Just [OH} - [H]
		else 
			OUT = OUT + (((10.^(-PKA))*dBdt(j))./H) - H; %Just [OH} - [H]
		end
		
			
	else
	
	
		%We are dealing either with a salt, a conjugate acid 
		%or base attached to 1 or more anions or cations or
		%a simple Bronsted-Lowry acid or base.

		num_ions = length(SOL(i).SaltType);

		if (num_ions == 0) %Occurs if Bronsted Acid or Base but not
				% any kind of salt.
			num_ions = 1;	

		end
	        
		%clear j
		%j = 0;
		for k = 1:num_ions
		
		
			if (isempty(SOL(i).pKa{k}) & isempty(SOL(i).pKb{k})) 
				%This is an ion like Ca or Na etc -- _not_
				%a Bronsted-Lowry Acid or Base.
				%For SaltTypes of pure electrolytes (e.g. NaCl)
				%this stuff just cancels out but for conjugate acids
				%bound to a Na or Ca for example this is correct adjustment
				%to overall Cb (it is required by charge balance.)
				if ~isempty(SOL(i).SaltType{k})
					if do_partial
	        				OUT(:,i) = OUT(:,i) + 0;
					else
						OUT = OUT + 0;
					end
				end
				%Do nothing (at least in current version).
			else
				
				num_pka = length(SOL(i).pKa{k});
				num_pkb = 0;
				DO_PKB = logical(0);
				if ~isempty(SOL(i).pKb{k})
					
					num_pkb = length(SOL(i).pKb{k});
					
					%Convert pKb to pKa.
					PKB = repmat(SOL(i).pKb{k},length(H),1);
					PKB = PKB - ADJ(i).adjpKb{k};


					%Since water always comes last we can get the current Kw from it.
					%Since water always comes last we can get the current Kw from it.
					PKW = repmat(SOL(end).pKa{1}- ADJ(end).adjpKa{1},1,num_pkb);
					%PKW = PKW - ADJ(end).adjpKa{1};
					Kw = ((10.^(-PKW))*SOL(end).Conc);
				
				
					PKA = -log10(Kw./(10.^(-PKB)));
				        %SOL(i).pKa{j} = sort([14-SOL(i).pKb{j},SOL(i).pKa{j}]); 
					%SOL(i).pKb{j} = {};
					DO_PKB = logical(1);				
				else
					PKA = [];
					
				end
				
				
				if (~isempty(SOL(i).pKa{k}) | ~isempty(PKA))
					
					temp = repmat(SOL(i).pKa{k},length(H),1);
                    %marcus code begins
                   % disp('temp:');
                   % disp(temp);
                   % disp ('ADJ(i).adjpKa{k}')
                   % disp(ADJ(i).adjpKa{k});
                    %marcus code ends
					%marcus added if statement to temp=temp-...
                    if ~isempty(ADJ(i).adjpKa{k})
                    temp = temp - ADJ(i).adjpKa{k};
                    end
                    
					PKA = [PKA,temp];
					%Sort the pKa from low to high.
					[d,c] = sort(PKA(1,:));
					PKA = PKA(:,c);
					
					%%%NEW STUFF
					N = num_pka + num_pkb;
					
					HH = fliplr([repmat(1,size(H,1),1),cumprod(repmat(H,1,N),2)]); %H^N-1,...,H^2,H,1
					KA = [repmat(1,size(H,1),1),cumprod(10.^(-PKA),2)]; %1,Ka1,Ka1*Ka2,...,Ka1*Ka2*...Ka^N-1

					charges = repmat([num_pkb:-1:-num_pka],size(H,1),1);
					%marcus code begins
                    %disp('value of i is')
                    %disp(i);
                    %disp('size dBdt is')
                    %disp(size(dBdt));
                    %disp('value of dBdt(i)*HH.*KA is')
                    %disp(dBdt(i)*HH.*KA);
                    %disp('repmat(sum(HH.*KA,2),1,N+1)) is')
                    %disp(repmat(sum(HH.*KA,2),1,N+1));
                    %marcus code ends
                    concentrations = (dBdt(i)*HH.*KA)./repmat(sum(HH.*KA,2),1,N+1);
					
					if do_partial
						OUT(:,i) = OUT(:,i) + sum(-charges.*concentrations,2);
					else
						OUT = OUT + sum(-charges.*concentrations,2);
					end
						
				end

				
			end
		
		
		
		
		
		
		
		
		
		
		
		
		
		
			%if (isempty(SOL(i).pKa{j}) & isempty(SOL(i).pKb{j})) 
				%This is an ion like Ca or Na etc -- _not_
				%a Bronsted-Lowry Acid or Base.

				%Do nothing (at least in current version).
			%else
				% if ~isempty(SOL(i).pKb{j})
% 					%Convert pKb to pKa.
% 					PKB = repmat(SOL(i).pKb{j},length(H),1);
% 					PKB = PKB - ADJ(i).adjpKb{j};
% 
% 
% 					%Since water always comes last we can get the current Kw from it.
% 					PKW = repmat(SOL(end).pKa{1},length(H),1);
% 					PKW = PKW - ADJ(end).adjpKa{1};
% 					Kw = ((10.^(-PKW))*SOL(end).Conc);
% 					PKA = -log10(Kw./(10.^(-PKB)));
% 
% 				else
% 					PKA = [];
% 				end
% 
% 				if (~isempty(SOL(i).pKa{j}) | ~isempty(PKA))
% 					temp = repmat(SOL(i).pKa{j},length(H),1);
% 					temp = temp - ADJ(i).adjpKa{j};
% 					
% 					PKA = [PKA,temp];
% 					
% 					%Sort the pKa from low to high.
% 					[d,c] = sort(PKA(1,:));
% 					PKA = PKA(:,c);
% 					
% 					n = size(PKA,2);
% 					coefs = repmat([n:-1:1],length(H),1);
% 					HH = cumprod([repmat(1,length(H),1),repmat(H,1,n-1)],2);
% 					KK = fliplr(cumprod([10.^(-PKA)],2));
% 					cc = KK.*HH;
% 					if do_partial
% 	        				OUT(:,i) = OUT(:,i) + (dBdt(j)*sum(coefs.*cc,2))./(sum([cc,H.^n],2));
% 					else
% 
% 						OUT = OUT + (dBdt(j)*sum(coefs.*cc,2))./(sum([cc,H.^n],2));
% 					end
% 				end


				% if ~isempty(SOL(i).pKb{q})
% 					PKA = repmat(SOL(i).pKb{q},length(H),1);
% 					
% 					
% 					PKA = PKA - ADJ(i).adjpKb{q};
% 					
% 					
% 					%Since water always comes last we can get the current Kw from it.
% 					PKW = repmat(SOL(end).pKa{1},length(H),1);
% 					
% 					PKW = PKW - ADJ(end).adjpKa{1};
% 					
% 					
% 					Kw = ((10.^(-PKW))*SOL(end).Conc);
% 					%Replace pKa by modified pKb and then use the same formula
% 					%as that for acids.  See pg. 557 in Van Slyke 1922.
% 
% 					%This gives the pKa of the conjugate acid of this base.
% 					%SOL(i).pKa{q} = -log10(Kw./(10.^(-SOL(i).pKb{q}))); %Thus Kb are now Van Slyke's Kb' (p. 557, 1922).
% 					%We just let the pKa hold since these really are the pKa of the conjugate acid.				
% 					%Note that since we do the pKb after the
% 					%pKa overwriting pKa like this does not
% 					%affect the results.
% 
% 
% 					n = size(PKA,2);
% 					coefs = repmat([n:-1:1],length(H),1);
% 					HH = cumprod([repmat(1,length(H),1),repmat(H,1,n-1)],2);
% 					%KK = repmat(fliplr(cumprod([10.^(-SOL(i).pKa{q})],2)),length(H),1);
% 					KK = fliplr(cumprod(Kw./(10.^(-PKA)),2));
% 					cc = KK.*HH;
% 					
% 					if do_partial
% 	        				OUT(:,i) = OUT(:,i) - dBdt(j) + (dBdt(j)*sum(coefs.*cc,2))./(sum([cc,H.^n],2));
% 					else
% 						OUT = OUT - dBdt(j) + (dBdt(j)*sum(coefs.*cc,2))./(sum([cc,H.^n],2));
% 					end	
% 
% 				end
	
			end
		end
		% if ~isempty(SOL(i).pKa)
% 			PKA = repmat(SOL(i).pKa{j},length(H),1);
% 					
% 						
% 			PKA = PKA - ADJ(i).adjpKa{j};
% 
% 
% 			n = size(PKA,2);
% 			
% 			coefs = repmat([n:-1:1],length(H),1);
% 			HH = cumprod([repmat(1,length(H),1),repmat(H,1,n-1)],2);
% 			KK = fliplr(cumprod([10.^(-PKA)],2));
% 			cc = KK.*HH;
% 			if do_partial
% 	        		OUT(:,i) = (dBdt(j)*sum(coefs.*cc,2))./(sum([cc,H.^n],2));
% 			else
% 				OUT = OUT + (dBdt(j)*sum(coefs.*cc,2))./(sum([cc,H.^n],2));
% 			end
% 
% 		end
% 
% 		if ~isempty(SOL(i).pKb)
% 			PKA = repmat(SOL(i).pKb{j},length(H),1);
% 					
% 			%if ~isempty(ADJ)
% 				PKA = PKA - ADJ(i).adjpKb{j};
% 			%end
% 
% 			%Since water always comes last we can get the current Kw from it.
% 			PKW = repmat(SOL(end).pKa{1},length(H),1);
% 			%if ~isempty(ADJ)
% 				PKW = PKW - ADJ(end).adjpKa{1};
% 			%end
% 
% 			Kw = ((10.^(-PKW))*SOL(end).Conc);
% 			%Replace pKa by modified pKb and then use the same formula
% 			%as that for acids.  See pg. 557 in Van Slyke 1922.
% 
% 			%This gives the pKa of the conjugate acid of this base.
% 			%SOL(i).pKa{j} = -log10(Kw./(10.^(-SOL(i).pKb{j}))); %Thus Kb are now Van Slyke's Kb' (p. 557, 1922).
% 			%We just let the pKa hold since these really are the pKa of the conjugate acid.				
% 			%Note that since we do the pKb after the
% 			%pKa overwriting pKa like this does not
% 			%affect the results.
% 
% 
% 			n = size(PKA,2);
% 			coefs = repmat([n:-1:1],length(H),1);
% 			HH = cumprod([repmat(1,length(H),1),repmat(H,1,n-1)],2);
% 			KK = fliplr(cumprod(Kw./(10.^(-PKA)),2));
% 			cc = KK.*HH;
% 			if do_partial
% 	        		OUT(:,i) = -dBdt(j) + (dBdt(j)*sum(coefs.*cc,2))./(sum([cc,H.^n],2));
% 			else
% 				OUT = OUT - dBdt(j) + (dBdt(j)*sum(coefs.*cc,2))./(sum([cc,H.^n],2));
% 			end	
% 
% 		end

	end
%end


	

if make_graph	
	if do_partial
		TOT = sum(OUT,2);
		plot(pH,[OUT,TOT]);
		Names = getsol(SOL,'Name');
		Names = {Names{:},'Total'};
		legend(Names,0);
	else
		plot(pH,OUT);	
	end
	xlabel('pH');
	ylabel('dCbdt');
end
