# Supplementary material for: Modeling control and transduction of electrochemical gradients in acid-stressed bacteria
Source: iScience. 2023 Jun 17;26(7):107140. doi: 10.1016/j.isci.2023.107140 (PMC10316662; doi:10.1016/j.isci.2023.107140)
Supplement: Data S1. Source code used to generate Figures 1–3 [file mmc2.zip › pHtools_release/pHtools/findbuffer.m]

function varargout = findbuffer(varargin)

%FINDBUFFER Search the database for buffers with specific characteristics.
%   B = FINDBUFFER(...) returns a structure containing the buffers.
%   [B,INFO] = FINDBUFFER(...) also returns the database locations.
%
%   Searches can specify the following:
%  
%   'Database' : Limit search to a few databases (default is all).
% 'BufferType' : Search for type of buffer (all, simple, complex)
%       'Name' : The name (or part thereof) of the buffer.
%   'Nickname' : The name of the variable storing the buffer.
%        'pKa' : Value or range of pKa.     
%        'pKb' : Value or range of pKb.  
%       'func' : Currently not available.
%    'Comment' : Match words or phrases in Comment section. 
%    'RefTemp' : Value or range of reference temperatures. 
%   'RefIonic' : Value or range of reference ionic strengths. 
%   'SaltType' : Charges on ions of a salt. 
%    'Options' : See FINDBUFFSET.
%
%   Example:
%      B = findbuffer('pKa',[3.86]); %Finds buffers with pKa equal to 3.86
%      B = findbuffer('pKa',[0 4]); %Finds buffers with pKa between 0 and 4.
%      %Find buffer with the word universal in the comment section.
%      B = findbuffer('Comment','universal');
%      opts = findbuffset('CommentSearch','phrase');
%      
%   See also FINDBUFFSET	
%


% //Copyright (C) 2005  Daniel P. Dougherty
% //
% //This program is free software; you can redistribute it and/or
% //modify it under the terms of the GNU General Public
% //License as published by the Free Software Foundation; either
% //version 2 of the License, or (at your option) any later version.
% //
% //This program is distributed in the hope that it will be useful,
% //but WITHOUT ANY WARRANTY; without even the implied warranty of
% //MERCHANTABILITY or FITNESS FOR A PARTICULAR PURPOSE.  See the GNU
% //General Public License for more details.
% //
% //You should have received a copy of the GNU General Public
% //License along with this program; if not, write to the Free Software
% //Foundation, Inc., 59 Temple Place, Suite 330, Boston, MA  02111-1307  USA
% //
% //$Id: $


lasterr('');

if (nargin <= 1)
	isgui = logical(1);
else
	isgui = logical(0);
end


if isgui %GUI interface
	varargout{1} = [];
	varargout{2} = [];
	
	try
		if (nargin == 0)
			flag = 'init';
		else
			flag = varargin{1};
		end


		switch flag

		case 'init'
			%Get screen size in character units.
			UNITS = get(0,'Units');
			set(0,'Units','characters');
			SCREEN_SIZ = get(0,'ScreenSize');
		        set(0,'Units',UNITS);
			
	
			%if isunix set(h,'FontSize',10); end;
			%set(F,'DefaultUicontrolFontSize',14);
			%set(F,'DefaultUicontrolFontName','Helvetica');
			%set(F,'DefaultUicontrolFontUnits','characters');
			
			FIGHOR = 20;
			FIGVRT = 5;
			FIGWD = 125;
			FIGHT = 35;
			
			if (SCREEN_SIZ(3) < FIGWD)
				error('Screen width is less than figure width.');
				
			elseif (SCREEN_SIZ(4) < FIGHT)
				error('Screen height is less than figure height.');
			end
			
			LWD = 0.2*FIGWD; %Listbox width.
			LHT = 0.3*FIGHT; %Listbox height.
			
			FIGPOS = [FIGHOR, FIGVRT, FIGWD, FIGHT];

		    
			F = figure('Units','characters',...
				'Tag','figure_findbuffer',...
				'WindowStyle','normal',...
				'Name','Search for buffers...',...
				'NumberTitle','off',...
				'Position',FIGPOS);
			
			%set(F,'DefaultUicontrolFontSize',14);
			%set(F,'DefaultUicontrolFontName','Helvetica');
			
			FRAME1SIZ = [FIGWD FIGHT/2];
			
			
			POS = [0 (FIGPOS(4)-FRAME1SIZ(2)) FRAME1SIZ];
			
			h = uicontrol('Style','frame',...
					'Units','characters',...
					'Position',POS);
					
			viewcolor = get(h,'BackgroundColor');

			width = 15;
			height = 1.5;


			%Make the labels
			start = [0.5 (FIGPOS(4)-1.5*height)];

			POS = [start 0 0];

			POS(3:4) = [width height];

			

			POS(2) = POS(2)-height;
			h = uicontrol('Style','text',...
				      'HorizontalAlignment','right',...
				      'Units','characters',...
				      'Position',POS,...
				      'String','Comment:',...
				      'Tag','text_comment');

			POS(2) = POS(2)-height;

			h = uicontrol('Style','text',...
				      'HorizontalAlignment','right',...
				      'Units','characters',...
				      'Position',POS,...
				      'String','Name:',...
				      'Tag','text_name');
				      
			POS(2) = POS(2)-height;

			h = uicontrol('Style','text',...
				      'HorizontalAlignment','right',...
				      'Units','characters',...
				      'Position',POS,...
				      'String','Nickname:',...
				      'Tag','text_nickname');


			POS(2) = POS(2)-height;

			h = uicontrol('Style','text',...
				      'HorizontalAlignment','right',...
				      'Units','characters',...
				      'Position',POS,...
				      'String','pKa:',...
				      'Tag','text_pka');


			POS(2) = POS(2)-height;

			h = uicontrol('Style','text',...
				      'HorizontalAlignment','right',...
				      'Units','characters',...
				      'Position',POS,...
				      'String','pKb:',...
				      'Tag','text_pkb');

			POS(2) = POS(2)-height;

			h = uicontrol('Style','text',...
				      'HorizontalAlignment','right',...
				      'Units','characters',...
				      'Position',POS,...
				      'String','SaltType:',...
				      'Tag','text_salttype');


			POS(2) = POS(2)-height;

			h = uicontrol('Style','text',...
				      'HorizontalAlignment','right',...
				      'Units','characters',...
				      'Position',POS,...
				      'String','RefTemp:',...
				      'Tag','text_reftemp');

			POS(2) = POS(2)-height;

			h = uicontrol('Style','text',...
				      'HorizontalAlignment','right',...
				      'Units','characters',...
				      'Position',POS,...
				      'String','RefIonic:',...
				      'Tag','text_refionic');

				%Make a listbox to store the results of a search.		
			
			
			
			POS = get(F,'Position');
			
			
			POS(1:2) = start;
			POS(2) = POS(2)-0.5;  
			POS(1) = POS(3) - 2*LWD;
			
			POS(3) = LWD;
			POS(4) = 1.5*height;

			h = uicontrol('Style','text',...
					'Units','characters',...
					'String','Search results (ctrl+click or drag):',...
					'Position',POS);

			POS(2) = POS(2)-height-LHT;
			POS(4) = LHT;
			h = uicontrol('Style','listbox',...
	     				'Units','characters',...
	      				'Position',POS,...
	      				'String','',...
					'Max',3,...
					'Min',1,... %Allows multiple selections.
	      				'Tag','listbox_results',...
					'Callback','findbuffer(''view_buffer'');');


			%Make the OK and Cancel buttons

				POS(2) = POS(2) - 1.3*height;
				POS(3:4) = [10 height];
				h = uicontrol('Style','push',...
					'String','Ok',...
					'Callback','',...
					'Units','characters',...
					'Position',POS,...
					'Tag','push_ok',...
					'Callback','findbuffer(''push_ok'');',...
					'Enable','off',...
				        'TooltipString','Accept currently selected entries.');

				POS(1) = POS(1) + 1.5*POS(3);
				h = uicontrol('Style','push',...
					'String','Cancel',...
					'Callback','',...
					'Units','characters',...
					'Position',POS,...
					'Tag','push_cancel',...
					'Callback','findbuffer(''push_cancel'');',...
				        'TooltipString','Close dialog.');


			%Make the input fields


			POS = [start 0 0];

			POS(3:4) = [width height];
			
			h = uicontrol('Style','push',...
				      'Units','characters',...
				      'Position',POS,...
				      'String','Database',...
				      'Tag','push_database',...
				      'Callback','findbuffer(''database'');',...
				'TooltipString','Limit search to a particular database.');

			POS(1) = POS(1) + width;
			
			h = uicontrol('Style','popup',...
				      'Units','characters',...
				      'Position',POS,...
				      'String','All|Simple|Complex',...
				      'Tag','popup_buffertype',...
				      'Callback','findbuffer(''buffertype'');',...
				      'TooltipString','Limit search to this buffer type.');
			
			
			POS(2) = POS(2)-height;
			width = width*2;
			POS(3:4) = [width height];


			h = uicontrol('Style','edit',...
				      'Units','characters',...
				      'Position',POS,...
				      'String','',...
				      'Tag','edit_comment',...
			      	      'TooltipString','Information regarding preparation of sample.');

			POS(2) = POS(2)-height;	      
			h = uicontrol('Style','edit',...
				      'Units','characters',...
				      'Position',POS,...
				      'String','',...
				      'Tag','edit_name',...
			      	      'TooltipString','The sci./trade of the buffer.');
			
			POS(2) = POS(2)-height;	      
			h = uicontrol('Style','edit',...
				      'Units','characters',...
				      'Position',POS,...
				      'String','',...
				      'Tag','edit_nickname',...
			      		'TooltipString','Variable name associated with the buffer.');
				      
			POS(2) = POS(2)-height;

			h = uicontrol('Style','edit',...
				      'Units','characters',...
				      'Position',POS,...
				      'String','',...
				      'Tag','edit_pka',...
			      	      'TooltipString','pKa for each possible ion.');

			POS(2) = POS(2)-height;

			h = uicontrol('Style','edit',...
				      'Units','characters',...
				      'Position',POS,...
				      'String','',...
				      'Tag','edit_pkb',...
			      	      'TooltipString','pKb for each possible ion.');
				      
			POS(2) = POS(2)-height;

			h = uicontrol('Style','edit',...
				      'Units','characters',...
				      'Position',POS,...
				      'String','',...
				      'Tag','edit_salttype',...
			      	      'TooltipString','Charges of each possible ion.');

			POS(2) = POS(2)-height;

			h = uicontrol('Style','edit',...
				      'Units','characters',...
				      'Position',POS,...
				      'String','',...
				      'Tag','edit_reftemp',...
			      	      'TooltipString','Temperature at time of analysis.');

			POS(2) = POS(2)-height;

			h = uicontrol('Style','edit',...
				      'Units','characters',...
				      'Position',POS,...
				      'String','',...
				      'Tag','edit_refionic',...
				      'TooltipString','Ionic strength at time of analysis.');

			POS(2) = POS(2)-height;

			h = uicontrol('Style','push',...
				      'Units','characters',...
				      'Position',POS,...
				      'String','Search',...
				      'Tag','push_search',...
				      'Callback','findbuffer(''search'');',...
				      'TooltipString','Search using specified limits.');


			%Make the options settings for the Comment search	
			start(1) = POS(1) + width;
			POS = [start 0 0];
			width = 10;
			POS(3:4) = [width height];

			POS(2) = POS(2)-height;

			%POS(1) = POS(1)+width+width;
			h(1) = uicontrol('Style','popup',...
				      'Units','characters',...
				      'Position',POS,...
				      'String',{'any','all','phrase'},...
				      'Tag','popup_comment_options',...
				      'Value',1,...
				      'TooltipString','Boolean switch - Spaces separate query items.');
			%Make the options settings for the name search	

			POS = [start 0 0];

			POS(3:4) = [width height];

			POS(2) = POS(2)-2*height;

			%POS(1) = POS(1)+width+width;
			h(1) = uicontrol('Style','popup',...
				      'Units','characters',...
				      'Position',POS,...
				      'String',{'any','all','phrase'},...
				      'Tag','popup_name_options',...
				      'Value',1,...
				      'TooltipString','Boolean switch - Spaces separate query items.');
			%Make the options settings for the Nickname search
			POS = [start 0 0];

			POS(3:4) = [width height];

			POS(2) = POS(2)-3*height;

			%POS(1) = POS(1)+width+width;
			h(1) = uicontrol('Style','popup',...
				      'Units','characters',...
				      'Position',POS,...
				      'String',{'any','all','phrase'},...
				      'Tag','popup_nickname_options',...
				      'Value',1,...
				      'TooltipString','Boolean switch - Spaces separate query items.');


			%Set up secondary "viewing" panes.

			start2 = [0 0];
			height = [FIGPOS(4) - FRAME1SIZ(2)];
			width = FIGPOS(3);

			POS = [start2 width height];
			%The Frame
			h = uicontrol('Style','frame',...
					'Units','characters',...
					'Position',POS);
			%%%

			height = 2;
			width1 = 15;
			start2 = [0.5, (FIGPOS(4) - FRAME1SIZ(2))-2*height];
			
			
			
			width2  = 2*width1;

			POS = [start2 width1 height];


			h = uicontrol('Style','text',...
					'Units','characters',...
					'String','Database:',...
					'Position',POS);

			POS(1) = start2(1) + width1;

			
			height = 1.5*height;
			POS(3) = width2;
			POS(4) = height;	
			h = uicontrol('Style','listbox',...
					'Units','characters',...
					'String','',...
					'Tag','text_view_database',...
					'Position',POS,...
					'BackgroundColor',viewcolor,...
					'SelectionHighlight','off');	
			
			height = 1.5;
			POS(4) = height;
			POS(1) = start2(1);
			POS(2) = POS(2) - height;
			POS(3) = width1; 
			h = uicontrol('Style','text',...
					'Units','characters',...
					'String','Name:',...
					'Position',POS);

			POS(1) = start2(1) + width1;
			POS(3) = width2;		
			h = uicontrol('Style','listbox',...
					'Units','characters',...
					'String','',...
					'Tag','text_view_name',...
					'Position',POS,...
					'BackgroundColor',viewcolor,...
					'SelectionHighlight','off');	

			POS(4) = height;
			POS(1) = start2(1);
			POS(2) = POS(2) - height;
			POS(3) = width1; 
			h = uicontrol('Style','text',...
					'Units','characters',...
					'String','Nickname:',...
					'Position',POS);

			POS(1) = start2(1) + width1;
			POS(3) = width2;		
			h = uicontrol('Style','listbox',...
					'Units','characters',...
					'String','',...
					'Tag','text_view_nickname',...
					'Position',POS,...
					'BackgroundColor',viewcolor,...
					'SelectionHighlight','off');
					
			POS(2) = POS(2)-height;
			POS(1) = start2(1);
			POS(3) = width1; 
			h = uicontrol('Style','text',...
					'Units','characters',...
					'String','pKa:',...
					'Position',POS);

			POS(1) = start2(1) + width1;
			POS(3) = width2;		
			h = uicontrol('Style','listbox',...
					'Units','characters',...
					'String','',...
					'Tag','text_view_pka',...
					'Position',POS,...
					'BackgroundColor',viewcolor,...
					'SelectionHighlight','off');		

			POS(2) = POS(2)-height;
			POS(1) = start2(1);
			POS(3) = width1; 
			h = uicontrol('Style','text',...
					'Units','characters',...
					'String','pKb:',...
					'Position',POS);

			POS(1) = start2(1) + width1;
			POS(3) = width2;
			h = uicontrol('Style','listbox',...
					'Units','characters',...
					'String','',...
					'Tag','text_view_pkb',...
					'Position',POS,...
					'BackgroundColor',viewcolor,...
					'SelectionHighlight','off');		
			
			POS(2) = POS(2)-height;
			POS(1) = start2(1);
			POS(3) = width1; 
			h = uicontrol('Style','text',...
					'Units','characters',...
					'String','SaltType:',...
					'Position',POS);

			POS(1) = start2(1) + width1;
			POS(3) = width2;
			h = uicontrol('Style','listbox',...
					'Units','characters',...
					'String','',...
					'Tag','text_view_salttype',...
					'Position',POS,...
					'BackgroundColor',viewcolor,...
					'SelectionHighlight','off');
					
			POS(2) = POS(2)-height;
			POS(1) = start2(1);
			POS(3) = width1;
			h = uicontrol('Style','text',...
					'Units','characters',...
					'String','RefTemp:',...
					'Position',POS);

			POS(1) = start2(1) + width1;
			POS(3) = width2;
			h = uicontrol('Style','text',...
					'Units','characters',...
					'String','',...
					'Tag','text_view_reftemp',...
					'Position',POS,...
					'BackgroundColor',viewcolor,...
					'SelectionHighlight','off');		

			POS(2) = POS(2)-height;
			POS(1) = start2(1);
			POS(3) = width1;
			h = uicontrol('Style','text',...
					'Units','characters',...
					'String','RefIonic:',...
					'Position',POS);	

			POS(1) = start2(1) + width1;
			POS(3) = width2;			
			h = uicontrol('Style','text',...
					'Units','characters',...
					'String','',...
					'Tag','text_view_refionic',...
					'Position',POS,...
					'BackgroundColor',viewcolor,...
					'SelectionHighlight','off');

			comwidth = 0.5*FIGPOS(3);
			comheight = 0.25*[FIGPOS(4) - FRAME1SIZ(2)];

			POS(1:2) = start2;
			POS(1) = POS(1) + 1.5*width1 + width2;
			POS(2) = POS(2);
			POS(3) = comwidth;
			
			h = uicontrol('Style','text',...
					'Units','characters',...
					'String','Comment:',...
					'Position',POS);

			POS(2) = POS(2) - comheight - 1;

			POS(3:4) = [comwidth comheight];			
			h = uicontrol('Style','edit',...
					'Units','characters',...
					'Enable','on',...
					'String','',...
					'Max',2,...
					'Min',0,...
					'Tag','text_view_comment',...
					'Position',POS,...
					'BackgroundColor',viewcolor,...
					'SelectionHighlight','off');


			h = findobj(F,'Type','uicontrol');
			set(h,'Units','normalized','FontUnits','normalized');
			
			
			
			%h = findobj(gcf,'Type','uicontrol');
			%set(h,'Units','normalized');
			
			h = findobj(F,'Tag','push_ok');
			set(h,'UserData',nan);
			
			waitfor(h,'UserData');
			try
				
				if (get(h,'UserData') == 0)
					%Cancel button was pushed.
					
					varargout{1} = [];
					varargout{2} = [];
					
					
				elseif (get(h,'UserData') == 1) %OK
					h = findobj(gcf,'Tag','listbox_results');
					v = get(h,'Value');
					C = get(h,'UserData');
					B = C{1};
					INFO = C{2}; 

					Buffers = fieldnames(B);
					details = struct2cell(B);

					Buffers = {Buffers{v}};
					details = {details{v}};
					B = cell2struct(details,Buffers,2);
					varargout{1} = B;
					INFO.Database = {INFO.Database{v}}';
					INFO.Nickname = {INFO.Nickname{v}}';
					varargout{2} = INFO;

				else
					%Cancel button was pushed.
					varargout{1} = [];
					varargout{2} = [];
				end
				F = findobj('Type','figure','Tag','figure_findbuffer');
				if ~isempty(F)
					delete(F(1));
				end
				
				return;
			catch
				F = findobj('Type','figure','Tag','figure_findbuffer');
				if ~isempty(F)
					delete(F(1));
				end
				
			end

		case 'database'

			[DB,ok] = multiselectdlg('String',pHtoolsinfo('bufferdb'));
			if (ok == 1)
				set(gcbo,'UserData',DB);
			end
			
		case 'buffertype'
			
			STR = popupstr(gcbo);
			
			switch STR
			case 'Simple'
				h(1) = findobj(gcbf,'Tag','edit_pka');
				h(2) = findobj(gcbf,'Tag','edit_pkb');
				h(3) = findobj(gcbf,'Tag','edit_salttype');
				h(4) = findobj(gcbf,'Tag','text_pka');
				h(5) = findobj(gcbf,'Tag','text_pkb');
				h(6) = findobj(gcbf,'Tag','text_salttype');
				
				
				set(h,'Enable','on');
			
			case 'Complex'
				
				h(1) = findobj(gcbf,'Tag','edit_pka');
				h(2) = findobj(gcbf,'Tag','edit_pkb');
				h(3) = findobj(gcbf,'Tag','edit_salttype');
				h(4) = findobj(gcbf,'Tag','text_pka');
				h(5) = findobj(gcbf,'Tag','text_pkb');
				h(6) = findobj(gcbf,'Tag','text_salttype');
				
				
				set(h,'Enable','off');
			
			case 'All'	
				h(1) = findobj(gcbf,'Tag','edit_pka');
				h(2) = findobj(gcbf,'Tag','edit_pkb');
				h(3) = findobj(gcbf,'Tag','edit_salttype');
				h(4) = findobj(gcbf,'Tag','text_pka');
				h(5) = findobj(gcbf,'Tag','text_pkb');
				h(6) = findobj(gcbf,'Tag','text_salttype');
				
				
				set(h,'Enable','on');	
			otherwise
				errordlg('Unknown buffer type.');
				return;
			end
		

		case 'search'


			h = findobj(gcf,'Tag','listbox_results');
			set(h,'String','');

			fields = {'Database','Name','Nickname','pKa','pKb','SaltType','Comment','RefTemp','RefIonic','BufferType'};

			h = findobj(gcf,'Tag','push_database');
			vals{1} = get(h,'UserData');

			h = findobj(gcf,'Tag','edit_name');
			vals{2} = char(deblank(get(h,'String')));
			
			h = findobj(gcf,'Tag','edit_nickname');
			vals{3} = char(deblank(get(h,'String')));
			
			h = findobj(gcf,'Tag','edit_pka');
			eval(['temp = {',get(h,'String'),'};']);
			temp = [temp{:}]; %Concatenate.
			vals{4} = num2str(temp);
			
			if isempty(vals{4})
				vals{4} = [];
			else
				vals{4} = str2num(vals{4});
				if isempty(vals{4})
					error('pKa must be numeric.');
				end
			end

			h = findobj(gcf,'Tag','edit_pkb');
			eval(['temp = {',get(h,'String'),'};']);
			temp = [temp{:}]; %Concatenate.
			vals{5} = num2str(temp);

			if isempty(vals{5})
				vals{5} = [];
			else
				vals{5} = str2num(vals{5});
				if isempty(vals{5})
					error('pKb must be numeric.');
				end
			end
			
			h = findobj(gcf,'Tag','edit_salttype');
			eval(['temp = {',get(h,'String'),'};']);
			temp = [temp{:}]; %Concatenate.
			vals{6} = num2str(temp);
			
			if isempty(vals{6})
				vals{6} = [];
			else
				vals{6} = str2num(vals{6});
				if isempty(vals{6})
					error('SaltType must be numeric.');
				end
			end

			h = findobj(gcf,'Tag','edit_comment');
			vals{7} = char(deblank(get(h,'String')));
	        	
			h = findobj(gcf,'Tag','edit_reftemp');
			vals{8} = char(deblank(get(h,'String')));
			if isempty(vals{8})
				vals{8} = [];
			else
				vals{8} = str2num(vals{8});
				if isempty(vals{8})
					error('RefTemp must be numeric.');
				end
			end

			h = findobj(gcf,'Tag','edit_refionic');
			vals{9} = char(deblank(get(h,'String')));

			if isempty(vals{9})
				vals{9} = [];
			else
				vals{9} = str2num(char(vals{9}));
				if isempty(vals{9})
					error('RefIonic must be numeric.');
				end
			end
			
			h = findobj(gcf,'Tag','popup_buffertype');
			vals{10} = popupstr(h);

			
			G = {fields{:};vals{:}};
			
			%Construct any options.
			opts = findbuffset;
			h = findobj(gcf,'Tag','popup_name_options');
			opts.NameSearch = popupstr(h);
			
			h = findobj(gcf,'Tag','popup_nickname_options');
			opts.NicknameSearch = popupstr(h);

			h = findobj(gcf,'Tag','popup_comment_options');
			opts.CommentSearch = popupstr(h);

		
			
			[B,INFO] = findbuffer(G{:},'options',opts);
			
			%Recall that findbuffer returns a struct.
			%With field names given by the buffer nickname.

			if isempty(B)
				msgbox('Sorry, no matches found.');

			else
				h = findobj(gcf,'Tag','listbox_results');
				%Set the UserData of listbox to the output from 
				%findbuffer.
				set(h,'String',fieldnames(B),'UserData',{B,INFO},'Value',1);
				
			end


			%Enable the OK button.

			h = findobj(gcf,'Tag','push_ok');
			set(h,'Enable','on');
			
			
			figure(gcf);

		case 'check_comment'

			check_comment;

		case 'check_reftemp'
			check_reftemp;

		case 'check_ionic'
			check_ionic;

		case 'check_pka'
			check_pka;

		case 'check_pkb'
			check_pkb;
		case 'check_salttype'
			check_salttype;
		case 'check_name'

			check_name;

		case 'view_buffer'

			hl = findobj(gcbf,'Tag','listbox_results');
			
			v = get(hl,'Value');
			v = v(1); %Only view the first in the list. 
			str = get(hl,'String');
			Buffer = str{v}; %The selected buffer.

			[B,I] = getbuffer(cellstr(Buffer));
			B = getfield(B,Buffer);

			%Populate the viewing space.
			h = findobj(gcf,'Tag','text_view_database');
			set(h,'String',I.Database);

			h = findobj(gcf,'Tag','text_view_name');
			set(h,'String',B.Name);
			
			h = findobj(gcf,'Tag','text_view_nickname');
			set(h,'String',Buffer);
			
			h = findobj(gcf,'Tag','text_view_pka');
			str = '';
			for r = 1:length(B.pKa)
				str = [str,'['];%Begin group.	
				temp = sprintf('%g,',B.pKa{r});
				temp = temp(1:end-1);
				str = [str,temp,'],']; %End group.
			end
			str = str(1:end-1);
			set(h,'String',str);
				

			h = findobj(gcf,'Tag','text_view_pkb');
			str = '';
			for r = 1:length(B.pKb)
				str = [str,'['];%Begin group.	
				temp = sprintf('%g,',B.pKb{r});
				temp = temp(1:end-1);
				str = [str,temp,'],']; %End group.
			end
			str = str(1:end-1);
			set(h,'String',str);
			
			
			
			h = findobj(gcf,'Tag','text_view_salttype');
			str = '';
			for r = 1:length(B.SaltType)
				str = [str,'['];%Begin group.	
				temp = sprintf('%g,',B.SaltType{r});
				temp = temp(1:end-1);
				str = [str,temp,'],']; %End group.
			end
			str = str(1:end-1);
			set(h,'String',str);
			

			h = findobj(gcf,'Tag','text_view_comment');
			str = textwrap(h,cellstr(B.Comment));
			set(h,'String',str);

		case 'push_ok'
			h = findobj(gcbf,'Tag','listbox_results');
			D = get(h,'UserData');
			if iscell(D)
				h = findobj(gcbf,'Tag','push_ok');
				set(h,'UserData',1);
				
			end
			

		case 'push_cancel'
			h = findobj(gcbf,'Tag','push_ok');
			set(h,'UserData',0);

		otherwise
			error('Unrecognized flag.');
		end
	catch
		if ~isempty(lasterr)
			errordlg(lasterr);
		end
	end	


else %Command line interface:

	Fields = lower({varargin{1:2:end-1}}'); %The properties names.
	Keys = {varargin{2:2:end}}'; %Acceptable values.  If 2 values are given
				     %for a numeric the input is considered a
		        	     %range.  If more than one is given 
				     %for a character variable only buffers
				     %with all words occuring will be returned.
	
	
	
	rem = logical(ones(length(Keys),1));
	
	for i = 1:length(Keys)
		if isempty(Keys{i})
			rem(i) = 0;
		end
	end
	
	%Eliminate empty fields.
	Keys = {Keys{rem}};
	Fields = {Fields{rem}};
	
	%If a particular database is being requested implement the 
	%request here.
	
	i = find(strcmp(lower(Fields),'database'));
	
	if ~isempty(i) %User supplied a database name.
		db = cellstr(Keys{i});  %Databases should always be a cell array of strings.		
		rem = setdiff([1:length(Fields)],i);	
		Fields = {Fields{rem}};
		Keys = {Keys{rem}};
		
	else
		db = [];
	end
	
	i = find(strcmp(lower(Fields),'buffertype'));
	if ~isempty(i) %User supplied a BufferType
		buffertype = lower(Keys{i});
		rem = setdiff([1:length(Fields)],i);	
		Fields = {Fields{rem}};
		Keys = {Keys{rem}};
	else
		buffertype = 'all'; %The default.
	end
	
	
	
	
	
	%If db is empty then "assume all databases should be searched."
	if isempty(db)
		db = pHtoolsinfo('bufferdb');
	end
	
	
	%If still empty then there are no databases!	
	if isempty(db)
		error('No databases could be found.');
	end
	
	i = find(strcmp(Fields,'options'));

	if ~isempty(i)
		OPTS = Keys{i};
	else
		OPTS = findbuffset;
	end
	
	if isempty(OPTS)
		OPTS = findbuffset;
	end
	
	if isempty(OPTS)
		error('No options specified.');
	end
	
	
	MATCHES = struct('Database',[],...
			'Nickname',[]);
			
			
	BUFFERS_VALS = [];
	
	%Assume the standard fieldnames are correct in at least water.
	STD_FIELDS = fieldnames(getfield(getbuffer({'water'}),'water'));
	
	
	for i = 1:length(db) %Search each database separately.
		
	
		B = load(db{i});
		
		
		Names = fieldnames(B);
		
		B = struct2cell(B);
		IND = find(cellfun('isclass',B,'struct'));
		IND = intersect(IND,find(~strcmp(Names,'DESCRIPTION')));	
		Names = {Names{IND}}';
		
		if ~isempty(IND)
			try

				B = [B{IND}]';

				if ~isempty(setdiff(STD_FIELDS,fieldnames(B)))
					error(['Database ',db{i},' does not contain any conforming entries.']);  	
				end


	 		catch

				if ~isempty(strfind(lasterr,'CAT arguments are not consistent'))
					warning(['Buffers in the database ''',db{i},'''do not appear consistent.']);	
					disp('Buffers may have been created by an earlier version of pHtools.');
					disp('Attempting to consider union of fields.');


					temp = B{IND(1)};
					for ff = 2:length(IND)
						temp = structcat(temp,B{IND(ff)},'union');
					end
					B = temp;
				else

					error(lasterr);
				end
			end

			IND = [1:length(B)]';


			%ISSTRUCT = cellfun('isclass',B,'struct');


			%B = [B{:}]';

			if ~isempty(IND)
				switch lower(buffertype)
				case 'all'
					%Relax.
				case 'simple'
					T = {B(IND).Contains};
					IND1 = find(cellfun('isempty',T));
					T = {B(IND).Func};
					IND2 = find(cellfun('isempty',T));
					IND = intersect(IND1,IND2);
					IND = IND(:);
				case 'complex'
					T = {B(IND).Contains};
					IND1 = find(~cellfun('isempty',T));
					T = {B(IND).Func};
					IND2 = find(~cellfun('isempty',T));
					IND = union(IND1,IND2);
					IND = IND(:);	
				otherwise
					error('Unrecognized BufferType.');
				end
			end


			for j = 1:length(Fields)

				if ~isempty(Keys{j})

					switch lower(Fields{j})
					case 'name' 
						if ~ischar(Keys{j})
							error('Name must be char.');
						else

							IND = IND(searchtext(Keys{j},[B(IND)]','Name',OPTS.NameSearch));


						end

					case 'nickname' 
						if ~ischar(Keys{j})
							error('Nickname must be char.');
						else

							IND = IND(searchtext(Keys{j},[B(IND)]','Nickname',OPTS.NicknameSearch));

						end

					case 'reftemp'
						if ~isnumeric(Keys{j})
							error('RefTemp must be numeric.');
						else
							if isequal(size(Keys{j}),[1 1]);
								T = {B(IND).RefTemp};
								[A,B] = unique(cellfun('prodofsize',T));
								IND = IND((Keys{j} == cat(1,B(IND).RefTemp)));
							elseif isequal(size(Keys{j},[1 2]))
								L = min(Keys{j});
								U = max(Keys{j});
								IND = IND((L <= cat(1,B(IND).RefTemp) <= U));
							else
								error('At most 2 elements are allowed to specify a range.');
							end
						end

					case 'refionic'
						if ~isnumeric(Keys{j})
							error('RefIonic must be numeric.');
						else
							if isequal(size(Keys{j}),[1 1]);
								IND = IND(Keys{j} == cat(1,B(IND).RefIonic));
							elseif isequal(size(Keys{j},[1 2]))
								L = min(Keys{j});
								U = max(Keys{j});
								IND = IND(L <= cat(1,B(IND).RefIonic) <= U);
							else
								error('At most 2 elements are allowed to specify a range.');
							end
						end

					case 'pka'

						if ~isnumeric(Keys{j})
							error('pKa must be numeric.');
						else
							if isequal(size(Keys{j}),[1 1]) %Scalar--find exact matches.

								T = {B(IND).pKa}';  %The pKa of all the buffers in
										%the current database that are still in
										%consideration (even those that
										%are empty).
								if isempty(T)
									IND = [];
								else
									cell_nums =  cellfun('prodofsize',T);
									I = repfill([1:length(T)],cell_nums');
									T = cat(2,T{:});
									if isempty(T)
										IND = [];
									else
										cell_nums =  cellfun('prodofsize',T);
										I = I(repfill([1:length(T)],cell_nums'));
										T = cat(2,T{:});
										if isempty(T)
											IND = [];
										else

											keep = unique(I((T == Keys{j})));
											IND = IND(keep);
										end
									end
								end

							elseif isequal(size(Keys{j}),[1 2]) %Looking for a value inside a range.
								LB = Keys{j}(1);
								UB = Keys{j}(2);

								T = {B(IND).pKa}';  %The pKa of all the buffers in
										%the current database that are still in
										%consideration (even those that
										%are empty).
								if isempty(T)
									IND = [];
								else
									cell_nums =  cellfun('prodofsize',T);
									I = repfill([1:length(T)],cell_nums');
									T = cat(2,T{:});
									if isempty(T)
										IND = [];
									else


										cell_nums =  cellfun('prodofsize',T);
										I = I(repfill([1:length(T)],cell_nums'));
										T = cat(2,T{:});
										if isempty(T)
											IND = [];
										else
											keep = unique(I((T <= UB) & (T >= LB)));

											IND = IND(keep);
										end
									end
								end
							else
								error('At most 2 elements are allowed to specify a range.');
							end
						end

					case 'pkb'

						if ~isnumeric(Keys{j})
							error('pKb must be numeric.');
						else
							if isequal(size(Keys{j}),[1 1]) %Scalar--find exact matches.
								T = {B(IND).pKb}'; %This is a cell array of cell arrays.
							                	   %The cell arrays have different
										   %dimensions when the number of electrolytes
										   %are different.

								if isempty(T)
									IND = [];
								else
									cell_nums =  cellfun('prodofsize',T);
									I = repfill([1:length(T)],cell_nums');
									T = cat(2,T{:});
									if isempty(T)
										IND = [];
									else
										cell_nums =  cellfun('prodofsize',T);
										I = I(repfill([1:length(T)],cell_nums'));
										T = cat(2,T{:});
										if isempty(T)
											IND = [];
										else
											keep = unique(I((T == Keys{j})));

											IND = IND(keep);
										end
									end
								end

							elseif isequal(size(Keys{j}),[1 2]) %Looking for a value inside a range.

								LB = Keys{j}(1);
								UB = Keys{j}(2);

								T = {B(IND).pKb}';  %The pKb of all the buffers in
										%the current database that are still in
										%consideration (even those that
										%are empty).

								if isempty(T)
									IND = [];
								else
									cell_nums =  cellfun('prodofsize',T);
									I = repfill([1:length(T)],cell_nums');
									T = cat(2,T{:});
									if isempty(T)
										IND = [];
									else
										cell_nums =  cellfun('prodofsize',T);
										I = I(repfill([1:length(T)],cell_nums'));
										T = cat(2,T{:});
										if isempty(T)
											IND = [];
										else
											keep = unique(I((T <= UB) & (T >= LB)));
											IND = IND(keep);
										end
									end
								end
							else
								error('At most 2 elements are allowed to specify a range.');
							end
						end

					case 'salttype'

						if ~isempty(Keys{j})

							if ~isnumeric(Keys{j})
								error('SaltType must be numeric.');
							else

								T = {B(IND).SaltType}'; %This is a cell array of cell arrays.
							                		   %The cell arrays have different
											   %dimensions when the number of electrolytes
											   %are different.	

								if isempty(T)
									IND = [];
								else
									num_elctrolyts = cellfun('prodofsize',T); 

									ind = find(num_elctrolyts == length(Keys{j}));

									if ~isempty(ind)
										T = cat(1,T{ind});

										T = reshape(cat(1,T{:}),size(T));
										keep = ind(all((T == repmat(Keys{j},size(T,1),1)),2));

										IND = IND(keep);
									else


										IND = [];	
									end
								end
							end
						end	
					case 'func'
						warning('Currently not available.');
					% case 'type'
			% 			if ~ischar(Keys{j})
			% 				error('Type must be char.');
			% 			else
			% 				IND = IND(strmatch(Keys{j},{B(IND).Type}));
			% 			end

					case 'comment'

						IND = IND(searchtext(Keys{j},[B(IND)]','Comment',OPTS.CommentSearch));

					case 'options'
						%Do nothing

					otherwise 

						error(['Unrecognized field ',Fields{j}]);
					end
				end

				if isempty(IND) %Nothing matches!
					break;
				end


			end
			%Just completed searching for all of the fields.
		end
		
		if isempty(IND)
			%break; %Go on to the next database.
		else %We found some!
			
			BUFFERS_VALS = structcat(BUFFERS_VALS,B(IND),'union');
			
			%BUFFERS_VALS = [BUFFERS_VALS;B(IND)];
			%Add the matches to the list.
			MATCHES.Database = [MATCHES.Database;repmat({db{i}},length(IND),1)];
			MATCHES.Nickname = [MATCHES.Nickname;{Names{IND}}'];
		end
	end

	if ~isempty(BUFFERS_VALS)
	
		%Sort alphabetically by nickname.
		[MATCHES.Nickname,I] = unique(MATCHES.Nickname);
		MATCHES.Database = MATCHES.Database(I);
		
		BUFFERS_VALS = num2cell(BUFFERS_VALS);
		
		BUFFERS_VALS = {BUFFERS_VALS{I}}';
		
		varargout{1} = cell2struct(BUFFERS_VALS,MATCHES.Nickname,1); %Just the nicknames.
		varargout{2} = MATCHES;		
	else
		varargout{1} = [];
		varargout{2} = [];
	end

end


function check_comment

	if strcmp(get(gcbo,'Tag'),'push_search');
		return;
	end
	
function check_name

	if strcmp(get(gcbo,'Tag'),'push_search');
		return;
	end
	
	h = findobj(gcf,'Tag','edit_name');
%Minus signs and plus signs are outlawed.
	str = get(h,'String');
	
		if findstr('-',get(h,'String'))
			error('The symbols ''-'' and ''+'' are not allowed.');
		end
		
		if findstr('+',get(h,'String'))
			error('The symbols ''-'' and ''+'' are not allowed.');
		end

function check_pka
	if strcmp(get(gcbo,'Tag'),'push_search');
		return;
	end
	h = findobj(gcf,'Tag','edit_pka');
	str = get(h,'String');
	if ~isempty(str)
		if isempty(str2num(str))
			error('pKa must be numeric.');
		end
	end
	
function check_pkb
	
	if strcmp(get(gcbo,'Tag'),'push_search');
		%fprintf(1,'\007');
		return;
	end
	
	h = findobj(gcf,'Tag','edit_pkb');
	str = get(h,'String');
	if ~isempty(str)
		if isempty(str2num(str))
			error('pKb must be numeric.');
		end
	end

function check_salttype
	
	if strcmp(get(gcbo,'Tag'),'push_search');
		%fprintf(1,'\007');
		return;
	end
	
	h = findobj(gcf,'Tag','edit_salttype');
	str = get(h,'String');
	if ~isempty(str)
		if isempty(str2num(str))
			error('SaltType must be numeric.');
		end
	end
	
function check_refionic
	
	if strcmp(get(gcbo,'Tag'),'push_search');
		return;
	end
	
	h = findobj(gcf,'Tag','edit_refionic');
	str = get(h,'String');
	
	if ~isempty(str)
		if isempty(str2num(str))
			error('Ionic strength must be numeric.');
		end
	end

function check_reftemp
	
	if strcmp(get(gcbo,'Tag'),'push_search');
		return;
	end
	
	h = findobj(gcf,'Tag','edit_reftemp');
	str = get(h,'String');
	
	if ~isempty(str)
		if isempty(str2num(str))
			error('Temperature must be numeric.');
		end
	end

		
function OUT = repfill(X,F)
%Repeat each element of X F times.  
%F is a vector of positive integers
%the same size as X.  The result
%is always a row vector.
%
%X = [0.1 1.1 2.3 3.2 4.3 5.9];
%F = [0 0 0 0 0 1];
%
%OUT = repfill(X,F) 
%

OUT = zeros(1,sum(F));

if isempty(OUT)
	return;
end

nz = (F~=0);
D = find(nz);
poke = diff(D);
Fnz = F(nz);
OUT(1) = D(1);
OUT(cumsum(Fnz(1:end-1))+1) = poke;
OUT = X(cumsum(OUT));


	
		
	
	
	
