# Supplementary material for: Modeling control and transduction of electrochemical gradients in acid-stressed bacteria
Source: iScience. 2023 Jun 17;26(7):107140. doi: 10.1016/j.isci.2023.107140 (PMC10316662; doi:10.1016/j.isci.2023.107140)
Supplement: Data S1. Source code used to generate Figures 1–3 [file mmc2.zip › pHtools_release/pHtools/findbuffset.m]

function varargout = findbuffset(varargin)
%FINDBUFFSET Options structure for FINDBUFFER
%   FINDBUFFSET controls the behavior of FINDBUFFER.
%   
%   Example: 
%      findbuffset %Display the possibilities. 
%      findbuffset('CommentSearch','phrase');
%      findbuffset('NameSearch','all');
%      findbuffset('NicknameSearch','any','NameSearch','all');
%
%   See also FINDBUFFER


% //Copyright (C) 2005  Daniel P. Dougherty
% //
% //This program is free software; you can redistribute it and/or
% //modify it under the terms of the GNU General Public
% //License as published by the Free Software Foundation; either
% //version 2 of the License, or (at your option) any later version.
% //
% //This program is distributed in the hope that it will be useful,
% //but WITHOUT ANY WARRANTY; without even the implied warranty of
% //MERCHANTABILITY or FITNESS FOR A PARTICULAR PURPOSE.  See the GNU
% //General Public License for more details.
% //
% //You should have received a copy of the GNU General Public
% //License along with this program; if not, write to the Free Software
% //Foundation, Inc., 59 Temple Place, Suite 330, Boston, MA  02111-1307  USA
% //
% //$Id: $

if (nargin == 0)
	if (nargout == 0) %Print the possible options and standard defaults. 
		disp(['       NameSearch: [ {any} | all | phrase ]']);
		disp(['   NickNameSearch: [ {any} | all | phrase ]']);
		disp(['    CommentSearch: [ {any} | all | phrase ]']);
		return;
	elseif (nargout == 1)
		varargout{1} = getdefault;
		return;
	else
		nargout
		error('Too many output arguments.');
	
	end
else
	
	PROP = {varargin{1:2:end-1}};
	VAL = {varargin{2:2:end}};
	
	S = getdefault;
	
	for i = 1:length(PROP)
		
		switch lower(PROP{i})
		case 'namesearch'
			if ~any(strcmp(VAL{i},{'any','all','phrase'}));
				error('Invalid property for NameSearch.');
			else
				S = setfield(S,'NameSearch',VAL{i});
			end
		case 'nicknamesearch'
			if ~any(strcmp(VAL{i},{'any','all','phrase'}));
				error('Invalid property for NicknameSearch.');
			else
				S = setfield(S,'NicknameSearch',VAL{i});
			end	
		case 'commentsearch'
			if ~any(strcmp(VAL{i},{'any','all','phrase'}));
			
			else
				S = setfield(S,'CommentSearch',VAL{i});
			end
		
		otherwise 
			error(['Unrecognized option ''',PROP{i},'''.']);
		end
		
	end
	
	varargout{1} = S;
	return;
end


function S = getdefault
%Return the default options structure.
S = struct('NameSearch','any',...
           'NicknameSearch','any',...
	   'CommentSearch','any');
	
