# Supplementary material for: Modeling control and transduction of electrochemical gradients in acid-stressed bacteria
Source: iScience. 2023 Jun 17;26(7):107140. doi: 10.1016/j.isci.2023.107140 (PMC10316662; doi:10.1016/j.isci.2023.107140)
Supplement: Data S1. Source code used to generate Figures 1–3 [file mmc2.zip › pHtools_release/pHtools/findpi.m]

function varargout = findpi(SOL,varargin)
%FINDPI Estimate the isoelectric point for a species in a solution.
%   PI = FINDPI(SOL) attempts to determine PI values for every
%   ion in the solution SOL except salts.
%   [PI,TYPE] = FINDPI(SOL) returns the type of molecule predominant 
%   at the PI.  Type is either 'uncharged' or 'zwitterion'.
%   [PI,TYPE] = FINDPI(SOL,COMPOUND) only returns the results for
%   COMPOUND.
%   [PI,TYPE] = FINDPI(SOL,COMPOUND,R) searches the PI using the 
%   initial guess in R.  If R is a 2 element vector, the search is
%   performed over the range (R(1),R(2)) and the initial guess is taken
%   to be MEAN(R).
%   [PI,TYPE] = FINDPI(SOL,COMPOUND,R,'adjust') determines the PI
%   adjusting activity coefficients.
%   [PI,TYPE] = FINDPI(SOL,COMPOUND,R,'adjust',T,E) also adjusts for
%   temperature (T) and dielectric constant E.
%
%   Example:
%      Find isoelectric point of a weak acid.  Such a compound
%      has no iso-electric point!  But numerically we should 
%      always hit a lower bound of pH.
%     
%     S = mksol('Acetic',0.01);
%     [Pi,Type] = findpi(S,'Acetic',[2 12])
%     %Try lowering search bound
%     [Pi,Type] = findpi(S,'Acetic',[0 4])
%     
%    %Here is a case where there is actually a Pi.
%    S = mksol('glycine',0.01); 
%    [Pi,Type] = findpi(S,'glycine')
%
%    %Verify the estimate of Pi for glycine is zero to laboratory 
%    %precision...
%    Species = species(S,Pi.glycine);
%    ISO = Species.glycine.p1 - Species.glycine.m1 
%

% 
% //Copyright (C) 2005  Daniel P. Dougherty
% //
% //This program is free software; you can redistribute it and/or
% //modify it under the terms of the GNU General Public
% //License as published by the Free Software Foundation; either
% //version 2 of the License, or (at your option) any later version.
% //
% //This program is distributed in the hope that it will be useful,
% //but WITHOUT ANY WARRANTY; without even the implied warranty of
% //MERCHANTABILITY or FITNESS FOR A PARTICULAR PURPOSE.  See the GNU
% //General Public License for more details.
% //
% //You should have received a copy of the GNU General Public
% //License along with this program; if not, write to the Free Software
% //Foundation, Inc., 59 Temple Place, Suite 330, Boston, MA  02111-1307  USA
% //
% //$Id: $

COMPOUND = '';
flag = 'noadjust';
R = [2 12];
T = [];
E = [];

if (nargin == 0)
	error('Too few input arguments.');
elseif (nargin == 1)
	
elseif (nargin == 2)
	COMPOUND = cellstr(varargin{1});
elseif (nargin == 3)
	COMPOUND = cellstr(varargin{1});
	R = varargin{2};
elseif (nargin == 4)
	COMPOUND = cellstr(varargin{1});
	R = varargin{2};
	flag = varargin{3};
elseif (nargin == 5)
	COMPOUND = cellstr(varargin{1});
	R = varargin{2};
	flag = varargin{3};
	T = varargin{4};
elseif (nargin == 6)
	COMPOUND = cellstr(varargin{1});
	R = varargin{2};
	flag = varargin{3};
	T = varargin{4};
	E = varargin{5};	
else
	error('Too many input arguments.');
end

if isempty(COMPOUND)
	COMPOUND = {SOL.Nickname}';
else
	if ~isempty(setdiff(COMPOUND,{SOL.Nickname}'))
		error('Compound is not a component of the solution.');
	end
end
	
if ~isnumeric(R)
	error('PI guess must be numeric.');
end	

OPTS = seqsimpset('TolX',1.e-6,'TolFun',min([1.e-6,1.e-6*min([SOL.Conc])]));

if (length(R) > 2)
	error('PI interval must be 2 element vector.')
end

if (length(R) == 2)
	if (R(2) <= R(1))
		error('Upper bound on PI must be greater than lower bound.');
	end
	OPTS.LowerBnd = R(1);
	OPTS.UpperBnd = R(2);
	R = mean(R);	
end

PI = cell2struct(repmat({[]},length(COMPOUND),1),COMPOUND);
for i = 1:length(COMPOUND)
	if (isempty([SOL(i).pKa{:}]) & isempty([SOL(i).pKb{:}])) %This is a salt!
		PI = setfield(PI,COMPOUND{i},nan);
	else
		PI = setfield(PI,COMPOUND{i},seqsimp('findpi_obj',R,OPTS,SOL,COMPOUND{i},flag));
		
		
		%Adjust the pKa and pKb for the pH corresponding to the PI
		%for this compound.
		if strcmp(flag,'adjust')
			ADJ = optimadj(SOL,getfield(PI,COMPOUND{i}),T,E);
		else
			ADJ = mkadj(SOL);
		end
		
		PKB = [];
		
		if ~isempty([ADJ(i).adjpKb{:}])
			PKB = [SOL(i).pKb{:}] - [ADJ(i).adjpKb{:}];
		end
		
		PKA = [SOL(i).pKa{:}] - [ADJ(i).adjpKa{:}];
		
		if ~isempty(PKB)
			PKW = repmat(SOL(end).pKa{1}- ADJ(end).adjpKa{1},1,length(PKB));
			%PKW = PKW - ADJ(end).adjpKa{1};
			Kw = ((10.^(-PKW))*SOL(end).Conc);
			PKB = -log10(Kw./(10.^(-PKB)));
		end
		
		
		PKB_ind = [1:length(PKB)];
		PKA_ind = [length(PKB)+1:length(PKB)+length(PKA)];

		[PK,J] = sort([PKB,PKA]);


		A = find(zerocross(PK-getfield(PI,COMPOUND{i}),2));
		if isempty(A) 
			TYPE{i} = 'uncharged';
		else
			Jind = [A,A+1];
			if (any(Jind(1) == PKB_ind) & any(Jind(2) == PKA_ind)) % ((PI<PKA) & (PI>PKB))
				TYPE{i} = 'zwitterion';
			else
				TYPE{i} = 'uncharged';
			end
		end

	
	
	
	end

end

varargout{1} = PI;
varargout{2} = TYPE;
