# Supplementary material for: Modeling control and transduction of electrochemical gradients in acid-stressed bacteria
Source: iScience. 2023 Jun 17;26(7):107140. doi: 10.1016/j.isci.2023.107140 (PMC10316662; doi:10.1016/j.isci.2023.107140)
Supplement: Data S1. Source code used to generate Figures 1–3 [file mmc2.zip › pHtools_release/pHtools/getbuffer.m]

function [B,MATCHES] = getbuffer(Nickname)
%GETBUFFER Get 1 or more buffers from the databases based on their Nicknames.
%	[A,INFO] = GETBUFFER(N) returns a cell array of buffers in A
%       and a structure containing the database location of each 
%       Nickname. N is a cell array of Nicknames in the buffer databases.
%       The result is sorted by Nickname.
%
%   Example: 
%      Buffers = {'Lactic','Malic','ACES'};
%      [A,I] = getbuffer(Buffers);
%


% //Copyright (C) 2005  Daniel P. Dougherty
% //
% //This program is free software; you can redistribute it and/or
% //modify it under the terms of the GNU General Public
% //License as published by the Free Software Foundation; either
% //version 2 of the License, or (at your option) any later version.
% //
% //This program is distributed in the hope that it will be useful,
% //but WITHOUT ANY WARRANTY; without even the implied warranty of
% //MERCHANTABILITY or FITNESS FOR A PARTICULAR PURPOSE.  See the GNU
% //General Public License for more details.
% //
% //You should have received a copy of the GNU General Public
% //License along with this program; if not, write to the Free Software
% //Foundation, Inc., 59 Temple Place, Suite 330, Boston, MA  02111-1307  USA
% //
% //$Id: $
% 

if ~iscellstr(Nickname)
	error('Input must be a cell array of strings.');
end

if any(strcmp(Nickname,'DESCRIPTION'))
	error('DESCRIPTION is an invalid buffer nickname.');
end

MATCHES = struct('Database',[],...
		'Nickname',[]);


db = pHtoolsinfo('bufferdb');

IND = [];
B = {};
Names = {};
DB = {};
for i = 1:length(db)
	if isempty(B)
		warning off;
       		S = load(db{i},Nickname{:});
        	warning on;
		B = struct2cell(S);
		Names = fieldnames(S);
		DB = repmat({db{i}},length(B),1);
		Nickname = setdiff(Nickname,Names);
	else
		
        	warning off;
		S = load(db{i},Nickname{:});
		warning on;
        	B = [B;struct2cell(S)];
		new_names = fieldnames(S);
		Names = [Names;new_names];
		DB = [DB;repmat({db{i}},length(B),1)];
		Nickname = setdiff(Nickname,new_names);
	end

	if isempty(Nickname)
		break;
	end
	
end


%if ~isempty(Nickname)
% 	warning(['Could not find a buffer named ',Nickname{1},'.']);
%	disp([Nickname{1},' will be ignored.']);
%end


[Names,I] = sort(Names);
B = {B{I}}';

MATCHES.Database = {DB{I}}';
MATCHES.Nickname = Names;

if isempty(B)
        B = {};
        MATCHES = {};
else
    B = cell2struct(B,Names);
end
