# Supplementary material for: Modeling control and transduction of electrochemical gradients in acid-stressed bacteria
Source: iScience. 2023 Jun 17;26(7):107140. doi: 10.1016/j.isci.2023.107140 (PMC10316662; doi:10.1016/j.isci.2023.107140)
Supplement: Data S1. Source code used to generate Figures 1–3 [file mmc2.zip › pHtools_release/pHtools/initpH.m]

function pHguess = initpH(varargin)
%INITPH Estimate the initial pH of a solution.
%   INITPH(SOL) returns an estimate of the initial pH of a solution.
%   The algorithm finds the pH at which Cb equals zero.  The default
%   search range for pH is [2,12].  By default the ionic strength is
%   assumed to be equal to 0 and T=25 celsius.
%
%   INITPH(SOL,R) finds the initial pH searching over the range R.
%   R should be a 2 element vector specifying a pH range.
%
%   INITPH(SOL,R,'adjust') searches for the initial pH over the interval R
%   using ionic strength adjustments. 
%
%   INITPH(SOL,R,'adjust',T) searches for the initial pH over the interval R
%   using ionic strength and tempeature adjustments where T is the 
%   temperature in celsius.
% 
%   Example: 
%      S = mksol('Lactic',0.01);
%      pHi = initpH(S)       
%  
%      S = mksol('Aniline',0.01); 
%      pHi = initpH(S)
%      pHi = initpH(S,[0 14])
%
%   See also BUFFCAPEVAL, TARGETPH
%


% 
% //Copyright (C) 2005  Daniel P. Dougherty
% //
% //This program is free software; you can redistribute it and/or
% //modify it under the terms of the GNU General Public
% //License as published by the Free Software Foundation; either
% //version 2 of the License, or (at your option) any later version.
% //
% //This program is distributed in the hope that it will be useful,
% //but WITHOUT ANY WARRANTY; without even the implied warranty of
% //MERCHANTABILITY or FITNESS FOR A PARTICULAR PURPOSE.  See the GNU
% //General Public License for more details.
% //
% //You should have received a copy of the GNU General Public
% //License along with this program; if not, write to the Free Software
% //Foundation, Inc., 59 Temple Place, Suite 330, Boston, MA  02111-1307  USA
% //
% //$Id: $

R = [2,12];
flag = [];
T = 25;

switch nargin
case 0
	error('No buffer solution specified.');
case 1
	SOL = varargin{1};	
case 2
	SOL = varargin{1};
	R = varargin{2};
case 3
	SOL = varargin{1};	
	R = varargin{2};
	flag = varargin{3};
case 4
	SOL = varargin{1};	
	R = varargin{2};
	flag = varargin{3};
	T = varargin{4};
otherwise
	error('Too many input.');
end
 
if isempty(R)
	R = [2,12];
elseif ~isnumeric(R)
	error('pH range must be numeric.');
end
 
 
 
if ~strcmp(flag,'adjust')
	flag = []; 
end

%opts = optimset('Display','none','TolX',1.e-4);
%pHguess = fzero('initpHobj',R,opts,SOL,flag,T); %Find the zero crossing.


opts = seqsimpset('Display','none','UpperBnd',R(2),'LowerBnd',R(1));

R = linspace(R(1),R(2),25)';

cbs = feval('initpHobj',R,SOL,flag,T);

ind = ~isnan(cbs);

if ~any(ind)
	error('Cb evaluates to nan. Try different search range.');
end

R = R(ind); cbs = cbs(ind);

[j,ind] = min(abs(cbs));
pHguess = seqsimp('initpHobj',R(ind),opts,SOL,flag,T); %Find the zero crossing.

% if (abs(pHguess-opts.UpperBnd)<=opts.TolX*10)
% 	warning('Estimate is close to UpperBnd. Try increasing UpperBnd.');
% elseif (abs(pHguess-opts.LowerBnd)<=opts.TolX*10) 
% 	warning('Estimate is close to LowerBnd. Try decreasing LowerBnd.');
% end
