# Supplementary material for: Modeling control and transduction of electrochemical gradients in acid-stressed bacteria
Source: iScience. 2023 Jun 17;26(7):107140. doi: 10.1016/j.isci.2023.107140 (PMC10316662; doi:10.1016/j.isci.2023.107140)
Supplement: Data S1. Source code used to generate Figures 1–3 [file mmc2.zip › pHtools_release/pHtools/ionicstr.m]

function OUT = ionicstr(SOL,varargin)
%IONICSTR Return the ionic strength of a solution
%   at a particular pH.  IONICSTR assumes that
%   all pH adjustments are accomplished by strong
%   acid or strong base with 1 -1 charges (e.g.
%   NaOH and HCl).
%
%   M = IONICSTR(SOL,pH) ionic strength at a particular pH.
%
%   M = IONICSTR(SOL,pH,'partial') return partial contributions
%   to the ionic strength.
%   M = IONICSTR(SOL,pH,...,ADJ) ionic strength using the activity
%   coefficents in ADJ. If ADJ is empty then *no* adjustments
%   are made.  
%   M = IONICSTR(SOL,pH,...,...,N) multiplies the contribution
%   from the titrant by N.  This allows one to consider titrants
%   with multiple dissociable groups.  By default N = 1 which
%   assumes a 1-1 titrants such as NaOH or HCl. For example,
%   if calcium hydroxide is the titrant, then N=2.
%   
%
%   When called with no output argument, this function plots its
%   result.
%
%   See also BUFFCAPEVAL, CB, DCBDH, DCBDT, OPTIMADJ.
%

% 
% //Copyright (C) 2005  Daniel P. Dougherty
% //
% //This program is free software; you can redistribute it and/or
% //modify it under the terms of the GNU General Public
% //License as published by the Free Software Foundation; either
% //version 2 of the License, or (at your option) any later version.
% //
% //This program is distributed in the hope that it will be useful,
% //but WITHOUT ANY WARRANTY; without even the implied warranty of
% //MERCHANTABILITY or FITNESS FOR A PARTICULAR PURPOSE.  See the GNU
% //General Public License for more details.
% //
% //You should have received a copy of the GNU General Public
% //License along with this program; if not, write to the Free Software
% //Foundation, Inc., 59 Temple Place, Suite 330, Boston, MA  02111-1307  USA
% //
% //$Id: $

do_partial = logical(0);
make_graph = logical(0);

if (nargin < 1)
	error('Must specify a buffer solution.');
end


if (nargin == 1)
	
	pH = linspace(2,12,100)';
	ADJ = mkadj(SOL,zeros(size(pH,1),1));
	N_titrant = 1;
	
elseif (nargin == 2)
	pH = varargin{1};
	if isempty(pH)
		pH = linspace(2,12,100);
	end
	pH = pH(:);
	
	ADJ = mkadj(SOL,zeros(size(pH,1),1));
	N_titrant = 1;
elseif (nargin == 3)
	pH = varargin{1};
	if isempty(pH)
		pH = linspace(2,12,100');
	end
	
	pH = pH(:);
	if strcmp(varargin{2},'partial')
		do_partial = logical(1);
	else
		do_partial = logical(0);
	end
	
	ADJ = mkadj(SOL,zeros(size(pH,1),1));
	
	N_titrant = 1;

elseif (nargin == 4)
	pH = varargin{1};
	if isempty(pH)
		pH = linspace(2,12,100)';
	end
	pH = pH(:);
	
	if strcmp(varargin{2},'partial')
		do_partial = logical(1);
	else
		do_partial = logical(0);
	end
	
	pH = pH(:);
	ADJ = varargin{3}; %User has supplied the 
			%activity coefficients to use.
	if isempty(ADJ)
		ADJ = mkadj(SOL,zeros(size(pH,1),1));
	end
	
	N_titrant = 1;

elseif (nargin == 5)

	pH = varargin{1};
	if isempty(pH)
		pH = linspace(2,12,100)';
	end
	pH = pH(:);
	
	if strcmp(varargin{2},'partial')
		do_partial = logical(1);
	else
		do_partial = logical(0);
	end
	
	pH = pH(:);
	ADJ = varargin{3}; %User has supplied the 
			%activity coefficients to use.
	if isempty(ADJ)
		ADJ = mkadj(SOL,zeros(size(pH,1),1));
	end

	N_titrant = varargin{4};
	
elseif (nargin > 5)
	error('Too many inputs.');
end

if ~isstruct(ADJ)
	error('ADJ must be a struct.'); 
end

if ~isnumeric(pH)
	error('pH specification must be numeric.');
end
	
	
if (nargout == 0)
	make_graph = logical(1);
end	

H = 10.^(-pH);
H = H(:);

num_bufs = size(SOL,1); %Number of buffers in this solution.

if do_partial
	OUT = zeros(length(H),num_bufs);
else
	OUT = zeros(length(H),1);
end

for i = 1:num_bufs
	if ~isempty(SOL(i).Func) %This is a complex buffer.
		
		%We return the "minimum buffer capacity" as an improvement over 
		%zero buffer capacity. 
		%I approx. equal to Cb + H
		
		
		%The partial contribution, under the assumption that the effect of
		%water has been removed prior to GAM fitting then is just the 
		%abs(partial Cb)
		
		%We multiply everything by 0.5 at the end so pre-multiply by 2 here.
		if do_partial
 			 OUT(:,i) = 2*(abs(feval(SOL(i).Func.EvalFun,SOL(i).Func.Smooth,pH,25,SOL(i).Contains)));
 
 		else 
 			 OUT = OUT + 2*(abs(feval(SOL(i).Func.EvalFun,SOL(i).Func.Smooth,pH,25,SOL(i).Contains)));
 		end
		  
	elseif ~isempty(SOL(i).Contains)
			
	
	elseif strcmp(SOL(i).Name,'H2O')
		PKA = repmat(SOL(i).pKa{1},length(H),1);
		%if ~isempty(ADJ)
		PKA = PKA - ADJ(i).adjpKa{1};
		%end
		
		if do_partial
			OUT(:,i) = (((10.^(-PKA))*SOL(i).Conc)./H) + H; %Just [OH} + [H]
		else 
			OUT = OUT + (((10.^(-PKA))*SOL(i).Conc)./H) + H; %Just [OH} + [H]
		end
	else
		
		num_ions = length(SOL(i).SaltType);

		if (num_ions == 0) %Occurs if Bronsted Acid or Base but not
				   %any kind of salt.
			num_ions = 1;	
		end
		
		for j = 1:num_ions
	
			if (isempty(SOL(i).pKa{j}) & isempty(SOL(i).pKb{j})) 
				%This is an ion like Ca or Na etc -- _not_
				%a Bronsted-Lowry Acid or Base.
				%For SaltTypes of pure electrolytes (e.g. NaCl)
				%this stuff just cancels out but for conjugate acids
				%bound to a Na or Ca for example this is correct adjustment
				%to overall Cb (it is required by charge balance.)
				if ~isempty(SOL(i).SaltType{j})
					if do_partial
	        				OUT(:,i) = OUT(:,i) +  (SOL(i).SaltType{j}.^2)*(SOL(i).Conc);
					else
						OUT = OUT + (SOL(i).SaltType{j}.^2)*(SOL(i).Conc);
					end
				end
				
			else
				
				num_pka = length(SOL(i).pKa{j});
				num_pkb = 0;
				DO_PKB = logical(0);
				if ~isempty(SOL(i).pKb{j})
					num_pkb = length(SOL(i).pKb{j});
					
					%Convert pKb to pKa.
					PKB = repmat(SOL(i).pKb{j},length(H),1);
					PKB = PKB - ADJ(i).adjpKb{j};
					
					%Since water always comes last we can get the current Kw from it.
					PKW = repmat(SOL(end).pKa{1}- ADJ(end).adjpKa{1},1,num_pkb);
					%PKW = PKW - ADJ(end).adjpKa{1};
					Kw = ((10.^(-PKW))*SOL(end).Conc);
				
				
					PKA = -log10(Kw./(10.^(-PKB)));
				        %SOL(i).pKa{j} = sort([14-SOL(i).pKb{j},SOL(i).pKa{j}]); 
					%SOL(i).pKb{j} = {};
					DO_PKB = logical(1);				
				else
					PKA = [];
					
				end
				
				
				if (~isempty(SOL(i).pKa{j}) | ~isempty(PKA))
					
					if ~isempty(SOL(i).pKa{j})
						temp = repmat(SOL(i).pKa{j},length(H),1);
						temp = temp - ADJ(i).adjpKa{j};
						PKA = [PKA,temp];
					end
					
					%Sort the pKa from low to high.
					[d,c] = sort(PKA(1,:));
					PKA = PKA(:,c);
					
					%%%NEW STUFF
					N = num_pka + num_pkb;
					
					HH = fliplr([repmat(1,size(H,1),1),cumprod(repmat(H,1,N),2)]); %H^N-1,...,H^2,H,1
					KA = [repmat(1,size(H,1),1),cumprod(10.^(-PKA),2)]; %1,Ka1,Ka1*Ka2,...,Ka1*Ka2*...Ka^N-1
					
					%Here we square the charges.
					charges = repmat([num_pkb:-1:-num_pka].^2,size(H,1),1);
					concentrations = ((SOL(i).Conc*HH.*KA)./repmat(sum(HH.*KA,2),1,N+1));
					
					if do_partial
						OUT(:,i) = OUT(:,i) + sum(charges.*concentrations,2);
					else
						OUT = OUT + sum(charges.*concentrations,2);
					end
						
				end

				
			end
	
	
	
	
			% if ~isempty(SOL(i).pKb{j})
% 				%Convert pKb to pKa.
% 				PKB = repmat(SOL(i).pKb{j},length(H),1);
% 				PKB = PKB - ADJ(i).adjpKb{j};
% 
% 
% 				%Since water always comes last we can get the current Kw from it.
% 				PKW = repmat(SOL(end).pKa{1},length(H),1);
% 				PKW = PKW - ADJ(end).adjpKa{1};
% 				Kw = ((10.^(-PKW))*SOL(end).Conc);
% 				PKA = -log10(Kw./(10.^(-PKB)));
% 
% 			else
% 				PKA = [];
% 			end	
% 					
% 			if (~isempty(SOL(i).pKa{j}) | ~isempty(PKA))
% 				temp = repmat(SOL(i).pKa{j},length(H),1);
% 				temp = temp - ADJ(i).adjpKa{j};
% 					
% 				PKA = [PKA,temp];
% 				%Sort the pKa from low to high.
% 				[d,c] = sort(PKA(1,:));
% 				PKA = PKA(:,c);
% 						
% 				%PKA = repmat(SOL(i).pKa{j},length(H),1);
% 				
% 				%if ~isempty(ADJ)
% 				
% 				 %	PKA = PKA - ADJ(i).adjpKa{j};
% 				%end
% 				
% 				n = size(PKA,2);
% 				coefs = repmat([n:-1:1],length(H),1).^2;
% 				HH = cumprod([repmat(1,length(H),1),repmat(H,1,n-1)],2);
% 				%KK = repmat(fliplr(cumprod([10.^(-SOL(i).pKa{j})],2)),length(H),1); 
% 				KK = fliplr(cumprod([10.^(-PKA)],2));
% 				%Something like [Ka1Ka2Ka3..., Ka1Ka2, Ka1] 
% 				
% 				cc = KK.*HH;
% 				
% 				if do_partial
% 					OUT(:,i) =  abs((SOL(i).Conc*sum(coefs.*cc,2))./(sum([cc,H.^n],2)));
% 				else
% 					OUT = OUT + abs((SOL(i).Conc*sum(coefs.*cc,2))./(sum([cc,H.^n],2)));
% 				
% 				end
% 				
% 			end


			
			
		end
	end	
end


%Put in the contribution to the ionic strength from 
%the titrant.
%

if do_partial	
	OUT(:,i+1) = N_titrant*abs(Cb(SOL,pH,[],ADJ));  %This assumes the base (or acid) we have added
				%as the titrant has a singly charged counter ion.
else
	OUT = OUT +  N_titrant*abs(Cb(SOL,pH,[],ADJ));
end
str = num2str(N_titrant);
str = [str,'-',str];
%disp(['Calculating I assuming that the titrant is a ',str,' electrolyte.']);


OUT = 0.5*OUT; %From definition of ionic strength we multiply by 1/2.


if make_graph	
	if do_partial
		TOT = sum(OUT,2);
		plot(pH,[OUT(:,1:end-1),TOT,OUT(:,end)]);
		Names = {SOL.Nickname};
		Names = {Names{:},'Total','Titrant'};
		legend(Names,0);
	else
		plot(pH,OUT);	
	end
	grid on;
	xlabel('pH');
	ylabel('Ionic Strength');
end
