# Supplementary material for: Modeling control and transduction of electrochemical gradients in acid-stressed bacteria
Source: iScience. 2023 Jun 17;26(7):107140. doi: 10.1016/j.isci.2023.107140 (PMC10316662; doi:10.1016/j.isci.2023.107140)
Supplement: Data S1. Source code used to generate Figures 1–3 [file mmc2.zip › pHtools_release/pHtools/managedb.m]

function varargout = managedb(varargin);
%MANAGEDB Manage buffer databases.  
%   MANAGEDB allows one to view and edit descriptions of databases
%   as well as create and delete entire databases.
%
%

% //Copyright (C) 2005  Daniel P. Dougherty
% //
% //This program is free software; you can redistribute it and/or
% //modify it under the terms of the GNU General Public
% //License as published by the Free Software Foundation; either
% //version 2 of the License, or (at your option) any later version.
% //
% //This program is distributed in the hope that it will be useful,
% //but WITHOUT ANY WARRANTY; without even the implied warranty of
% //MERCHANTABILITY or FITNESS FOR A PARTICULAR PURPOSE.  See the GNU
% //General Public License for more details.
% //
% //You should have received a copy of the GNU General Public
% //License along with this program; if not, write to the Free Software
% //Foundation, Inc., 59 Temple Place, Suite 330, Boston, MA  02111-1307  USA
% //
% //$Id: $


isgui = logical(0);

if (nargin <= 1)
	isgui = logical(1);
end

if isempty(varargin)
	isgui = logical(1);
end


if isgui
	try
		if (nargin == 0)
			flag = 'init';
		else
			flag = varargin{1};
		end
		
		
		switch flag
			
		case 'init'
			
			FIG_WD = 65;
			FIG_HT = 50;
			
			PUSH_WD = 15;
			PUSH_HT = 1.5;
			
			LISTBOX_WD = 0.5*FIG_WD;
			LISTBOX_HT = 0.3*FIG_HT;
		
			POS = [20 20 FIG_WD FIG_HT];
			
			F = figure('Units','characters',...
				   'Position',POS,...
				   'Resize','off',...
				   'NumberTitle','off',...
				   'Name','Manage linked buffer databases...',...
				   'UserData','OK');
				   
			COLOR = get(F,'Color');
			
			POS = [2, FIG_HT-2*PUSH_HT, PUSH_WD ,PUSH_HT];
			
			h = uicontrol('Style','text',...
				      'String','Databases:',...
				      'Units','characters',...
				      'Position',POS,...
				      'BackgroundColor',COLOR);
				      
			POS = [2, FIG_HT-LISTBOX_HT-2*PUSH_HT, LISTBOX_WD, LISTBOX_HT];
			
			h = uicontrol('Style','listbox',...
				      'String','Compound',...
				      'Tag','list_databases',...
				      'Max',10,...
				      'String',pHtoolsinfo('bufferdb'),...
				      'Units','characters',...
				      'Position',POS,...
				      'BackgroundColor',COLOR,...
				      'Callback','managedb(''select_db'')');
			
			POS(2) = POS(2) -PUSH_HT;
			POS(4) = PUSH_HT;
			
			h = uicontrol('Style','text',...
				      'String','DESCRIPTION:',...
				      'Units','characters',...
				      'Position',POS,...
				      'BackgroundColor',COLOR);
			
			POS(2) = POS(2) - LISTBOX_HT - PUSH_HT;
			POS(4) = LISTBOX_HT;
			
			h = uicontrol('Style','edit',...
				      'String','',...
				      'HorizontalAlignment','left',...
				      'Tag','edit_description',...
				      'Max',10,...
				      'Units','characters',...
				      'Position',POS,...
				      'BackgroundColor',COLOR);
			
			POS(1) = POS(1) + POS(3) + 2;
			POS(3) = PUSH_WD;
			POS(4) = PUSH_HT;
			POS(2) = FIG_HT-2*PUSH_HT;
			
			h = uicontrol('Style','push',...
				      'String','Compound',...
				      'Tag','push_add_new',...
				      'Units','characters',...
				      'Position',POS,...
				      'BackgroundColor',COLOR,...
				      'String','Create new...',...
				      'Callback','managedb(''create_new'')');
			
			POS(2) = POS(2)-PUSH_HT;	
			
			h = uicontrol('Style','push',...
				      'String','Compound',...
				      'Tag','push_save',...
				      'Units','characters',...
				      'Position',POS,...
				      'BackgroundColor',COLOR,...
				      'String','Save',...
				      'Callback','managedb(''save'')');
			
			POS(2) = POS(2)-PUSH_HT;	
			
			h = uicontrol('Style','push',...
				      'String','Compound',...
				      'Tag','push_edit_desc',...
				      'Units','characters',...
				      'Position',POS,...
				      'BackgroundColor',COLOR,...
				      'String','Delete Database',...
				      'Callback','managedb(''delete_db'')');
			
			POS(2) = POS(2)-PUSH_HT;	      
			
			h = uicontrol('Style','push',...
				      'String','Compound',...
				      'Tag','push_edit_desc',...
				      'Units','characters',...
				      'Position',POS,...
				      'BackgroundColor',COLOR,...
				      'String','Publish...',...
				      'Callback','managedb(''publish'')');
			
		
		case 'save'
			h = findobj(gcf,'Tag','push_save');
			matfile = get(h,'UserData');
			
			h = findobj(gcf,'Tag','edit_description');
			str = get(h,'String');
			str = cellstr(str)';
			str = strcat(str,repmat({' '},1,length(str)));
			str = [str{:}];
			DESCRIPTION = str;
			
			save(matfile,'DESCRIPTION','-APPEND');	% 
		
		case 'select_db'
		
			%User has selected (possibly multiple) database
			%Show the description.
			db = get(gcbo,'String');
			selection = get(gcbo,'Value');
			selection = selection(1);
			
			db = db{selection};
			
			DESCRIPTION = load(db,'DESCRIPTION');
			
			if isempty(fieldnames(DESCRIPTION))
				DESCRIPTION = 'No description.';
			else
				DESCRIPTION = DESCRIPTION.DESCRIPTION;
			end
			
			h = findobj(gcf,'Tag','edit_description');
			set(h,'String',DESCRIPTION);
			
			h = findobj(gcf,'Tag','push_save');
			set(h,'UserData',db);
			
			
			
		case 'create_new'
			lastpath = pHtoolsinfo('lastpath');
			[filename, pathname] = uiputfile(fullfile(lastpath,'*.mat'), 'Give name of new database...');
			
			if ~ischar(filename) %User pressed cancel
				return;
			end
			
			matfile = fullfile(pathname,filename);
			
			[pathstr,name,ext] = fileparts(matfile);
			
			if isempty(ext)
				ext = '.mat';
			elseif ~strcmp(ext,'.mat')
				error('Database must be a mat-file.');
			end
			
			matfile = fullfile(pathstr,[name,ext]);
			
			
			DESCRIPTION = 'No description.';
			new = edit_description(matfile,DESCRIPTION);
			
			if ~isempty(new)
				DESCRIPTION = new;
			end
			
			save(matfile,'DESCRIPTION','-APPEND');
			
			if ~any(strcmp(matfile,pHtoolsinfo('bufferdb')))
				ButtonName = questdlg('Would you like to add a link to this new database?', ...
                      				      'New database detected!', ...
                                                       'Yes','No','Yes');
				if strcmp(ButtonName,'Yes')
					userdb('add',matfile);
					
					h = findobj(gcf,'Tag','list_databases');
					set(h,'String',pHtoolsinfo('bufferdb'));
					
					
				end
			end
			
		
		% case 'edit_description'
% 			h = findobj(gcf,'Tag','edit_description');
% 			Description = get(h,'String');
% 			
% 			
% 			new = edit_description(db,Description);
% 			
% 			if ~isempty(new)
% 				Description = new;
% 			end
% 			
% 			set(h,'String',Description);
% 			
			
		case 'publish'
			
			
			printdb;
			% h = findobj(gcf,'Tag','list_databases');
% 			db = get(h,'String');
% 			db = {db{get(h,'Value')}}';
% 			
% 			
% 			
% 			ButtonName = questdlg('How would you like to publish your databases', ...
%                        'Publishing format', ...
%                        'TEXT','HTML','HTML');
% 		       
% 		       
% 		       switch lower(ButtonName)
% 		       case 'text'
% 		       case 'html'
% 		               directoryname = uigetdir('', 'Pick a directory');
% 			       printdb(db,fullfile(directoryname,'index.html'),'html');
% 		       otherwise
% 		       end 
% 		       
		
		
		case 'delete_db'
			h = findobj(gcf,'Tag','push_save');
			matfile = get(h,'UserData');
			
			ButtonName = questdlg('Permanently delete database?', ...
                       'Delete database', ...
                       'Yes','No','No');
		       
		       switch lower(ButtonName)
		       case 'yes'
		       	       userdb('remove',matfile);
		               delete(matfile);
			       
			       h = findobj(gcf,'Tag','list_databases');
			       set(h,'String',pHtoolsinfo('bufferdb'));
		       case 'no'
		               return;
		       otherwise
		               error('Unknown button name.');
		       end
		       
			
		otherwise
			error('Unknown flag');
		end
	catch
		errordlg(lasterr);
	end	
else
	
end


function str = edit_description(db,str)
%Just a figure with edit box, OK and cancel button.
prompt={'Modify the DESCRIPTION for this buffer:'};
def={str};
dlgTitle=['DESCRIPTION for ',db];
lineNo=20;
str = inputdlg(prompt,dlgTitle,lineNo,def);
str = cellstr(str{1})';
str = strcat(str,repmat({' '},1,length(str)));
str = [str{:}];
