# Supplementary material for: Modeling control and transduction of electrochemical gradients in acid-stressed bacteria
Source: iScience. 2023 Jun 17;26(7):107140. doi: 10.1016/j.isci.2023.107140 (PMC10316662; doi:10.1016/j.isci.2023.107140)
Supplement: Data S1. Source code used to generate Figures 1–3 [file mmc2.zip › pHtools_release/pHtools/mixsol.m]

function SOL = mixsol(varargin)
%MIXSOL Combine 1 or more solutions by specifying dilution factors.
%   MIXSOL(SOL1,W1,SOL2,W2,SOL3,W3,...);
%   Inputs should be ordered pairs of solutions and dilution factors.
%   The DF are multiplied by the concentrations of the
%   respective solutions before they are combined.  
%   Redundant entries occuring within the input list
%   are condensed by summing the weighted concentrations.
%
%   Make a mixture of solution A and solution B by diluting 
%   solution A by 2X and solution B by 4X.
%   Solution A is a 0.05 M solution of acetic acid and
%   solution B is a 0.01 M solution of malic acid.
%   A = mksol('Acetic',0.05);
%   B = mksol('Malic',0.01);
%   C = mixsol(A,0.5,B,0.25);
%


% //Copyright (C) 2005  Daniel P. Dougherty
% //
% //This program is free software; you can redistribute it and/or
% //modify it under the terms of the GNU General Public
% //License as published by the Free Software Foundation; either
% //version 2 of the License, or (at your option) any later version.
% //
% //This program is distributed in the hope that it will be useful,
% //but WITHOUT ANY WARRANTY; without even the implied warranty of
% //MERCHANTABILITY or FITNESS FOR A PARTICULAR PURPOSE.  See the GNU
% //General Public License for more details.
% //
% //You should have received a copy of the GNU General Public
% //License along with this program; if not, write to the Free Software
% //Foundation, Inc., 59 Temple Place, Suite 330, Boston, MA  02111-1307  USA
% //
% //$Id: $

if any([varargin{2:2:end}] > 1)
	warning('Dilution factor greater than 1.');
end

for i = 1:2:length(varargin)-1 %For each buffer
	for j = 1:size(varargin{i},1) %For each component
			varargin{i}(j).Conc = varargin{i}(j).Conc*varargin{i+1};	
	end
end

SOL = cat(1,varargin{1:2:end-1});

%Now we need to remove waters
water = strcmp('water',{SOL.Nickname});
W = [SOL(water)]; %All the waters.


%SPECIAL HANDLING OF WATER???
%Not currently implemented.
if ~isempty(W)
	W = W(1);
else
	W = getfield(getbuffer({'water'}),'water');

end

%W.Conc = 1000/18;  %This is probably not the best solution but for now....
W.Conc = 1000/(15.995 + 2*1.0080);  %This is probably not the best solution but for now....


SOL = [SOL(~water)];


%Now we need to go through the complex buffers --> 1)If they contain
%buffers (complex or simple) then collect their nicknames 
%and their concentrations. 2) Look for repeats in the list thus generated.
%3) Condense the repeats by adding all the concentrations up and use just
%a single occurence. 
%
%

%BUFFS2ADD = {};
%CONC2ADD  = {};
% 
% for i = 1:length(SOL) %For each named buffer in the solution.	
% 	if ~isempty(SOL(i).Func) %If this is a complex buffer...
% 		if ~isempty(SOL(i).Contains) %contains other buffers....
% 			
% 			Cnickname = fieldnames(SOL(i).Contains); %The Nicknames.
% 			Ccont = struct2cell(SOL(i).Contains); %The concentrations
% 			
% 			%Deal with Complex buffers containing complex buffers.
% 			%This makes this function recursive!!
% 			temp = {Cnickname{:};Ccont{:}};
% 			S = mksol(temp{:}); %Run mksol on the **contained** elements.
% 					%NOTE THAT WE ONLY RUN MKSO ON THE CONTAINED
% 					%ELEMENTS.
% 			
% 			SOL = [SOL;S]; %Concatenate the solutions.
% 			
% 		end
% 	end
% end
% 
 Names = {SOL.Nickname};
 Conc = [SOL.Conc];
 
%Sort the names prior to calling load since load returns sorted
 if ~all(isnumeric(Conc))
 	error('Concentrations must be numeric.');
 end

%Take care of repeats by summing concentrations.
uNames = unique(Names);

if ~(length(uNames) == length(Names)) %There are repeats.
		

	for i = 1:length(uNames)
		ind = strcmp(uNames{i},Names);
		uConc(i) = sum(Conc(ind));
	end
	Names = uNames;
	Conc = uConc;
	%

	[Names,I] = sort(Names);
	
	Conc = Conc(I);

	B = getbuffer(Names); %Gets the buffer structs in the list.

	if isempty(B)
	    error('Named buffer was not found.');
	else
	    B = struct2cell(B);
	end

	SOL = cat(1,B{:});


	for i = 1:length(Names)
		SOL(i,1).Conc = Conc(i);

	end
end

SOL(end+1,1) = W; %Make the last solution entry water.


% w = strmatch('water',Names);
% 
% if ~isempty(w) %The user has specified water explicitly as one of the buffers.
% 	ind = [1:length(SOL)];%Put water the last in the list.
% 	ind(w:end-1) = ind(w+1:end);
% 	ind(end) = w;
% 	SOL = SOL(ind); 
% else %Need to add water.
% 	try
% 		
% 		W = getfield(getbuffer({'water'}),'water');
% 		W.Conc = 1000/18;
% 		SOL(end+1,1) = W;	
% 	catch 
% 		
% 		lasterr(err);	 
% 	end
% end
% 
