# Supplementary material for: Modeling control and transduction of electrochemical gradients in acid-stressed bacteria
Source: iScience. 2023 Jun 17;26(7):107140. doi: 10.1016/j.isci.2023.107140 (PMC10316662; doi:10.1016/j.isci.2023.107140)
Supplement: Data S1. Source code used to generate Figures 1–3 [file mmc2.zip › pHtools_release/pHtools/mkadj.m]

function ADJ = mkadj(SOL,varargin);


%MKADJ Adjustment coefficients for dissociation constants.
%   MKADJ(SOL) returns -log10(adjustment) for solution SOL
%      assuming I=0, T=25C, and E=78.38.
%   MKADJ(SOL,I) -log10 adjustments for ionic strength I 
%      assuming T = 25C and E=78.38.
%   MKADJ(SOL,I,T) -log10 adjustments for I and T assuming.
%      E=78.38 
%   MKADJ(SOL,I,T,E) adjusts additionally for dielectric 
%      constant E.
%   MKADJ(SOL,I,T,E,p1,p2,...) sends additional inputs to the 
%      adjustment function.
%
%   Note: The default adjustment function is Davies (with b=0.3).
%   The user is free to specify their own function however via the
%   PHTOOLSET function.  MKADJ requies that the adjust function
%   be of the form F(z,I,T,p1,p2,...) where z is 
% 
    
    
% //Copyright (C) 2005  Daniel P. Dougherty
% //
% //This program is free software; you can redistribute it and/or
% //modify it under the terms of the GNU General Public
% //License as published by the Free Software Foundation; either
% //version 2 of the License, or (at your option) any later version.
% //
% //This program is distributed in the hope that it will be useful,
% //but WITHOUT ANY WARRANTY; without even the implied warranty of
% //MERCHANTABILITY or FITNESS FOR A PARTICULAR PURPOSE.  See the GNU
% //General Public License for more details.
% //
% //You should have received a copy of the GNU General Public
% //License along with this program; if not, write to the Free Software
% //Foundation, Inc., 59 Temple Place, Suite 330, Boston, MA  02111-1307  USA
% //
% //$Id: $    
%     
adjustfun = 'davies';	


if (nargin < 1)
	error('A buffer solution must be specified.')
elseif (nargin == 1)
	I = 0;
	T = [];
	E = [];
	PARAMS = {};
elseif (nargin == 2)	
	I = varargin{1};
	T =  [];
	E = [];
	PARAMS = {};
elseif (nargin == 3)
	I = varargin{1};
	T = varargin{2};
	E = [];
	PARAMS = {};
elseif (nargin == 4)
	I = varargin{1};
	T = varargin{2};
	E = varargin{3};
	PARAMS = {}; 
else
	I = varargin{1};
	T = varargin{2};
	E = varargin{3};
	PARAMS = {varargin{3:end}};
end	


T = T(:);
I = I(:);
E = E(:);

%Enforce empty conventions
if isempty(I)
	I = 0;
end

if isempty(T)
	T = 25;
end

if isempty(E)
	E = 78.3808;
end

if isempty(PARAMS)
	PARAMS = {}; %Will expand to nothing.
end
%%

if (size(T,1) == 1)
	T = repmat(T,size(I,1),1);
end


for i = 1:length(SOL)
	num_ions = length(SOL(i).SaltType);
	
	%We need an activity coefficient for each 
	%ion.
	t = cell(1,length(SOL(i).SaltType));
	ADJ(i).adjpKa = t; %Activities of pKa.
	ADJ(i).adjpKb = t; %Activities of pKb.
	
	if (~isempty(SOL(i).Func) | ~isempty(SOL(i).Contains)) %This is a complex buffer.

		ADJ(i).adjpKa{1} = 0;
		ADJ(i).adjpKb{1} = 0;
		
	elseif strcmp(SOL(i).Name,'H2O')
		
		z = [-1 1 0]';
		
		
        ADJ(i).adjpKa{1} = davies(z,I,T,E,PARAMS{:});
		%ADJ(i).adjpKa{1} = feval(adjustfun,z,I,T,E,PARAMS{:});
				
		
		
	else %We are dealing either with a salt, a conjugate acid 
	     %or base attached to 1 or more anions or cations or
	     %a simple Bronsted-Lowry acid or base

		if (num_ions == 0) %Occurs if Bronsted Acid or Base but not
				   %any kind of salt.		
			num_ions = 1;	
		end

		for j = 1:num_ions
            
			if (isempty(SOL(i).pKa{j}) & isempty(SOL(i).pKb{j})) 
				%This is a salt -- not an acid or a base.
				ADJ(i).adjpKa{j} = 0;
			else %It is an Acid or Base ion -- we need to determine 1 
			     %activity coefficient for each pKa or pKb. 
				num_pka = length(SOL(i).pKa{j});
				num_pkb = 0;
				DO_PKB = logical(0);
				
				if ~isempty(SOL(i).pKb{j})
					num_pkb = length(SOL(i).pKb{j});
					
					%Convert pKb to pKa.
					%PKB = repmat(14-SOL(i).pKb{j},length(H),1);
					PKW = SOL(end).pKa{1};
					Kw = ((10.^(-PKW))*SOL(end).Conc);
					PKA = -log10(Kw./(10.^(-SOL(i).pKb{j})));
					%PKA = 14-SOL(i).pKb{j};


					%Since water always comes last we can get the current Kw from it.
					%Since water always comes last we can get the current Kw from it.
					%PKW = repmat(SOL(end).pKa{1}- ADJ(end).adjpKa{1},1,num_pkb);
					%PKW = PKW - ADJ(end).adjpKa{1};
					%Kw = ((10.^(-PKW))*SOL(end).Conc);
				
				
					%PKA = -log10(Kw./(10.^(-PKB)));
				        %SOL(i).pKa{j} = sort([14-SOL(i).pKb{j},SOL(i).pKa{j}]); 
					%SOL(i).pKb{j} = {};
					DO_PKB = logical(1);				
				else
					PKA = [];
					
				end
				
				
				if (~isempty(SOL(i).pKa{j}) | ~isempty(PKA))
					
					temp = SOL(i).pKa{j};
					%temp = temp - ADJ(i).adjpKa{j};
					%disp('Jere')
					%i
					%ADJ(i).adjpKa{j}
					%temp
					
					PKA = [PKA,temp];
					%Sort the pKa from low to high.
					[d,c] = sort(PKA(1,:));
					PKA = PKA(:,c);
				
					n = num_pka + num_pkb;
					
					%HH = fliplr([repmat(1,size(H,1),1),cumprod(repmat(H,1,N),2)]); %H^N-1,...,H^2,H,1
					%KA = [repmat(1,size(H,1),1),cumprod(10.^(-PKA),2)]; %1,Ka1,Ka1*Ka2,...,Ka1*Ka2*...Ka^N-1
					
					z = ones(3,n);
					
					%Just so we know what we are doing here:
					% The first row of z is position A, the second row
					% position B and the third row is position C
					% where a given Ka = A*B
					%                    --- 
					%                     C
					%
					%Thus, each column in z holds the charge information
					%for a 1 step equilibrium process.
					%
					
					charges = [num_pkb:-1:-num_pka];
					
					z(3,:) = charges(1:end-1);
					z(2,:) = z(3,:)-1;
					
					temp = davies(z,I,T,E,PARAMS{:});
					%temp = feval(adjustfun,z,I,T,E,PARAMS{:});
					
					ADJ(i).adjpKb{j} = temp(:,1:num_pkb);
					ADJ(i).adjpKa{j} = temp(:,num_pkb+1:end);
					%charges
					%concentrations = ((SOL(i).Conc*HH.*KA)./repmat(sum(HH.*KA,2),1,N+1));
					%concentrations
					%if do_partial
					%	OUT(:,i) = OUT(:,i) + sum(-charges.*concentrations,2);
					%else
					%	OUT = OUT + sum(-charges.*concentrations,2);
					%end
						
				end

				% if ~isempty(SOL(i).pKa{j})
% 					
% 					%There are n dissociable protons on this
% 					%acid.
% 					n = length(SOL(i).pKa{j}); 
% 					z = ones(3,n);
% 					z(2,:) = -[n:-1:1]; %These are the charges on the 
% 									%Bronsted-Lowry acid.
% 									%Note that a charge on a proton is 
% 									%always 1.
% 					z(3,:) = -[n-1:-1:0];
% 					
% 					ADJ(i).adjpKa{j} = feval(adjustfun,z,I,T,E,PARAMS{:});
% 					
% 				end
% 
% 
% 				if ~isempty(SOL(i).pKb{j})
% 					
% 					n = length(SOL(i).pKb{j});
% 					z = ones(3,n); 
% 					z(2,:) = -[n:-1:1]; 
% 					z(3,:) = -[n-1:-1:0];
% 					
% 					ADJ(i).adjpKb{j} = feval(adjustfun,z,I,T,E,PARAMS{:});
% 				end
			end
		end
	end

 
end
