# Supplementary material for: Modeling control and transduction of electrochemical gradients in acid-stressed bacteria
Source: iScience. 2023 Jun 17;26(7):107140. doi: 10.1016/j.isci.2023.107140 (PMC10316662; doi:10.1016/j.isci.2023.107140)
Supplement: Data S1. Source code used to generate Figures 1–3 [file mmc2.zip › pHtools_release/pHtools/mkrelease]

#!/bin/sh

\rm -f mypHtoolsdb.txt

cd doc
ltxrun pHtools_man.tex
\cp -f pHtools_man.pdf ..
\cp -f reportsheet.pdf ..

cd ../..
if [ -d pHtools_release ]; then
	echo "Release directory exists";
else
	mkdir pHtools_release;
fi

#Put requisites in

 
	
tar --exclude CVS --exclude doc --exclude brokendatabases -cf pHtools_0.1.tar pHtools 
mv  pHtools_0.1.tar pHtools_release 
cd  pHtools_release 
tar -xf pHtools_0.1.tar
\rm -f pHtools_0.1.tar
cd ..

tar --exclude CVS  -cf lpregtools_0.1.tar lpregtools 
mv  lpregtools_0.1.tar pHtools_release 
cd  pHtools_release 
tar -xf lpregtools_0.1.tar
\rm -f lpregtools_0.1.tar
cd ..

tar --exclude CVS  -cf simplextools_0.1.tar simplextools
mv  simplextools_0.1.tar pHtools_release 
cd  pHtools_release 
tar -xf simplextools_0.1.tar
\rm -f simplextools_0.1.tar
cd ..


zip -r  pHtools_release_1.4.zip pHtools_release
