# Supplementary material for: Modeling control and transduction of electrochemical gradients in acid-stressed bacteria
Source: iScience. 2023 Jun 17;26(7):107140. doi: 10.1016/j.isci.2023.107140 (PMC10316662; doi:10.1016/j.isci.2023.107140)
Supplement: Data S1. Source code used to generate Figures 1–3 [file mmc2.zip › pHtools_release/pHtools/mksol.m]

function varargout = mksol(varargin);

%MKSOL Make a solution of buffers.
%   MKSOL('Buffer1',Conc1,'Buffer2',Conc2,...) makes a buffer
%   by specifying nicknames and concentrations.
%       
%   Note: There is a special syntax allowed for a solution consisting
%   of pure water.  S = MKSOL('water') returns a solution of water
%   with a concentration of 55.556 Molar.  By default water is included 
%   in the solution for all solutions except those containing complex buffers
%   which are assumed to already include the buffering due to water.
%    
%   Example:
%      S1 = mksol('Malic',0.01,'Lactic',0.03);
%      S1(1) %Access Malic acid information. 
%      S1(1).pKa %Access Malic acid pKa's.
%    


% //Copyright (C) 2005  Daniel P. Dougherty
% //
% //This program is free software; you can redistribute it and/or
% //modify it under the terms of the GNU General Public
% //License as published by the Free Software Foundation; either
% //version 2 of the License, or (at your option) any later version.
% //
% //This program is distributed in the hope that it will be useful,
% //but WITHOUT ANY WARRANTY; without even the implied warranty of
% //MERCHANTABILITY or FITNESS FOR A PARTICULAR PURPOSE.  See the GNU
% //General Public License for more details.
% //
% //You should have received a copy of the GNU General Public
% //License along with this program; if not, write to the Free Software
% //Foundation, Inc., 59 Temple Place, Suite 330, Boston, MA  02111-1307  USA
% //
% //$Id: $


isgui = logical(0);
ISSTRUCT = logical(0);

if (nargin <= 1)
	isgui = logical(1);
	if (nargin == 1)
		if ischar(varargin{1})
			if strcmp(varargin{1},'water')
				isgui = logical(0);
			end
		elseif isstruct(varargin{1})
			ISSTRUCT = logical(1);
			isgui = logical(1);
		end
	end
end


if isempty(gcbf)
	isgui = logical(0);
end

if (isempty(varargin) | ISSTRUCT)
	isgui = logical(1);
end


if isgui
	try
		if ((nargin == 0) | ISSTRUCT)
			flag = 'init';
		else
			flag = varargin{1};
		end
		
		
		switch flag
			
		case 'init'
			POS = [20 20 65 5];
			F = figure('Units','characters',...
				   'Position',POS,...
				   'Resize','off',...
				   'NumberTitle','off',...
				   'Name','Make a solution...');
			
			UIPANEL = uipanel('Tag','myuipanel');	
			   
			COLOR = get(F,'Color');
			
			TOP = POS(4)-0.2;
			
			POS = [2 TOP 10 1.5];
			
			POS(1) = POS(1) + POS(3) + 1;
			POS(3) = 1.5*POS(3);
			h = uicontrol('Parent',UIPANEL,...
			              'Style','Text',...
				      'String','Compound',...
				      'Tag','text_compound',...
				      'Units','characters',...
				      'Position',POS,...
				      'BackgroundColor',COLOR);
			
			POS(1) = POS(1) + POS(3) + 1;
			POS(3) = POS(3)/1.5;
			h = uicontrol('Parent',UIPANEL,...
			              'Style','Text',...
				      'String','Conc.',...
				      'Tag','text_conc',...
				      'Units','characters',...
				      'Position',POS,...
				      'BackgroundColor',COLOR);
			
			
			
				
			POS = [15 TOP-1 10 1.5];
			%Put in the Add, Delete, Ok and Cancel buttons.
			
			POS(2) = POS(2) - POS(4) - 1.5;
			
			
			h = uicontrol('Parent',UIPANEL,...
			              'Style','push',...
				      'String','Add',...
				      'Tag','push_add',...
				      'Units','characters',...
				      'Position',POS,...
				      'Callback','mksol(''add'')',...
				      'TooltipString','Add a component.');
				      
			
			POS(1) = POS(1) + POS(3) + 1;
			
			h = uicontrol('Parent',UIPANEL,...
			              'Style','push',...
				      'String','Delete',...
				      'Tag','push_delete',...
				      'Units','characters',...
				      'Position',POS,...
				      'Callback','mksol(''delete'')',...
				      'Enable','off',...
				      'TooltipString','Remove selected components.');
			if ISSTRUCT
				set(h,'Enable','on');
			end
			
					      	
			POS(1) = POS(1) + POS(3) + 1;
			
			h = uicontrol('Parent',UIPANEL,...
			              'Style','push',...
				      'String','Ok',...
				      'Tag','push_ok',...
				      'Units','characters',...
				      'Position',POS,...
				      'Callback','mksol(''ok'')',...
				      'TooltipString','Return constructed buffer solution.'); 
				
			POS(1) = POS(1) + POS(3) + 1;
			
			h = uicontrol('Parent',UIPANEL,...
			              'Style','push',...
				      'String','Cancel',...
				      'Tag','push_cancel',...
				      'Units','characters',...
				      'Position',POS,...
				      'Callback','mksol(''cancel'')',...
				      'TooltipString','Close window.');     
		
			mknewrow(F);

			if ISSTRUCT
				INFO = varargin{1};
				for i = 1:length(INFO)-1
					mknewrow(F);
				end	
				h1 = findobj(gcf,'Tag','edit_buffer');
				h2 = findobj(gcf,'Tag','edit_conc');	
				for i = 1:length(INFO)
					set(h1(i),'String',INFO(i).Buffer);
					set(h2(i),'String',num2str(INFO(i).Concentration));
				end	
			end
			
			waitfor(F,'UserData')
			
			try
				CUE = get(F,'UserData');
			
				if strcmp(CUE,'ok')
					
					h1 = findobj(gcf,'Tag','edit_buffer');
					h2 = findobj(gcf,'Tag','edit_conc');
					for i = 1:length(h1)
						INPUTS(i) = struct('Buffer',get(h1(i),'String'),'Concentration',str2num(get(h2(i),'String')));
					end
			
					h = findobj(F,'Tag','push_ok');

					varargout{1} = get(h,'UserData');
					varargout{2} = INPUTS;
					delete(F);
				else
					varargout{1} = 0;
					varargout{2} = 0;
					delete(F);
				end
			catch
				if ~isempty(strfind(lasterr,'Invalid handle'))
					%Figure already deleted.
					varargout{1} = 0;
					varargout{2} = 0;
					return;
				else
					errordlg(lasterr);
				end
			
			end		
		
		case 'find'
			FIG = gcbf;
			OBJ = gcbo;
			
			try
				B = findbuffer;
				
			catch
				B = [];
			end
			
			if ~isempty(B)
				F = fieldnames(B);
				F = F{1};	
				h = get(OBJ,'UserData');
				set(h,'String',F);
				figure(FIG);
			else
				figure(FIG);
				return;
			end
			
			
		case 'change_units'	
		
			
			hconc = findobj(gcbf,'Tag','edit_conc','UserData',gcbo);
			
			
			Conc = get(hconc,'String');
			New_Units = popupstr(gcbo);
			
			Old_Units = get(gcbo,'UserData');
			set(gcbo,'UserData',New_Units);
			
			
			if ~isempty(Conc)
				
				Conc = str2double(Conc);
			        if isnan(Conc)
			        	error('Concentration must be numeric.');
			        end

				switch  Old_Units

				case '(M)'
			        	switch New_Units
			        	case '(M)'
			        		Conc = Conc;
			        	case '(mM)'
			        		Conc = Conc*1.e3;
			        	case '(uM)'
			        		Conc = Conc*1.e6;
			        	otherwise
			        		error('Unknown concentration units.');
			        	end


				case '(mM)'
			        	switch New_Units
			        	case '(M)'
			        		Conc = Conc/1.e3;
			        	case '(mM)'
			        		Conc = Conc;
			        	case '(uM)'
			        		Conc = Conc*1.e3;
			        	otherwise
			        		error('Unknown concentration units.');
			        	end

				case '(uM)'
			        	switch New_Units
			        	case '(M)'
			        		Conc = Conc/1.e6;
			        	case '(mM)'
			        		Conc = Conc/1.e3;
			        	case '(uM)'
			        		Conc = Conc;
			        	otherwise
			        		error('Unknown concentration units.');
			        	end
				otherwise
			        	error('Unknown concentration units.');
				end
				
				
				
				set(hconc,'String',num2str(Conc));
			
			end	
			figure(gcbf);
			
		case 'add' %Always add to the top.
			set(gcbf,'Units','characters');
			h = findobj(gcbf,'Type','uicontrol');
			set(h,'Units','characters');
			
			F = gcbf;
			h = findobj(F,'Tag','push_delete');
			
			set(h,'Enable','on');
			
			mknewrow(F);
			
			POS = get(F,'Position');
			TOP = POS(4) - 1.7;
			h = findobj(gcbf,'Tag','text_compound');
			p = get(h,'Position');
			p(2) = TOP;
			set(h,'Position',p);
			h = findobj(gcbf,'Tag','text_conc');
			p = get(h,'Position');
			p(2) = TOP;
			set(h,'Position',p);
			
			
			
			h = findobj(gcbf,'type','uicontrol');
			for i=1:length(h)
				POS = get(h(i),'Position');
				set(h(i),'Position',POS);
			end
			figure(gcbf);
			
		case 'delete'
		
			
		
			%Find the 'on' radio buttons. These we delete.
			h = findobj(gcbf,'Tag','radio_select','Value',1);
			if isempty(h)
				return;
			end
			
			for i = 1:length(h)
				delete(get(h(i),'UserData'));
				delete(h(i));
			end
			
			
			POS = get(gcbf,'Position');
			
			POS(4) = [5]; %Original height of figure.
			set(gcbf,'Position',POS);
			
			TOP = POS(4);
			
			
			h = findobj(gcbf,'Tag','push_add');	
			POS = get(h,'Position');
			POS(2) = TOP-1 - POS(4) - 1.5;
			%Put in the Add, Delete, Ok and Cancel buttons.
			set(h,'Position',POS);
				      
			
			
			
			h = findobj(gcbf,'Tag','push_delete');
			POS = get(h,'Position');
			POS(2) = TOP-1 - POS(4) - 1.5;
			set(h,'Position',POS);
			
					      	
			
			h = findobj(gcbf,'Tag','push_ok');
			POS = get(h,'Position');
			POS(2) = TOP-1 - POS(4) - 1.5;
			set(h,'Position',POS);
			
			
			h = findobj(gcbf,'Tag','push_cancel');
			POS = get(h,'Position');
			POS(2) = TOP-1 - POS(4) - 1.5;
			set(h,'Position',POS);
				
			
			%Now we just need to redraw the remaining handles.
			h = findobj(gcbf,'Tag','radio_select');
			%This also keeps the h in the order they were created.
			h = flipud(h(:));
			
			

			for i = 1:length(h) %For each checkbox
				POS = get(gcbf,'Position');
				POS(2) = POS(2) - 1.5; %Lower the figure.
				POS(4) = POS(4) + 1.5; %Make the figure taller.
				set(gcbf,'Position',POS);
				
				TOP = POS(4)-1.5;

				%Reposition the checkbox.
   				p = get(h(i),'Position');
				p(2) = TOP-1.5;
				set(h(i),'Position',p);
				Hrow = get(h(i),'UserData');
				%Reposition each of the other items in the row.
				for j = 1:length(Hrow)
					p = get(Hrow(j),'Position');
					p(2) = TOP-1.5;
					set(Hrow(j),'Position',p);
				end
				
			end
			
			if (length(h) == 1)
				h2 = findobj(gcbf,'Tag','push_delete');
				set(h2,'Enable','off');
			elseif (length(h) == 0)
				h2 = findobj(gcbf,'Tag','push_delete');
				set(h2,'Enable','off');
				mknewrow(gcbf);
			end
			
			POS = get(gcbf,'Position');
			TOP = POS(4) - 1.7;
			h = findobj(gcbf,'Tag','text_compound');
			p = get(h,'Position');
			p(2) = TOP;
			set(h,'Position',p);
			h = findobj(gcbf,'Tag','text_conc');
			p = get(h,'Position');
			p(2) = TOP;
			set(h,'Position',p);
			figure(gcbf);
		case 'ok'
				
				
				
				h = findobj(gcbf,'Tag','edit_buffer');
				for i = 1:length(h)
					Buffer{i} = get(h(i),'String');
					Conc{i} = str2double(get(get(h(i),'UserData'),'String'));

					if isnan(Conc{i})
						error('Invalid concentration.');
					end

					Units = popupstr(get(get(h(i),'UserData'),'UserData'));

					%Convert to Molar.
					switch Units

					case '(M)'
						Conc{i} = Conc{i};	
					case '(mM)'
						Conc{i} = Conc{i}/1.e3;
					case '(uM)'
						Conc{i} = Conc{i}/1.e6;
					otherwise
						error('Unknown concentration units.');
					end			
				end

				Buffer = {Buffer{:}};
				Conc = {Conc{:}};

				B = cat(1,Buffer,Conc);
				
				%Set user data of OK button to the buffer struct.
				set(gcbo,'UserData',mksol(B{:}));
				
				set(gcbf,'UserData','ok');
				
		case 'cancel'	
						
			set(gcbf,'UserData','die');
			
		otherwise
			error('Unknown callback.');
		end
		
	catch
		errordlg(lasterr);
		return;
	end
		
else

	if isempty(varargin{1})
		MKSOL_LEVEL1 = logical(0);
		varargin = {varargin{2:end}};
	else
		MKSOL_LEVEL1 = logical(1);
	end


	if (length(varargin) == 1) %Probably a request for default water.
		if strcmp(varargin{1},'water')
			SOL = getfield(getbuffer({'water'}),'water');
			SOL.Conc = 1000/18; 
			varargout{1} = SOL;
			return; 
		else
			error('Missing concentration input.');
		end
	else	

		Names = {varargin{1:2:end-1}};
		Conc = [varargin{2:2:end}];

		%Sort the names prior to calling load since load returns sorted
		if ~all(isnumeric(Conc))
			error('Concentrations must be numeric.');
		end

		%Take care of repeats by summing concentrations.

		uNames = unique(Names);

		for i = 1:length(uNames)
			ind = strcmp(uNames{i},Names);
			uConc(i) = sum(Conc(ind));
		end

		Names = uNames;
		Conc = uConc;
		%

		[Names,I] = sort(Names);

		Conc = Conc(I);

		B = getbuffer(Names); %Gets the buffer structs in the list.

		if isempty(B)
			if MKSOL_LEVEL1
				error(['The buffer ',Names{1},' could not be found.']);
			end
		end


		[Names,I] = intersect(Names,fieldnames(B));

		Conc = Conc(I);

		if MKSOL_LEVEL1
			if (length(fieldnames(B)) < length(uNames))
				error('Specified buffer was not found.');	
			end
		end


		if isempty(B)
		    error('Named buffer was not found.');
		else
		    B = struct2cell(B);
		end

		SOL = cat(1,B{:});


		for i = 1:length(Names)
			SOL(i,1).Conc = Conc(i);

		end


		%Now we go find complex buffers.  If they contain buffers
		%that are explicitly declared as input arguments to mksol
		%then they get ignored.  Otherwise they get collected into
		%CONTAINED_SOL.  Note that the relative concentration of the
		%parent complex buffer multiplies the concentration of the
		%contained buffers.
		%

		CONTAINED_SOL = [];
		
		for i = 1:length(SOL) %For each named buffer in the solution.	
			%if ~isempty(SOL(i).Func) %If this is a complex buffer...
				if ~isempty(SOL(i).Contains) %contains other buffers....
					
					Cnickname = fieldnames(SOL(i).Contains); %The Nicknames.
					Ccont = struct2cell(SOL(i).Contains); %The concentrations

					%It is important to remove any buffers
					%that are explicitly listed at the call of
					%mksol here so that the recursion doesn't
					%needleesly go further.	

					[Cnickname,ind] = setdiff(Cnickname,Names);
					Ccont = [Ccont{ind}];

					%Multiply the relative concentration of
					%the complex buffer by the concentration of
					%the contained component.
					Ccont = SOL(i).Conc*Ccont;
					Ccont = num2cell(Ccont);


					%Deal with Complex buffers containing complex buffers.
					%This makes this function recursive!!

					temp = {Cnickname{:};Ccont{:}};

					S = mksol([],temp{:}); %Run mksol on the **contained** elements.
							%NOTE THAT WE ONLY RUN MKSOL ON THE CONTAINED
							%ELEMENTS.

					CONTAINED_SOL = [CONTAINED_SOL;S]; %Concatenate the solutions.

				end
			%end
		end

		Names = {};
		if ~isempty(CONTAINED_SOL)

			Names = {CONTAINED_SOL.Nickname};
			Conc = [CONTAINED_SOL.Conc];


			if ~all(isnumeric(Conc))
				error('Concentrations must be numeric.');
			end

			%Take care of repeats by summing concentrations.

			uNames = unique(Names);

			if ~(length(uNames) == length(Names)) %There are repeats.


				for i = 1:length(uNames)
					ind = strcmp(uNames{i},Names);
					uConc(i) = sum(Conc(ind));
				end
				Names = uNames;
				Conc = uConc;
				%

				%[Names,I] = sort(Names);

				%Conc = Conc(I);
			end	

		end


		Names = {Names{:},SOL.Nickname};
		Conc = [Conc,[SOL.Conc]]; 
		[Names,I] = sort(Names);	
		Conc = Conc(I);	


		B = getbuffer(Names); %Gets the buffer structs in the list.

		if isempty(B)
		    error('Named buffer was not found.');
		else
		    B = struct2cell(B);
		end

		SOL = cat(1,B{:});


		for i = 1:length(Names)
			SOL(i,1).Conc = Conc(i);

		end


		w = strmatch('water',Names);

		if ~isempty(w) %The user has specified water explicitly as one of the buffers.
			ind = [1:length(SOL)];%Put water the last in the list.
			ind(w:end-1) = ind(w+1:end);
			ind(end) = w;
			SOL = SOL(ind); 
		else %Need to add water.
			try

				W = getfield(getbuffer({'water'}),'water');
				W.Conc = 1000/18;
				SOL(end+1,1) = W;	
			catch %Assume that not all Func are empty (there is atleast 1 complex buffer.)
				%Since complex buffers are assumed to include the buffering of
				%water alone we will not automatically add water.
				%lasterr(err);
				error(lasterr);	 
			end
		end
	end
	
	varargout{1} = SOL;
end


function mknewrow(F)

figure(F);
POS = get(F,'Position');
POS(2) = POS(2) - 1.5; %Lower the figure.
POS(4) = POS(4) + 1.5; %Make the figure taller.
set(F,'Position',POS);

TOP = POS(4)-1.8;

POS = [2 TOP-1.5 10 1.5];

UIPANEL = findobj(F,'Tag','myuipanel');

h1 = uicontrol('Parent',UIPANEL,...
	      'Style','push',...
	      'String','Find...',...
	      'Tag','push_find',...
	      'Units','characters',...
	      'Position',POS,...
	      'Callback','mksol(''find'')',...
	      'TooltipString','Search databases for a buffer.');

POS(1) = POS(1) + POS(3) + 1;
POS(3) = 1.5*POS(3);
h2 = uicontrol('Parent',UIPANEL,...
	      'Style','edit',...
	      'String','',...
	      'Tag','edit_buffer',...
	      'Units','characters',...
	      'Position',POS,...
	      'TooltipString','NickName of buffer.');
	      
%Set the user data of the Find button to the buffer edit. 
set(h1,'UserData',h2);	      

POS(1) = POS(1) + POS(3) + 1;
POS(3) = POS(3)/1.5;	
h3 = uicontrol('Parent',UIPANEL,...
	      'Style','edit',...
	      'String','',...
	      'Tag','edit_conc',...
	      'Units','characters',...
	      'Position',POS,...
	      'TooltipString','Molar concentration of buffer.');
	      
%Set the UserData of the edit buffer to the conc edit. 
set(h2,'UserData',h3);

POS(1) = POS(1) + POS(3) + 1;

h4 = uicontrol('Parent',UIPANEL,...
	      'Style','popup',...
	      'String','(M)|(mM)|(uM)',...
	      'Tag','popup_units',...
	      'Units','characters',...
	      'Position',POS,...
	      'Callback','mksol(''change_units'')',...
	      'UserData','(M)',...
	      'TooltipString','Convert units');
%Set the UserData of the conc edit to the units popup.	      
set(h3,'UserData',h4);

POS(1) = POS(1) + POS(3) + 1;

h5 = uicontrol('Parent',UIPANEL,...
	      'Style','checkbox',...
	      'String','',...
	      'Tag','radio_select',...
	      'Units','characters',...
	      'Position',POS,...
	      'TooltipString','Select component for deletion');

%Set the UserData of the checkbox to all relevent
%uicontrols in the row.

set(h5,'UserData',[h1,h2,h3,h4]');


	      
