# Supplementary material for: Modeling control and transduction of electrochemical gradients in acid-stressed bacteria
Source: iScience. 2023 Jun 17;26(7):107140. doi: 10.1016/j.isci.2023.107140 (PMC10316662; doi:10.1016/j.isci.2023.107140)
Supplement: Data S1. Source code used to generate Figures 1–3 [file mmc2.zip › pHtools_release/pHtools/multiselectdlg.m]

function [Selected,OK] = multiselectdlg(varargin);

%MULTISELECTDLG Select multiple items from list.
%[Selection,OK]  = MULTISELECTDLG('String',S);  Select from a cell-array of
%strings in S.  Selection is a cell array holding the final selection.  OK
%will be 1 if the OK button was presses and will be 0 if either the CANCEL
%button was pressed or if the figure was closed.
%
%Example:
%
%[A,B] = multiselectdlg('String',{'Apples','Pears','Cinnamon'});
%

% if first input is an integer, dispatch to callbacks:
% multiselectdlg(0) - OK button callback
% multiselectdlg(1) - cancel button callback
% multiselectdlg(2) - select all button callback
% multiselectdlg(3) - add item
% multiselectdlg(4) - remove item

% //Copyright (C) 2005  Daniel P. Dougherty
% //
% //This library is free software; you can redistribute it and/or
% //modify it under the terms of the GNU Lesser General Public
% //License as published by the Free Software Foundation; either
% //version 2.1 of the License, or (at your option) any later version.
% //
% //This library is distributed in the hope that it will be useful,
% //but WITHOUT ANY WARRANTY; without even the implied warranty of
% //MERCHANTABILITY or FITNESS FOR A PARTICULAR PURPOSE.  See the GNU
% //Lesser General Public License for more details.
% //
% //You should have received a copy of the GNU Lesser General Public
% //License along with this library; if not, write to the Free Software
% //Foundation, Inc., 59 Temple Place, Suite 330, Boston, MA  02111-1307  USA
% //
% //$Id: $


pushsize = [13 2];
listsize = [40 10];
figpos   = [20 20 pushsize(1)+2*listsize(1) listsize(2)];


if (nargin == 0)
	error('Not enough input arguments.');
end

if isstr(varargin{1})
	
	S = struct(varargin{:});
	% F = figure('closerequestfcn','set(gcf,''UserData'',''cancel'')',...
% 		   'Resize','off',...
% 		   'NumberTitle','off',...
% 		   'Units','characters',...
% 		   'Position',figpos);

 F = figure('NumberTitle','off',...
	    'Units','characters',...
            'Position',figpos);


	%set(F,'DefaultUicontrolFontSize',14);
	%set(F,'DefaultUicontrolFontName','Helvetica');
	POS = [0 0];
	
	h1 = uicontrol(F,'Style','listbox',...
		'String',{S.String},...
		'Tag','List_Choices',...
		'Units','characters',...
		'Position',[POS listsize]);
	
	POS(1) = figpos(3)-listsize(1);
	
	h1 = uicontrol(F,'Style','listbox',...
		'String',[],...
		'Tag','List_Selected',...
		'Units','characters',...
		'Position',[POS listsize]);	
	
	POS(1) = listsize(1)+((figpos(3)-(2*listsize(1)))/2)-(pushsize(1)/2);
	POS(2) = figpos(4);
	
	POS(2) = POS(2) - pushsize(2);
	h1 = uicontrol(F,'Style','push',...
		'String','-->',...
		'Tag','Push_Add',...
		'Units','characters',...
		'Position',[POS pushsize],...
		'Callback','multiselectdlg(3);');
		
	POS(2) = POS(2) - pushsize(2);	
	h1 = uicontrol(F,'Style','push',...
		'String','<--',...
		'Tag','Push_Remove',...
		'Units','characters',...
		'Position',[POS pushsize],...
		'Callback','multiselectdlg(4);',...
		'Enable','off');
	
	POS(2) = POS(2) - pushsize(2);		
	h1 = uicontrol(F,'Style','push',...
		'String','OK',...
		'Tag','Push_OK',...
		'Units','characters',...
		'Position',[POS pushsize],...
		'Callback','multiselectdlg(0);',...
		'Enable','off');
	
	POS(2) = POS(2) - pushsize(2);	
	h1 = uicontrol(F,'Style','push',...
		'String','Cancel',...
		'Tag','Push_Cancel',...
		'Units','characters',...
		'Position',[POS pushsize],...
		'Callback','multiselectdlg(1);',...
		'Enable','on');
	
	POS(2) = POS(2) - pushsize(2);	
	h1 = uicontrol(F,'Style','push',...
		'String','Select All',...
		'Tag','Push_Select_All',...
		'Units','characters',...
		'Position',[POS pushsize],...
		'Callback','multiselectdlg(2);',...
		'Enable','on');
	
	h = findobj(gcf,'Type','uicontrol');
	set(h,'Units','normalized');
	

	waitfor(gcf,'userdata');

	switch get(gcf,'UserData')

	case 'OK'
            OK = 1;
	    h = findobj('Tag','List_Selected');
		
	    Selected = get(h,'String');			
           
	case 'cancel'
            OK = 0;
            Selected = [];
	end

    	delete(gcf);
		
elseif isnumeric(varargin{1}) %Dispatch to Callbacks.
	%h = findall(gcf);
	
	switch varargin{1}
	case 0 %Ok Callback
		set(gcf,'UserData','OK');
	case 1 %Cancel Callback
		set(gcf,'UserData','cancel');
	case 2 %Select-all Callback
		h1 = findobj('Tag','List_Choices');
		Choices = get(h1,'String');
		
		Current = Choices;
		
		h2 = findobj('Tag','List_Selected');
		Selected = get(h2,'String');
		
		
		Choices = {''};
		Selected = union(Selected,Current);
		
		if ~iscell(Choices)
			Choices = {Choices};
		elseif ~iscell(Selected)
			Selected = {Selected};
			
		end
		
		ind = strcmp(Selected,'');
		ind = find(~ind);
		Selected = {Selected{ind}};
		
		Choices = {''};
		
		set(h1,'String',Choices);
		set(h1,'Value',1);
		set(h2,'Value',1);
		set(h2,'String',Selected);
		
		h3 = findobj('Tag','Push_Add');
		set(h3,'Enable','off');
		
		h3 = findobj('Tag','Push_Remove');
		set(h3,'Enable','on');
		
		h = findobj('Tag','Push_OK');
		set(h,'Enable','on');
	case 3 %Add item to selected list
		%and remove from choice list.
	 	
		h1 = findobj('Tag','List_Choices');
		Choices = get(h1,'String');
		
		Current = {Choices{get(h1,'Value')}};
		
		h2 = findobj('Tag','List_Selected');
		Selected = get(h2,'String');
		
		
		Choices = setxor(Choices,Current);
		Selected = union(Selected,Current);
		
		if ~iscell(Choices)
			Choices = {Choices};
		elseif ~iscell(Selected)
			Selected = {Selected};
			
		end
		
		ind = strcmp(Selected,'');
		ind = find(~ind);
		Selected = {Selected{ind}};
		
		if ~isempty(Choices)
			ind = strcmp(Choices,'');
			ind = find(~ind);
			Choices = {Choices{ind}};
		end
		
		set(h1,'String',Choices);
		set(h1,'Value',1);
		v = find(strcmp(Current,Selected));
		set(h2,'Value',v);
		set(h2,'String',Selected);
		
		
		if isempty(Choices)
			h3 = findobj('Tag','Push_Add');
			set(h3,'Enable','off');
		elseif ~isempty(Selected)
			h3 = findobj('Tag','Push_Remove');
			set(h3,'Enable','on');
		end
		
		h = findobj('Tag','Push_OK');
		set(h,'Enable','on');
		
	case 4 %Remove item from selected list and add
		%to choices list.
		
		
		h1 = findobj('Tag','List_Choices');
		Choices = get(h1,'String');
		
		h2 = findobj('Tag','List_Selected');
		Selected = get(h2,'String');
		
		if ~iscell(Choices)
			Choices = {Choices};
		elseif ~iscell(Selected)
			Selected = {Selected};
		end
		
		Current = {Selected{get(h2,'Value')}};
		
		Choices = union(Choices,Current);
		Selected = setxor(Selected,Current);
		
		Selected = {Selected{find(~strcmp('',Selected))}};
		Choices =  {Choices{find(~strcmp('',Choices))}};
		
		if ~iscell(Choices)
			Choices = {Choices};
		elseif ~iscell(Selected)
			Selected = {Selected};
		end
		
		if ~isempty(Selected)
			ind = strcmp(Selected,'');
			ind = find(~ind);
			Selected = {Selected{ind}};
		end
		
		ind = strcmp(Choices,'');
		ind = find(~ind);
		Choices = {Choices{ind}};
		
		set(h1,'String',Choices);
		v = find(strcmp(Current,Choices));
		set(h1,'Value',v);
		set(h2,'String',Selected);
		set(h2,'Value',1);
		
		if isempty(Selected)
			h3 = findobj('Tag','Push_Remove');
			set(h3,'Enable','off');
			h3 = findobj('Tag','Push_OK');
			set(h3,'Enable','off');
			
			
		elseif ~isempty(Choices)
			h3 = findobj('Tag','Push_Add');
			set(h3,'Enable','on');
		end
		
	otherwise
		error('Unknown callback.');
	end
else
	error('Number or string was expected.');
end
