# Supplementary material for: Modeling control and transduction of electrochemical gradients in acid-stressed bacteria
Source: iScience. 2023 Jun 17;26(7):107140. doi: 10.1016/j.isci.2023.107140 (PMC10316662; doi:10.1016/j.isci.2023.107140)
Supplement: Data S1. Source code used to generate Figures 1–3 [file mmc2.zip › pHtools_release/pHtools/optimadj.m]

function ADJ = optimadj(SOL,pH,varargin)
%OPTIMADJ Optimize activity coefficients for a buffer solution.
%   Activity coefficients depend on the ionic strength which
%   in-turn depend on the degree of dissociation of acids and
%   bases.  OPTIMADJ uses an iterative algorithm to optimize
%   the adjustments due to activity coefficients.  
%   The output (ADJ) maybe used
%   to update the dissociation constants by  
%      PKAadj = PKA - ADJ.adjpKa 
%   for pKa or
%      PKBadj = PKB - ADJ.adjpKb 
%   for pKb. 
%
%   OPTIMADJ is vectorized to produce adjustments for vector
%   valued inputs.
%
%   ADJ = OPTIMADJ(SOL,pH) returns adjustment coefficients
%   in struct ADJ.   adjpKa holds -log10(Ka adjustment) for each 
%   pKa.  adjpKb holds -log10(Kb adjustment) for each 
%   pKb.  
%
%   ADJ = OPTIMADJ(SOL,pH,T) determines adjustmnet based on
%   celsius temperature T.
%
%   ADJ = OPTIMADJ(SOL,pH,T,E) determines adjustment based on
%   a solvent dielectric constant of E. 
%
%   ADJ = OPTIMADJ(SOL,pH,T,E,I) determines adjustment based on
%   an ionic strength of I.  This cause optimadj to ignore the effects
%   on ionic strength from T and E. 
%
%   ADJ = OPTIMADJ(SOL,pH,T,E,I,p1,p2,...) sends the additional 
%   parameters to the adjustment function.
%
%   SOL = mksol('Acetic',0.03,'NaCl',0.3422);
%   pH = linspace(2,12,100)';
%   B1 = buffcapeval(SOL,pH);
%   ADJ = optimadj(SOL,pH,25); 
%   B2 = buffcapeval(SOL,pH,[],ADJ);
%   plot(pH,B1,'r--');
%   hold on;
%   plot(pH,B2,'r-');
%


% //Copyright (C) 2005  Daniel P. Dougherty
% //
% //This program is free software; you can redistribute it and/or
% //modify it under the terms of the GNU General Public
% //License as published by the Free Software Foundation; either
% //version 2 of the License, or (at your option) any later version.
% //
% //This program is distributed in the hope that it will be useful,
% //but WITHOUT ANY WARRANTY; without even the implied warranty of
% //MERCHANTABILITY or FITNESS FOR A PARTICULAR PURPOSE.  See the GNU
% //General Public License for more details.
% //
% //You should have received a copy of the GNU General Public
% //License along with this program; if not, write to the Free Software
% //Foundation, Inc., 59 Temple Place, Suite 330, Boston, MA  02111-1307  USA
% //
% //$Id: $

if (nargin < 2)
	error('At least a buffer and pH must be specified.');
elseif (nargin == 2)
	T = []; %Standard temperature.
	E = [];
	I = [];
	PARAMS = {};	
elseif (nargin == 3)
	T = varargin{1};
	E = [];
	I = [];
	PARAMS = {};	
elseif (nargin == 4)
	T = varargin{1};
	E = varargin{2};
	I = [];
	PARAMS = {};
elseif (nargin == 5)
	T = varargin{1};
	E = varargin{2};
	I = varargin{3};
	PARAMS = {};
else
	T = varargin{1};
	E = varargin{2};
	I = varargin{3};
	PARAMS = {varargin{2:end}};
end

if (~isnumeric(T) | isnan(T))
	error('Temperature must be a number or empty.');
end

if (~isnumeric(E) | isnan(E))
	error('Dielectric constant must be a number or empty.');
end

if (~isnumeric(I) | isnan(I))
	error('Ionic strenght must be a number or empty.');
end

if isempty(I)
	Iold = ionicstr(SOL,pH); %Use ionic strength at standard
			%conditions as initial guess.
else
	Iold = I;
end

err_tol = min([1.e-6,(1.e-3).*min(Iold)]);
err = inf;


k = 1;

while (err > err_tol)	
	
	 
	ADJ = mkadj(SOL,Iold,T,E,PARAMS{:});
	if isempty(I)
		Inew = ionicstr(SOL,pH,[],ADJ);
	else
		Inew = Iold;
	end
	
	err = norm(Iold-Inew);
	Iold = Inew;
	k = k+1;
	if (k>2)
		break;
	end
end
