# Supplementary material for: Modeling control and transduction of electrochemical gradients in acid-stressed bacteria
Source: iScience. 2023 Jun 17;26(7):107140. doi: 10.1016/j.isci.2023.107140 (PMC10316662; doi:10.1016/j.isci.2023.107140)
Supplement: Data S1. Source code used to generate Figures 1–3 [file mmc2.zip › pHtools_release/pHtools/pHtoolsinfo.m]

function varargout = pHtoolsinfo(varargin)
%PHTOOLSINFO Get information about the pHtools installation.
%    Possible requests are 
%          home - The directory in which the toolbox is installed.
%       version - The version of this installation.
%          date - The copyright date of this installation.
%        author - The people to whom the copyright belongs.
%         state - The state of this release. 
%      lastpath - The path of the directory last visited.
%         about - Information about pHtools and its history.
%     defaultdb - The databases which come shipped with pHtools.
%        userdb - The databases speciifed by the user (see USERDB).
%      bufferdb - Both the user-created and default databases. 
%
%   Example:  
%      [H,V,D] = pHtoolsinfo('home','version','date');
%


% //Copyright (C) 2005  Daniel P. Dougherty
% //
% //This program is free software; you can redistribute it and/or
% //modify it under the terms of the GNU General Public
% //License as published by the Free Software Foundation; either
% //version 2 of the License, or (at your option) any later version.
% //
% //This program is distributed in the hope that it will be useful,
% //but WITHOUT ANY WARRANTY; without even the implied warranty of
% //MERCHANTABILITY or FITNESS FOR A PARTICULAR PURPOSE.  See the GNU
% //General Public License for more details.
% //
% //You should have received a copy of the GNU General Public
% //License along with this program; if not, write to the Free Software
% //Foundation, Inc., 59 Temple Place, Suite 330, Boston, MA  02111-1307  USA
% //
% //$Id: $


if (nargin == 0)
	varargin = {'Home','Version','Date','Author','State','LastPath','About','Defaultdb','userdb','bufferdb','texteditor'}';
end


varargout = cell(size(varargin));

for i = 1:length(varargin)
	
	switch lower(varargin{i})
	
	case 'about'
		varargout{i} = {'The pHtools software was originally developed at', 
		     'the USDA ARS Food Science Lab located in Schaub',
		     'Hall on the campus of North Carolina State',
		     'University.',
		     '',
		     'The original authors of pHtools were Daniel P.',
		     'Dougherty and Roger F. McFeeters with significant',
		     'contributions from Sharon R. Lubkin and',
		     'and Frederick Breidt Jr.',
		     ''};
	
	case 'home' %The directory in which the toolbox resides.	
		path = fileparts(which('pHtoolsinfo'));
		
		if isempty(path)
			error('Could not locate home.');
		else
			varargout{i} = path;
		end
		
	case 'version' %The version of this installation.
		%[junk,pHTools_version] = strtok('$Revision: 1.3 $',' ');
		%varargout{i} = strtok(pHTools_version,'$');
		varargout{i} ='1.4';
	
	case 'date'     %The copyright date of this installation.
		[junk,pHTools_date] = strtok('$Date: 2004/02/13 00:23:41 $',' ');
		pHTools_date = deblank(fliplr(deblank(fliplr(pHTools_date([2:end-1])))));
		varargout{i} = pHTools_date;
	
	case 'author'   %The people to whom the copyright belongs.
		[junk,pHTools_author] = strtok('$Author: dpdoughe $',' ');
		pHTools_author = deblank(fliplr(deblank(fliplr(pHTools_author([2:end-1])))));
		varargout{i} = pHTools_author;
	
	case 'state'    %The state of this release.
		[junk,pHTools_state] = strtok('$State: Exp $',' ');
		pHTools_state = deblank(fliplr(deblank(fliplr(pHTools_state([2:end-1])))));
		varargout{i} = pHTools_state;	
	
	case  'lastpath'
		home = pHtoolsinfo('Home');
		file = fullfile(home,'lastpath.mat');
		if exist(file) 
			lastpath = getfield(load(fullfile(home,'lastpath.mat')),'lastpath');
			try
				if ~(exist(lastpath) == 7)
					setlastpath_pHtools(home);
					lastpath = home; 
				else
					setlastpath_pHtools(lastpath);
				end
			catch
				setlastpath_pHtools(home); 
				lastpath = home;
			end
		else
			setlastpath_pHtools(home);
			lastpath = home;
		end
		
		varargout{i} = lastpath;
	
	case 'defaultdb'
		std_db{1,1} = fullfile(pHtoolsinfo('Home'),filesep,'databases',filesep,'buffers.mat');
		std_db{2,1} = fullfile(pHtoolsinfo('Home'),filesep,'databases',filesep,'salts.mat');
		std_db{3,1} = fullfile(pHtoolsinfo('Home'),filesep,'databases',filesep,'physbiol.mat');
		std_db{4,1} = fullfile(pHtoolsinfo('Home'),filesep,'databases',filesep,'amino_acids.mat');
		
		varargout{i} = std_db;
	case 'userdb'
		[OK,db] = getuserdb; %Call the user-modified function.
	
		if ~OK
			error('Unable to find any user databases.');
			return;
		end
				
		%Check the 
		to_remove = logical(zeros(length(db),1));
		for m = 1:length(db)
			
			if isempty(db{m})
				to_remove(m) = logical(1);
				%warning('Empty pathname for a buffer database.');
			elseif	~exist(db{m},'file')
				to_remove(m) = logical(0);
				disp(['Can''t find the directory ',db{m},'.']);
				warning('Invalid path for a buffer database.');
			end
		end


		db = {db{~to_remove}}';


		db = unique(db);
		varargout{i} = db;
		
	case 'bufferdb'
		temp1 = pHtoolsinfo('userdb');
		temp2 = pHtoolsinfo('defaultdb');
		
		varargout{i} = unique({temp1{:},temp2{:}}');
	
	
	case 'texteditor'	
	
	% PCWIN       - MS-Windows                      1           0
	% SOL2        - Sun Sparc  (Solaris 2)  	0	    1	    
	% HPUX        - HP PA-RISC (HP-UX 11.00)	0	    1	    
	% HP700       - HP PA-RISC (HP-UX 10.20)	0	    1	    
	% ALPHA       - Compaq Alpha (OSF1)		0	    1	    
	% IBM_RS      - IBM RS/6000  (AIX)		0	    1	    
	% SGI	      - Silicon Graphics (IRIX/IRIX64)  0	    1	    
	% GLNX86      - Linux on PC compatible (Linux)  0	    1	    
	% MAC	      - Macintosh OS X  		0	    1	    

		%Try to determine a default text editor...
		if isunix
			[status,editor] = system('echo $EDITOR');
			if (status == 0)
				editor = strrep(editor,sprintf('\n'),' ');
				varargout{i} = editor;
			end
			
		elseif ispc
		
			switch computer
			case 'PCWIN'
				varargout{i} = 'notepad';
			case 'SOL2'
				varargout{i} = 'emacs';
			case 'HPUX'
				varargout{i} = 'emacs';
			case 'HPUX'
				varargout{i} = 'emacs';	
			case 'HP700'	
				varargout{i} = 'vi';
			case 'ALPHA'	
				varargout{i} = 'emacs';
			case 'IBM_RS'  
				varargout{i} = 'emacs';
			case 'SGI'
				varargout{i} = 'emacs';	
			case 'GLNX86'
				varargout{i} = 'gedit';
			case 'MAC'
				varargout{i} = 'SimpleText'; %Don't know if this is right or not.
			otherwise
				varargout{i} = 'gedit';
			end	
		end	
			
	otherwise
		error(['Unrecognized request ',varargin{i},'.']);
	end
	
end


function db = getbuffdb;
%GETBUFFDB Get the paths of currently available buffer databases.
%

std_db = pHtoolsinfo('defaultdb');
[OK,user_db] = getuserdb; %Call the user-modified function.
if OK
	db = {std_db,user_db{:}}';
else
	db = std_db;
	if ~iscell(db)
		db = {db};
	end
end


%Check the 
to_remove = logical(zeros(length(db),1));
for i = 1:length(db)
	
	if isempty(db{i})
		to_remove(i) = logical(1);
		%warning('Empty pathname for a buffer database.');
	elseif	~exist(db{i},'file')
		
		to_remove(i) = logical(1);
		disp(['Can''t find the directory ',db{i},'.']);
		warning('Invalid path for a buffer database.');
	end
end


db = {db{~to_remove}}';


db = sort(db);

function [OK,db] = getuserdb
%GETUSERDB Read the lines in the mypHtoolsdb (if it exists) and
%   return the lines as path names.
%

OK = logical(1);

base_path = pHtoolsinfo('home');
fname = fullfile(base_path,'mypHtoolsdb.txt');


if ~exist(fname)
	str = {['The file which specifies the user''s default databases: ',fname,' does not exist.'],...
			'Should I create it?'};
	 A = questdlg(str,'Defaults file not found','Yes','No','No'); 

	 switch A

	 case 'Yes'
		 fid = fopen(fname,'a');
		 fclose(fid);
		 OK = logical(1);
		 db = {};

	 otherwise
		OK = logical(0);
		db = {};
		return;
	 end
end


fid = fopen(fname);
ff = 1;
db = {};

while ~feof(fid)
	temp = fgetl(fid);
	if (temp == -1)
		break;
	else
		db{ff,1} = temp;	
	end
	ff = ff+1;	
end

fclose(fid);
db = unique(db);

for i = 1:length(db)
	if ~exist(db{i})
		warning(sprintf('The database\n%s\ndoes not exist on this file system.',db{i}));
	end
end		
