# Supplementary material for: Modeling control and transduction of electrochemical gradients in acid-stressed bacteria
Source: iScience. 2023 Jun 17;26(7):107140. doi: 10.1016/j.isci.2023.107140 (PMC10316662; doi:10.1016/j.isci.2023.107140)
Supplement: Data S1. Source code used to generate Figures 1–3 [file mmc2.zip › pHtools_release/pHtools/printdb.m]

function printdb(varargin)
%PRINTDB Print an inventory of one or more buffer databases.
%   PRINTDB(DB,OUTFILE,FMT,FIELD1,FIELD2,...) DB is a cellstr of pathnames 
%   of databases, FMT is an output format and FIELD1, FIELD2,...
%   are desired fields to be output.  By default all fields
%   of a buffer are output.
%   Acceptable values of FMT include 'ascii' and 'html'
%   The HTML output format provides hyperlinks to the databases
%   thereby allowing one to ``publish'' his or her database on the 
%   internet.
%   
%   When called without any input arguments this function uses a GUI.
%

% //Copyright (C) 2005  Daniel P. Dougherty
% //
% //This program is free software; you can redistribute it and/or
% //modify it under the terms of the GNU General Public
% //License as published by the Free Software Foundation; either
% //version 2 of the License, or (at your option) any later version.
% //
% //This program is distributed in the hope that it will be useful,
% //but WITHOUT ANY WARRANTY; without even the implied warranty of
% //MERCHANTABILITY or FITNESS FOR A PARTICULAR PURPOSE.  See the GNU
% //General Public License for more details.
% //
% //You should have received a copy of the GNU General Public
% //License along with this program; if not, write to the Free Software
% //Foundation, Inc., 59 Temple Place, Suite 330, Boston, MA  02111-1307  USA
% //
% //$Id: $

if (nargin <= 1)
	if (nargin == 0)
		isgui = logical(1);
	else
		if ischar(varargin{1})
			isgui = logical(1);
		else
			isgui = logical(0);
		end
	end
else
	isgui = logical(0);
end


if isgui

	if (nargin == 0)
		flag = 'init';
	else
		flag = varargin{1};
	end	
	
	switch flag
	
	case 'init'
	
		
			FIGPOS = [20 5 75 30];
			F = figure('Units','characters',...
				   'Tag','figure_printdb',...
		        	   'WindowStyle','normal',...
		        	   'Name','Publish databases...',...
		        	   'NumberTitle','off',...
				   'POS',FIGPOS);

			LWD = 0.75*FIGPOS(3);		
			POS = [FIGPOS(3)-LWD, 0, LWD FIGPOS(4)];				

			h = uicontrol('Units','characters',...
				      'Style','listbox',...
	     			      'Max',3,...
	      			      'Min',0,...
	      			      'Tag','listbox_db',...
	      			      'Position',POS);

			width = 10;
			height = 2;	

			POS = [1 FIGPOS(4)-height width height];		      
			h = uicontrol('Units','characters',...
				      'Style','push',...
	                	      'String','Include',...
	                	      'Callback','printdb(''add'')',...
	                	      'Position',POS);

			POS(2) = POS(2)-height;	      
			h = uicontrol('Units','characters',...
				      'Style','push',...
	     			      'String','Exclude',...
	                	      'Callback','printdb(''remove'')',...
	                	      'Position',POS);
			POS(2) = POS(2)-height;
				
			POS(2) = POS(2)-height;	    	      
			h = uicontrol('Units','characters',...
				      'Style','push',...
	     			      'String','Fields...',...
				      'Tag','push_fields',...
	                	      'Callback','printdb(''fields'')',...
				      'UserData','',...
	                	      'Position',POS);
			
			POS(2) = POS(2)-height;	    	      
			h = uicontrol('Units','characters',...
				      'Style','popup',...
				      'Tag','popup_format',...
	     			      'String','html|ascii',...
	                	      'Position',POS);
			
			
				      
			POS(2) = POS(2)-height;	    	      
			h = uicontrol('Units','characters',...
				      'Style','push',...
	     			      'String','Publish',...
	                	      'Callback','printdb(''publish'')',...
	                	      'Position',POS);	
			
			
				      
			POS(2) = POS(2)-height;	 	      
			h = uicontrol('Units','characters',...
				      'Style','push',...
	     			      'String','Close',...
	                	      'Callback','printdb(''cancel'')',...
	                	      'Position',POS);


			%h = findobj(gcf,'Type','uicontrol');
			%set(h,'Units','normalized');

			h = findobj(F,'Type','uicontrol');
			set(h,'Units','normalized','FontUnits','normalized');

			base_path = pHtoolsinfo('home');
			fname = fullfile(base_path,'mypHtoolsdb.txt');

			NEWDB = pHtoolsinfo('bufferdb');

			if ~isempty(NEWDB)
				%Update the listbox.

				for i = 1:length(NEWDB)
					if ~exist(NEWDB{i})
						warndlg(sprintf('The database\n%s\ndoes not exist on this file system.',NEWDB{i}),'Database not found!','modal');
					end
				end

				h = findobj(gcf,'Tag','listbox_db');
				set(h,'String',NEWDB,'Value',1);
			end


			waitfor(F,'UserData');


			delete(gcf);
			return;
		
	
	case 'remove'
		F = gcf;
		
		h = findobj(gcf,'Tag','listbox_db');
		selected = get(h,'Value');
		str =  get(h,'String');
		selected = setdiff([1:length(str)],selected);
		str = {str{selected}};
		
		set(h,'String',str,'Value',1);
		
		figure(F);
		
	case 'add'
		F = gcbf;
		base_path = pHtoolsinfo('home');
		fname = fullfile(base_path,'mypHtoolsdb.txt');
		
		[file,path] = uiputfile(fullfile(pHtoolsinfo('lastpath'),'*.mat'),'Publish this database...');	
		
		if isequal(file,0)
			return;
		else
			[path,file,ext] = fileparts(fullfile(path,file));
			
			if ~strcmp(ext,'.mat')
				errordlg('Database must have ''.mat'' extension.');
			else
				file = [file,ext];
			end
			
			file = fullfile(path,file);
			
			if ~exist(file)	
				warndlg(sprintf('The database\n%s\ndoes not exist on this file system.',file),'Database not found!','modal');
			end
			
			h = findobj(gcf,'Tag','listbox_db');
			
			
			str =  char(get(h,'String'));
			
			str =  unique(strvcat(str,file),'rows');
			
			set(h,'String',str,'Value',1);
			
		end
		
		%Update the listbox.
		figure(F);
		
		setlastpath_pHtools(path);
		
		
	case 'cancel'
	
		set(gcf,'UserData','die');
	
	case 'fields'	
		S = mksol('water'); %Just to get the fields of a buffer struct.
		fields = lower(setdiff(fieldnames(S),'Conc')); 
		
		[A,B] = multiselectdlg('String',fields);	
		
		if (B==0) 
			return;
		else
			h = findobj(gcbf,'Tag','push_fields');
			set(h,'UserData',A);
		end
		figure(gcbf);
		
		
	case 'publish'
		
		h = findobj(gcbf,'Tag','listbox_db');
		
		db =  cellstr(get(h,'String'));
			
		for i = 1:length(db)
			if ~exist(db{i})	
				warndlg(sprintf('The database\n%s\ndoes not exist on this file system.',db{i}),'Database not found!','modal');
			end
			
		end
		
		
		h = findobj(gcbf,'Tag','popup_format');
		
		
		format = popupstr(h);
		
		if strcmp(format,'ascii')
			initfile = '*.txt';
		else
			initfile = '*.html';
		end
		
		[FILE,PATH] = uiputfile(initfile,'Publish databases as...');
		
		if isequal(FILE,0) %Cancel was entered.
			return;	
		end
		
		OUTFILE = fullfile(PATH,FILE);
		
		h = findobj(gcbf,'Tag','push_fields');
		fields = cellstr(get(h,'UserData'));
		
		h = findobj(gcbf,'Style','push');
		h = [h;findobj(gcbf,'Tag','popup_format')];
		set(h,'Enable','off');
		printdb(db,OUTFILE,format,fields{:});
		set(h,'Enable','on');	
		figure(gcbf);
		
	otherwise
		error('Unknown callback.');
	end	
	
	
else
	
	S = mksol('water'); %Just to get the fields of a buffer struct.
	fields = lower(setdiff(fieldnames(S),'Conc')); 

	switch nargin
	
	case 1 %Just databases supplied.
		
		db = varargin{1};
		if ~iscellstr(db)
			error('Databases must be specified as a cell array of strings.');
		end
		
		outfile = displaydb.txt;
		flag = 'ascii';
	case 2 %Databases and outfile specified.
		
		db = varargin{1};
		
		if ~iscellstr(db)
			error('Databases must be specified as a cell array of strings.');
		end
		
		outfile = varargin{2};
		if isempty(outfile)
			outfile = 'displaydb.txt';
		end
		
		if ~ischar(outfile)
			error('Outfile must a character string.');
		end
		
		
		flag = 'ascii';
		
	case 3 %Databases, outfile and format specified.
		db = varargin{1};
		
		if ~iscellstr(db)
			error('Databases must be specified as a cell array of strings.');
		end
		
		outfile = varargin{2};
		
		if ~ischar(outfile)
			error('Outfile must a character string.');
		end
		
		
		flag = varargin{3};
		
		if ~ischar(flag)
			error('Format must be a character string.');
		elseif ~any(strcmp(flag,{'ascii','html'}))
			error('Unknown output format.');
		end
		
		
	
	otherwise %Databases, outfile, format and fields specified.
		db = varargin{1};
		
		if ~iscellstr(db)
			error('Databases must be specified as a cell array of strings.');
		end
		
		outfile = varargin{2};
		
		if ~ischar(outfile)
			error('Outfile must a character string.');
		end
		
		
		flag = varargin{3};
		
		if ~ischar(flag)
			error('Format must be a character string.');
		elseif ~any(strcmp(flag,{'ascii','html'}))
			error('Unknown output format.');
		end
		
		fields_new = lower({varargin{4:end}});
		if (length(fields_new) == 1)
			if isempty(fields_new{1})
				fields_new = fields;
			end
		end
		
		fields = intersect(fields,fields_new);
		
		
		
	end

	fields = unique(fields);
	
	if ~any(strcmp(fields,'database'))
		fields = {'database',fields{:}};
	end

	%Get the full path names of the databases.
	for i = 1:length(db)
		db{i} = which(db{i});
	end

	switch flag
	case 'ascii'
		db_ascii(db,outfile,fields);
	case 'html'
		db_html(db,outfile,fields);
	%case 'latex'
	%	db_latex(db,fields);
	otherwise 
		error('Unrecognized format.');
	end

end

function ok = db_ascii(db,outfile,fields)
%db_ascii
%

fid = fopen(outfile,'w');

if isempty(outfile)
	outfile = 'displaydb.txt';
end


for i = 1:length(db) %For each database...
	
	if ismember('database',fields)
		fprintf(fid,'%%%%%%%%\n%%%%%%%%\n');
		fprintf(fid,'%s','DATABASE: ');
		[C,D,E] = fileparts(db{i});
		file  = [D,E];
		fprintf(fid,'%s\n',file);
		fprintf(fid,'%%%%%%%%\n%%%%%%%%\n');
		fprintf(fid,'\n\n');
	end
	
	B = findbuffer('Database',db{i}); %Find all the buffers 
						    %in ith database.
	Nickname = fieldnames(B); %Get the nicknames (i.e. filenames).

	
	%For each buffer in the ith database...
	for j = 1:length(Nickname)
		if ismember('nickname',fields)
			fprintf(fid,'%s','NICKNAME: ');
			fprintf(fid,'%s\n',Nickname{j});
		end
		
		
		b = getfield(B,Nickname{j});
		
		if ismember('name',fields)
			fprintf(fid,'%s','NAME: ');
			fprintf(fid,'%s',b.Name);
			fprintf(fid,'\n');
		end
		
		if ismember('reftemp',fields)
			fprintf(fid,'%s','REFTEMP: ');
			fprintf(fid,'%f',b.RefTemp);
			fprintf(fid,'\n');
		end
		
		if ismember('refionic',fields)
			fprintf(fid,'%s','REFIONIC: ');
			fprintf(fid,'%f',b.RefIonic);
			fprintf(fid,'\n');
		end	
		
		
		if ismember('pka',fields)
			fprintf(fid,'%s','PKA: ');
			for k = 1:length(b.pKa) %For each cell
				fprintf(fid,'%s','[');
				these_pKa = b.pKa{k};	
				for l = 1:length(these_pKa)
					if (l == length(these_pKa))
						fprintf(fid,'%g',these_pKa(l));
					else
						fprintf(fid,'%g, ',these_pKa(l));
					end

				end
				fprintf(fid,'%s',']');
				if k < length(b.pKa)
					fprintf(fid,'%s',', ');	
				end	
			end
		
			fprintf(fid,'\n');
		end
		
		if ismember('pkb',fields)
			fprintf(fid,'%s','PKB: ');
			for k = 1:length(b.pKb) %For each cell
				fprintf(fid,'%s','[');
				these_pKb = b.pKb{k};	

				for l = 1:length(these_pKb)
					if (l == length(these_pKb))
						fprintf(fid,'%g',these_pKb(l));
					else
						fprintf(fid,'%g, ',these_pKb(l));
					end
				end

				fprintf(fid,'%s',']');

				if k < length(b.pKb)
					fprintf(fid,'%s',', ');	
				end	
			end

			fprintf(fid,'\n');
		end
		
		if ismember('salttype',fields)
			fprintf(fid,'SALTTYPE: ');
			for k = 1:length(b.SaltType) %For each cell
				fprintf(fid,'%s','[');
				these_SaltType = b.SaltType{k};	

				for l = 1:length(these_SaltType)
					if (l == length(these_SaltType))
						fprintf(fid,'%g',these_SaltType(l));
					else
						fprintf(fid,'%g, ',these_SaltType(l));
					end
				end

				fprintf(fid,'%s',']');

				if k < length(b.SaltType)
					fprintf(fid,'%s',', ');	
				end	
			end

			fprintf(fid,'\n');
		end
		
		if ismember('comment',fields)
			fprintf(fid,'COMMENT:\n');
			OUTSTR = textwrap(cellstr(b.Comment),72);
			for s = 1:length(OUTSTR)
				fprintf(fid,'%s\n',OUTSTR{s});
			end
		end
		
		if ismember('data',fields)
			fprintf(fid,'DATA:\n');
			if ~isempty(b.Data)
				fprintf(fid,'Obs\t Run\t Titrant\t Molarity\t Vol\t Vol_Added\t pH\n');
				tt = 1;
				while (tt <= length(b.Data))
					fprintf(fid,'%f ',b.Data(tt).Obs);
					fprintf(fid,'%f ',b.Data(tt).Run);
					fprintf(fid,'%s ',b.Data(tt).Titrant);
					fprintf(fid,'%f ',b.Data(tt).Molarity);
					fprintf(fid,'%f ',b.Data(tt).Vol);
					fprintf(fid,'%f ',b.Data(tt).Vol_Added);
					fprintf(fid,'%f ',b.Data(tt).pH);
					fprintf(fid,'\n');

					tt = tt+1;
				end
			end
		end	
			
		fprintf(fid,'%%\n%%\n');	
	end
	
	
end

fclose(fid);


function ok = db_html(db,outfile,fields)

if isempty(outfile)
	outfile = 'displaydb.html';
end

fid = fopen(outfile,'w');

%Print HTML header information.

HEADER = {'<!DOCTYPE HTML>',
     '<HTML>'
     '<HEAD>'
     '<TITLE>Buffer Database</TITLE>'
     '</HEAD>'
     ''
     '<BODY>'};

FOOTER = {'</BODY>',...
          '</HTML>'};


for i = 1:length(HEADER)
	fprintf(fid,'%s\n',HEADER{i});
end
fprintf(fid,'%s\n','<table border="1" width=100% >');

for i = 1:length(db) %For each database...
	
	fprintf(fid,'%s\n','<tr><td>%%%%</tr>');
	fprintf(fid,'%s\n','<tr><td>%%%%</tr>');
	if ismember('database',fields)
		fprintf(fid,'%s','<tr><td align=left>');
		fprintf(fid,'%s','<strong>DATABASE:</strong>');
		fprintf(fid,'%s','<td>');
		[C,D,E] = fileparts(db{i});
		file  = [D,E];
        	fprintf(fid,'%s',['<A HREF="file:',fullfile('./',file),'">',file,'</A>']);
		fprintf(fid,'\n\n');
	end
	
	DESCRIPTION = load(db{i},'DESCRIPTION');
	DESCRIPTION = DESCRIPTION.DESCRIPTION;
	
	if ~isempty(DESCRIPTION)
		fprintf(fid,'%s','<tr><td align=center>');
		fprintf(fid,'%s','DESCRIPTION: ');
		fprintf(fid,'%s','<td>');
		str = DESCRIPTION;
		str = cellstr(str)';
		str = strcat(str,repmat({' '},1,length(str)));
		str = [str{:}];
		fprintf(fid,'%s',str);
		fprintf(fid,'\n');
		fprintf(fid,'%s','</td></tr>');
	end

	fprintf(fid,'%s','</tr>');
	fprintf(fid,'%s\n','<tr><td>%%%%</tr>');
	fprintf(fid,'%s\n','<tr><td>%%%%</tr>');
	
	
	
	
	B = findbuffer('Database',db{i}); %Find all the buffers 
						    %in ith database.
	Nickname = fieldnames(B); %Get the nicknames (i.e. filenames).

	
	%For each buffer in the ith database...
	for j = 1:length(Nickname)
		
		
		
		b = getfield(B,Nickname{j});
		
		
		if ismember('comment',fields)
			fprintf(fid,'%s','<tr><td align=center>');
			fprintf(fid,'%s','COMMENT: ');
			fprintf(fid,'%s','<td>');
			str = b.Comment;
			str = cellstr(str)';
			str = strcat(str,repmat({' '},1,length(str)));
			str = [str{:}];
			fprintf(fid,'%s',str);
			fprintf(fid,'\n');
			fprintf(fid,'%s','</td></tr>');
		end
		
		if ismember('date',fields)
			fprintf(fid,'%s','<tr><td align=center>');
			fprintf(fid,'%s','DATE: ');
			fprintf(fid,'%s','<td>');
			fprintf(fid,'%s',b.Date);
			fprintf(fid,'\n');
			fprintf(fid,'%s','</td></tr>');
		end
		
		if ismember('description',fields)
			fprintf(fid,'%s','<tr><td align=center>');
			fprintf(fid,'%s','DESCRIPTION: ');
			fprintf(fid,'%s','<td>');
			str = b.Description;
			str = cellstr(str)';
			str = strcat(str,repmat({' '},1,length(str)));
			str = [str{:}];
			fprintf(fid,'%s',str);
			fprintf(fid,'\n');
			fprintf(fid,'%s','</td></tr>');
		end
		if ismember('dielectric',fields)
			fprintf(fid,'%s','<tr><td align=center>');
			fprintf(fid,'%s','DIELECTRIC: ');
			fprintf(fid,'%s','<td>');
			fprintf(fid,'%s',b.Dielectric);
			fprintf(fid,'\n');
			fprintf(fid,'%s','</td></tr>');
		end
		
		if ismember('experiment_no',fields)
			fprintf(fid,'%s','<tr><td align=center>');
			fprintf(fid,'%s','EXPERIMENT_NO: ');
			fprintf(fid,'%s','<td>');
			fprintf(fid,'%s',b.Experiment_No);
			fprintf(fid,'\n');
			fprintf(fid,'%s','</td></tr>');
		end
		
		if ismember('initvol',fields)
			fprintf(fid,'%s','<tr><td align=center>');
			fprintf(fid,'%s','INITVOL: ');
			fprintf(fid,'%s','<td>');
			fprintf(fid,'%s',b.InitVol);
			fprintf(fid,'\n');
			fprintf(fid,'%s','</td></tr>');
		end
		
		if ismember('name',fields)
			fprintf(fid,'%s','<tr><td align=center>');
			fprintf(fid,'%s','NAME: ');
			fprintf(fid,'%s','<td>');
			fprintf(fid,'%s',b.Name);
			fprintf(fid,'\n');
			fprintf(fid,'%s','</td></tr>');
		end
		
		if ismember('nickname',fields)
			fprintf(fid,'%s','<tr><td align=center>');
			fprintf(fid,'%s','NICKNAME: ');
			fprintf(fid,'%s','<td>');
			fprintf(fid,'%s',b.Nickname);
			fprintf(fid,'\n');
			fprintf(fid,'%s','</td></tr>');
		end
		if ismember('perfomed_by',fields)
			fprintf(fid,'%s','<tr><td align=center>');
			fprintf(fid,'%s','PERFORMED_BY: ');
			fprintf(fid,'%s','<td>');
			fprintf(fid,'%s',b.Performed_By);
			fprintf(fid,'\n');
			fprintf(fid,'%s','</td></tr>');
		end
		
		if ismember('ph_probe',fields)
			fprintf(fid,'%s','<tr><td align=center>');
			fprintf(fid,'%s','PH_PROBE: ');
			fprintf(fid,'%s','<td>');
			fprintf(fid,'%s',b.pH_Probe);
			fprintf(fid,'\n');
			fprintf(fid,'%s','</td></tr>');
		end
		
		
		
		
		if ismember('pka',fields)
			fprintf(fid,'%s','<tr><td align=center>');
			fprintf(fid,'%s','PKA: ');
			fprintf(fid,'%s','<td>');
			for k = 1:length(b.pKa) %For each cell
				fprintf(fid,'%s','[');
				these_pKa = b.pKa{k};	
				for l = 1:length(these_pKa)
					if (l == length(these_pKa))
						fprintf(fid,'%g',these_pKa(l));
					else
						fprintf(fid,'%g, ',these_pKa(l));
					end

				end
				fprintf(fid,'%s',']');
				if k < length(b.pKa)
					fprintf(fid,'%s',', ');	
				end	
			end
		
			fprintf(fid,'\n');
			fprintf(fid,'%s','</td></tr>');
		end
		
		if ismember('pkb',fields)
			fprintf(fid,'%s','<tr><td align=center>');
			fprintf(fid,'%s','PKB: ');
			fprintf(fid,'%s','<td>');
			for k = 1:length(b.pKb) %For each cell
				fprintf(fid,'%s','[');
				these_pKb = b.pKb{k};	

				for l = 1:length(these_pKb)
					if (l == length(these_pKb))
						fprintf(fid,'%g',these_pKb(l));
					else
						fprintf(fid,'%g, ',these_pKb(l));
					end
				end

				fprintf(fid,'%s',']');

				if k < length(b.pKb)
					fprintf(fid,'%s',', ');	
				end	
			end

			fprintf(fid,'\n');
			fprintf(fid,'%s','</td></tr>');
		end
		
		if ismember('refionic',fields)
			fprintf(fid,'%s','<tr><td align=center>');
			fprintf(fid,'%s','REFIONIC: ');
			fprintf(fid,'%s','<td>');
			fprintf(fid,'%f',b.RefIonic);
			fprintf(fid,'\n');
			fprintf(fid,'%s','</td></tr>');
		end
		
		if ismember('reftemp',fields)
			fprintf(fid,'%s','<tr><td align=center>');
			fprintf(fid,'%s','REFTEMP: ');
			fprintf(fid,'%s','<td>');
			fprintf(fid,'%f',b.RefTemp);
			fprintf(fid,'\n');
			fprintf(fid,'%s','</td></tr>');
		end
			
		if ismember('salttype',fields)
			fprintf(fid,'%s','<tr><td align=center>');
			fprintf(fid,'%s','SALTTYPE: ');
			fprintf(fid,'%s','<td>');
			for k = 1:length(b.SaltType) %For each cell
				fprintf(fid,'%s','[');
				these_SaltType = b.SaltType{k};	

				for l = 1:length(these_SaltType)
					if (l == length(these_SaltType))
						fprintf(fid,'%g',these_SaltType(l));
					else
						fprintf(fid,'%g, ',these_SaltType(l));
					end
				end

				fprintf(fid,']');

				if k < length(b.SaltType)
					fprintf(fid,'%s',', ');	
				end	
			end

			fprintf(fid,'\n');
			fprintf(fid,'%s','</td></tr>');
		end
		
		
		
		if ismember('data',fields)
			fprintf(fid,'%s','<tr><td align=center>');
			fprintf(fid,'DATA:');
			fprintf(fid,'%s','<td>');
			if ~isempty(b.Data)
				fprintf(fid,'%s','<table border="1">');
				fprintf(fid,'%s','<tr>');
				fprintf(fid,'%s\n','<th>Obs<th>Run<th>Titrant<th> Molarity<th>Vol<th>Vol_Added<th>pH');
				tt = 1;
				while (tt <= length(b.Data))
					fprintf(fid,'%s','<tr>');
					fprintf(fid,'%s','<td>');
					fprintf(fid,'%f ',b.Data(tt).Obs);
					fprintf(fid,'%s','<td>');
					fprintf(fid,'%f ',b.Data(tt).Run);
					fprintf(fid,'%s','<td>');
					fprintf(fid,'%s ',b.Data(tt).Titrant);
					fprintf(fid,'%s','<td>');
					fprintf(fid,'%f ',b.Data(tt).Molarity);
					fprintf(fid,'%s','<td>');
					fprintf(fid,'%f ',b.Data(tt).Volume_Added);
					fprintf(fid,'%s','<td>');
					fprintf(fid,'%f ',b.Data(tt).pH);
					%fprintf(fid,'%s','<td>');
					%fprintf(fid,'%f ',b.Data(tt).pH);
					fprintf(fid,'\n');

					tt = tt+1;
				end
				fprintf(fid,'%s','</table>');
			end
			fprintf(fid,'%s','</td></tr>');
		end	
			
		fprintf(fid,'%s','<tr><td>%</tr>');
		fprintf(fid,'%s\n','<tr><td>%</tr>');
	end
	
	
end

fprintf(fid,'</table>');

for i=1:length(FOOTER)
	fprintf(fid,'%s\n',FOOTER{i});	
end


fclose(fid);
