# Supplementary material for: Modeling control and transduction of electrochemical gradients in acid-stressed bacteria
Source: iScience. 2023 Jun 17;26(7):107140. doi: 10.1016/j.isci.2023.107140 (PMC10316662; doi:10.1016/j.isci.2023.107140)
Supplement: Data S1. Source code used to generate Figures 1–3 [file mmc2.zip › pHtools_release/pHtools/reportsheet.m]

function varargout = reportsheet(varargin)
%REPORTSHEET Interactive GUI for titration database. 
%   REPORTSHEET('FILE',FILENAME) uses data in FILENAME.
%

%We should allow this as alternative interactive interface in editbuffer.
% //Copyright (C) 2005  Daniel P. Dougherty
% //
% //This program is free software; you can redistribute it and/or
% //modify it under the terms of the GNU General Public
% //License as published by the Free Software Foundation; either
% //version 2 of the License, or (at your option) any later version.
% //
% //This program is distributed in the hope that it will be useful,
% //but WITHOUT ANY WARRANTY; without even the implied warranty of
% //MERCHANTABILITY or FITNESS FOR A PARTICULAR PURPOSE.  See the GNU
% //General Public License for more details.
% //
% //You should have received a copy of the GNU General Public
% //License along with this program; if not, write to the Free Software
% //Foundation, Inc., 59 Temple Place, Suite 330, Boston, MA  02111-1307  USA
% //
% //$Id: $

ISGUI = logical(0);
if (nargin <= 1)
	ISGUI = logical(1);
end


if ISGUI
	try 
		if (nargin == 0)
			FLAG = 'init';
			
			%Window's Screen size usually seems to be 
			%something like [0 0 204.8 59.0769].
			%
			
			
			%Get screen size in character units.
			UNITS = get(0,'Units');
			set(0,'Units','characters');
			SCREEN_SIZ = get(0,'ScreenSize');
		        set(0,'Units',UNITS);
			%%
			
			
			FIG_WD = 140;
			FIG_HT = 50;
			
			if (SCREEN_SIZ(3) < FIG_WD)
				error('Screen width is less than figure width.');
				
			elseif (SCREEN_SIZ(4) < FIG_HT)
				error('Screen height is less than figure height.');
			end
			
			EDIT_WD = 8;
			EDIT_HT = 1.5;
			
			EDIT_WD2 = 16;
			EDIT_HT2 = 2;
			
			DESCRIP_WD = 0.5*FIG_WD - 2*EDIT_WD;
			DESCRIP_HT = 4;
			TEXT_WD = 15;
			TEXT_HT = 1.5;

			COMMENT_WD = 32;
			COMMENT_HT = 5*TEXT_HT;


			POS = [5 5 FIG_WD FIG_HT];	

			F = figure('Units','characters',...
				   'Numbertitle','off',...
				   'Name','Untitled',...
				   'Position',POS,...
				   'Color',[1 1 1],...
				   'DoubleBuffer','on');
		else
			FLAG = varargin{1};
		end
		
		
		switch FLAG
		case 'init'

			warning off;
			
			%Get screen size in character units.
			UNITS = get(0,'Units');
			set(0,'Units','characters');
			SCREEN_SIZ = get(0,'ScreenSize');
		        set(0,'Units',UNITS);
			%%
			
			
			
			
			FIG_WD = 140;
			FIG_HT = 50;
			
			if (SCREEN_SIZ(3) < FIG_WD)
				error('Screen width is less than figure width.');
				
			elseif (SCREEN_SIZ(4) < FIG_HT)
				error('Screen height is less than figure height.');
			end
			

			EDIT_WD = 8;
			EDIT_HT = 1.5;
			
			EDIT_WD2 = 16;
			EDIT_HT2 = 1.5;
			
			DESCRIP_WD = 0.5*FIG_WD - 3*EDIT_WD;
			DESCRIP_HT = 4;
			
			TEXT_WD = 15;
			TEXT_HT = 1.5;

			COMMENT_WD = 32;
			COMMENT_HT = 5*TEXT_HT;

			
			POS = [5 5 FIG_WD FIG_HT];	
			
			F = gcf;
			
			set(F,'Units','characters',...
				   'Numbertitle','off',...
				   'Name','Untitled',...
				   'Position',POS,...
				   'Color',[1 1 1],...
				   'ResizeFcn','resetallpositions');

			POS(1) = 0;
			POS(2) = FIG_HT - 2*TEXT_HT;
			POS(3) = FIG_WD;
			POS(4) = 2*TEXT_HT;
		
		
		
			UIPANEL = uipanel('parent',F,'BackgroundColor',[1 1 1]);
			
			
			f1 = uicontrol('parent',UIPANEL,'units','characters',...
		 			'style','frame',...
					'Position',POS,...
					'ForegroundColor',[1 0 0 ]);
					
			POS(1) = 0.5;
			POS(2) = FIG_HT - 1.7*TEXT_HT;
			POS(3) = 55;
			POS(4) = 1.5*TEXT_HT;

			h = uicontrol('parent',UIPANEL,'units','characters',...
		 			'style','push',...
					'string','pHTools Titration Report Sheet',...
					'Position',POS,...
					'FontSize',14,...
					'Callback','reportsheet(''view_hardcopy'')',...
					'ToolTipString','Print a worksheet for your lab notebook');
			
			POS(4) = TEXT_HT;
			POS(1) = FIG_WD - TEXT_WD - 3*EDIT_WD;
			POS(3) = TEXT_WD;
			h = uicontrol('parent',UIPANEL,'units','characters',...
		 			'style','text',...
					'string','Experiment No',...
					'Position',POS);

			POS(1) = POS(1) + TEXT_WD;
			POS(3) = EDIT_WD2; %Extra wide since these numbers can be long.
			h = uicontrol('parent',UIPANEL,'units','characters',...
		 			'style','edit',...
					'string','',...
					'Position',POS,...
					'Tag','edit_experiment_num',...
					'ToolTipString','Enter the experiment number corresponding to these data.');			   

			
			POS(1) = 0;
			POS(4) = 5.5*TEXT_HT;
			POS(2) = FIG_HT - POS(4)-2*TEXT_HT;
			POS(3) = 3*EDIT_WD2;
			
			
			f1 = uicontrol('parent',UIPANEL,'units','characters',...
			               'Style','frame',...
			               'Position',POS);
			% POS(1) = POS(1)+POS(3);
% 			POS(3) = 6*TEXT_WD;	       
% 			f2 = uicontrol('parent',UIPANEL,'units','characters',...
% 			               'Style','frame',...
% 					'Position',POS);	       
% 			
			%%First column
			%%
			POS(3) = TEXT_WD;
			POS(2) = FIG_HT-3.5*TEXT_HT;
			POS(1) = 2*EDIT_WD;
			POS(4) = TEXT_HT;
			
			h = uicontrol('parent',UIPANEL,'units','characters',...
		 			'style','push',...
					'string','Open Existing...',...
					'HorizontalAlignment','left',...
					'Position',POS,...
					'Tag','push_open_buffer',...
					'Callback','reportsheet(''open_buffer'')',...
					'ToolTipString','Open a buffer stored in one of the linked (see userdb) databases.');
			
			POS(2) = POS(2)-TEXT_HT;
			
			h = uicontrol('parent',UIPANEL,'units','characters',...
		 			'style','push',...
					'string','Save',...
					'HorizontalAlignment','left',...
					'Position',POS,...
					'Tag','push_save_buffer',...
					'Enable','off',...
					'Callback','reportsheet(''save_buffer'')',...
					'ToolTipString','Save the nicknamed buffer in the specified database.');
			
			POS(2) = POS(2)-TEXT_HT;
			
			h = uicontrol('parent',UIPANEL,'units','characters',...
		 			'style','push',...
					'string','Delete',...
					'HorizontalAlignment','left',...
					'Position',POS,...
					'Tag','push_delete_buffer',...
					'Enable','on',...
					'Callback','reportsheet(''delete_buffer'')',...
					'ToolTipString','Permanently delete this buffer from the database.');
			%%
			%Second COLUMN
			COL2 = POS(1) + EDIT_WD2;
			
			POS(2) = FIG_HT-3.25*TEXT_HT;
			POS(1) = COL2;
			POS(3) = TEXT_WD;
			
		
			h = uicontrol('parent',UIPANEL,'units','characters',...
		 			'style','push',...
					'string','Pick Database:',...
					'HorizontalAlignment','right',...
					'Position',POS,...
					'Tag','push_database',...
					'Callback','reportsheet(''database'')',...
					'ToolTipString','Select a linked database.');
			
			POS(2) = POS(2)-2*TEXT_HT;
			POS(4) = 2*TEXT_HT;
			%POS(1) = POS(1)+POS(3);
			%POS(3) = EDIT_WD2;
			%POS(4) = 2*TEXT_HT;
			h = uicontrol('parent',UIPANEL,'units','characters',...
		 			'style','list',...
					'string','',...
					'Position',POS,...
					'Tag','list_database',...
					'ToolTipString','The current database.');

			%%
			%%
			POS(4) = TEXT_HT;
			%POS(3) = TEXT_WD;
			POS(2) = POS(2)-TEXT_HT;
			%POS(1) = COL2;
			h = uicontrol('parent',UIPANEL,'units','characters',...
		 			'style','text',...
					'string','Nickname:',...
					'HorizontalAlignment','right',...
					'Position',POS);
					
			
			POS(2) = POS(2)-TEXT_HT;
			
			%POS(1) = POS(1)+POS(3);
			%POS(3) = EDIT_WD2;
			h = uicontrol('parent',UIPANEL,'units','characters',...
		 			'style','edit',...
					'string','',...
					'Position',POS,...
					'Tag','edit_nickname',...
					'Callback','reportsheet(''check_nickname'')',...
					'ToolTipString','The variable name used to refer to this buffer.');

			%%
			%%
			

			%%
			%Third COLUMN
			COL3 = POS(1) + POS(3) + 2;
			
			POS(2) = FIG_HT-3.5*TEXT_HT;
			POS(1) = COL3;
			POS(3) = TEXT_WD;
			
			
			h = uicontrol('parent',UIPANEL,'units','characters',...
		 			'style','text',...
					'string','Name:',...
					'HorizontalAlignment','right',...
					'Position',POS);
			
			POS(1) = POS(1)+POS(3);
			POS(3) = EDIT_WD2;
			
			h = uicontrol('parent',UIPANEL,'units','characters',...
		 			'style','edit',...
					'string','',...
					'Position',POS,...
					'Tag','edit_name',...
					'ToolTipString','The sci./trade name of this buffer.');
			
			
			%%
			POS(3) = TEXT_WD;
			POS(2) = POS(2)-TEXT_HT;
			POS(1) = COL3;

			h = uicontrol('parent',UIPANEL,'units','characters',...
		 			'style','text',...
					'string','Performed by:',...
					'HorizontalAlignment','right',...
					'Position',POS);
			POS(1) = POS(1)+POS(3);
			POS(3) = EDIT_WD2;
			h = uicontrol('parent',UIPANEL,'units','characters',...
		 			'style','edit',...
					'string','',...
					'Position',POS,...
					'Tag','edit_performed',...
					'ToolTipString','Researcher who generated these data.');
			
			%%
			%%
			POS(3) = TEXT_WD;
			POS(2) = POS(2)-TEXT_HT;
			POS(1) = COL3;
			h = uicontrol('parent',UIPANEL,'units','characters',...
		 			'style','text',...
					'HorizontalAlignment','right',...
					'string','Date:',...
					'Position',POS);
			POS(1) = POS(1)+POS(3);
			POS(3) = EDIT_WD2;
			h = uicontrol('parent',UIPANEL,'units','characters',...
		 			'style','edit',...
					'string','',...
					'Position',POS,...
					'Tag','edit_date',...
					'ToolTipString','Date of the entry/experiment.');

			%%Fourth COLUMN
			%%
			
			COL4 = POS(1) + POS(3);
			
			POS(2) = FIG_HT-3.5*TEXT_HT;
			POS(1) = COL4;
			POS(3) = 0.8*TEXT_WD;
			h = uicontrol('parent',UIPANEL,'units','characters',...
		 			'style','text',...
					'HorizontalAlignment','right',...
					'string','pH Probe:',...
					'Position',POS);
			POS(1) = POS(1)+POS(3);
			POS(3) = EDIT_WD2;
			h = uicontrol('parent',UIPANEL,'units','characters',...
		 			'style','edit',...
					'string','',...
					'Position',POS,...
					'Tag','edit_probe',...
					'ToolTipString','Probe identifier.');
			%%


	
			POS(3) = 0.8*TEXT_WD;
			POS(2) = POS(2)-TEXT_HT;
			POS(1) = COL4;
			h = uicontrol('parent',UIPANEL,'units','characters',...
		 			'style','text',...
					'HorizontalAlignment','right',...
					'string','pKa:',...
					'Position',POS);

			POS(1) = POS(1)+POS(3);
			POS(3) = EDIT_WD2;
			h = uicontrol('parent',UIPANEL,'units','characters',...
		 			'style','edit',...
					'string','',...
					'Position',POS,...
					'HorizontalAlignment','right',...
					'Tag','edit_pKa',...
					'Callback','reportsheet(''check_pka_pkb_salttype'')',...
					'ToolTipString','Each dissociable group ([]) can have multiple pKa.');
			
			%%
			POS(3) = 0.8*TEXT_WD;
			POS(2) = POS(2)-TEXT_HT;
			POS(1) = COL4;
			
			h = uicontrol('parent',UIPANEL,'units','characters',...
		 			'style','text',...
					'HorizontalAlignment','right',...
					'string','pKb:',...
					'Position',POS);

			POS(1) = POS(1)+POS(3);
			POS(3) = EDIT_WD2;
			h = uicontrol('parent',UIPANEL,'units','characters',...
		 			'style','edit',...
					'string','',...
					'Position',POS,...
					'HorizontalAlignment','right',...
					'Tag','edit_pKb',...
					'Callback','reportsheet(''check_pka_pkb_salttype'')',...
					'ToolTipString','Each dissociable group ([]) can have multiple pKb.');
			
			%%
			POS(3) = 0.8*TEXT_WD;
			POS(2) = POS(2)-TEXT_HT;
			POS(1) = COL4;
			h = uicontrol('parent',UIPANEL,'units','characters',...
		 			'style','text',...
					'HorizontalAlignment','right',...
					'string','SaltType:',...
					'Position',POS);
					
			POS(1) = POS(1)+POS(3);
			POS(3) = EDIT_WD2;
			h = uicontrol('parent',UIPANEL,'units','characters',...
		 			'style','edit',...
					'string','',...
					'Position',POS,...
					'HorizontalAlignment','right',...
					'Tag','edit_salttype',...
					'Callback','reportsheet(''check_pka_pkb_salttype'')',...
					'ToolTipString','Each dissociable group ([]) can have multiple charges.');
			
			
			%%
			%%Fifth Column.
			%%
			COL5 = POS(1) + POS(3);
			POS(1) = COL5;
			POS(2) = FIG_HT-3.5*TEXT_HT;
			POS(3) = TEXT_WD;
			h = uicontrol('parent',UIPANEL,'units','characters',...
		 			'style','text',...
					'HorizontalAlignment','right',...
					'string','RefIonic:',...
					'Position',POS);
		
			POS(1) = POS(1)+POS(3);
			POS(3) = 0.5*EDIT_WD2;
			h = uicontrol('parent',UIPANEL,'units','characters',...
		 			'style','edit',...
					'string','',...
					'HorizontalAlignment','right',...
					'Position',POS,...
					'Tag','edit_refionic',...
					'ToolTipString','Over-ride ionic strength predictions and use this amount instead.');

			%%
			
			
			
			%%
			POS(1) = COL5;
			POS(2) = POS(2)-TEXT_HT;
			POS(3) = TEXT_WD;
			h = uicontrol('parent',UIPANEL,'units','characters',...
		 			'style','text',...
					'HorizontalAlignment','right',...
					'string','Dielectric:',...
					'Position',POS);
			
			POS(1) = POS(1)+POS(3);
			POS(3) = 0.5*EDIT_WD2;
			h = uicontrol('parent',UIPANEL,'units','characters',...
		 			'style','edit',...
					'string','',...
					'Position',POS,...
					'HorizontalAlignment','right',...
					'Tag','edit_dielectric',...
					'ToolTipString','The tabulated or measured dielectric constant.');

			%%
			POS(3) = TEXT_WD;
			POS(2) = POS(2)-TEXT_HT;
			POS(1) = COL5;
			h = uicontrol('parent',UIPANEL,'units','characters',...
		 			'style','text',...
					'HorizontalAlignment','right',...
					'string',sprintf('RefTemp (C):'),...
					'Position',POS);
					
			
			POS(1) = POS(1)+POS(3);
			POS(3) = 0.5*EDIT_WD2;
			h = uicontrol('parent',UIPANEL,'units','characters',...
		 			'style','edit',...
					'string','',...
					'Position',POS,...
					'HorizontalAlignment','right',...
					'Tag','edit_reftemp',...
					'ToolTipString','The temperature during the titration.');
			%%
			POS(3) = TEXT_WD;
			POS(2) = POS(2)-TEXT_HT;
			POS(1) = COL5;
			h = uicontrol('parent',UIPANEL,'units','characters',...
		 			'style','text',...
					'HorizontalAlignment','right',...
					'string','Initial Vol.:',...
					'Position',POS);
			
			
			POS(1) = POS(1)+POS(3);
			POS(3) = 0.5*EDIT_WD2;
			h = uicontrol('parent',UIPANEL,'units','characters',...
		 			'style','edit',...
					'string','',...
					'Position',POS,...
					'HorizontalAlignment','right',...
					'Tag','edit_init_vol',...
					'ToolTipString','The initial volume of solution being titrated.');
			
			POS(1) = POS(1)+POS(3);
			POS(3) = 8;
			h = uicontrol('Parent',UIPANEL,'Units','characters',...
		 			'style','popup',...
					'string',{'(L)','(mL)','(uL)'},...
					'Value',1,...
					'Position',POS,...
					'Tag','popup_units_init_vol',...
					'Callback','reportsheet(''change_units_init_vol'')',...
					'UserData','(L)',...
					'ToolTipString','Change units of initial volume.');
			%%

			POS(1) = 0.1*EDIT_WD;
			POS(2) = POS(2)-2*TEXT_HT;
			POS(3) = 50;
			POS(4) = 1;
			h = uicontrol('parent',UIPANEL,'units','characters',...
		 			'style','text',...
					'string','Description of buffer (Materials,methods,etc.):',...
					'Position',POS,...
					'Tag','text_description');

			%POS(1) = (0.5*FIG_WD/2) - 0.5*DESCRIP_WD;
			POS(2) = POS(2)-DESCRIP_HT-TEXT_HT;
			POS(3) = DESCRIP_WD;
			POS(4) = DESCRIP_HT;
			h = uicontrol('parent',UIPANEL,'units','characters',...
		 			'style','edit',...
					'string','',...
					'Min',0,...
					'Max',3,...
					'HorizontalAlignment','left',...
					'Position',POS,...
					'Tag','edit_description',...
					'ToolTipString','Description of buffer (Materials,methods,etc.)');

			POS(2) = POS(2)-3*TEXT_HT;
			%%% DATA
			%%%


			POS(1) = 5;
			POS(3) = EDIT_WD;
			POS(4) = 2*TEXT_HT; %Allows wrap-around.

			h = uicontrol('parent',UIPANEL,'units','characters',...
		 			'style','text',...
					'string','Obs.',...
					'Position',POS,...
					'Tag','obs_column',...
					'ToolTipString','Observation number.');

			for i = 1:15		
				H(i) = struct('Obs',i,...
			        	      'Run',[],...
					       'Titrant','',...
					       'Molarity',[],...		
					       'Volume_Added',[],...
					       'pH',[],...
					       'Empty',logical(1));
			end  

			set(h,'UserData',H);		

			POS(1) = POS(1)+EDIT_WD;

			h = uicontrol('parent',UIPANEL,'units','characters',...
		 			'style','text',...
					'string','Run',...
					'Position',POS,...
					'ToolTipString','Replicate ID. Volume is considered to accumulate within a run.');
			POS(1) = POS(1)+EDIT_WD;

			h = uicontrol('parent',UIPANEL,'units','characters',...
		 			'style','text',...
					'string','Titrant',...
					'Position',POS,...
					'ToolTipString','Buffer used as titrant.  Can vary during titration.');
			POS(1) = POS(1)+EDIT_WD;

			h = uicontrol('parent',UIPANEL,'units','characters',...
		 			'style','text',...
					'string',{'Molarity','of Titrant'},...
					'Position',POS,...
					'ToolTipString','Molarity of titrant.');
			POS(2) = POS(2)-1.5*TEXT_HT;
			POS(3) = 8;
			POS(4) = 2;		
			h = uicontrol('parent',UIPANEL,'units','characters',...
		 			'style','popup',...
					'string',{'(M)','(mM)','(uM)'},...
					'Position',POS,...
					'Tag','popup_units_molarity',...
					'UserData','(M)',...
					'Callback','reportsheet(''change_units_data'')',...
					'ToolTipString','Change units of titrant molarity.');
			POS(3) = EDIT_WD;
			POS(4) = 2*TEXT_HT;
			POS(2) = POS(2)+1.5*TEXT_HT;		
			POS(1) = POS(1)+EDIT_WD;

			h = uicontrol('parent',UIPANEL,'units','characters',...
		 			'style','text',...
					'string',{'Vol. of','Titrant','Added'},...
					'Position',POS,...
					'ToolTipString','Volume of titrant added at each step in the titration.');

			POS(2) = POS(2)-1.5*TEXT_HT;
			POS(3) = 8;
			POS(4) = 2;
			h = uicontrol('parent',UIPANEL,'units','characters',...
		 			'style','popup',...
					'string',{'(L)','(mL)','(uL)'},...
					'Position',POS,...
					'Tag','popup_units_vol_added',...
					'UserData','(L)',...
					'Callback','reportsheet(''change_units_data'')',...
					'ToolTipString','Change units of volume added.');
			POS(3) = EDIT_WD;
			POS(4) = 2*TEXT_HT;
			POS(2) = POS(2)+1.5*TEXT_HT;		
			POS(1) = POS(1)+EDIT_WD;


			h = uicontrol('parent',UIPANEL,'units','characters',...
		 			'style','text',...
					'string','pH',...
					'Position',POS,...
					'ToolTipString','Measured pH.');	


			POS(2) = POS(2)-3;
			POS(4) = TEXT_HT;
			
			h = findobj(gcf,'Tag','obs_column');
			temp = get(h,'Position');
			start_col = temp(1);

			for i = 1:15

				POS(1) = start_col;
				POS(2) = POS(2)-TEXT_HT;
				hobs = uicontrol('parent',UIPANEL,'units','characters',...
		 			'style','push',...
					'string',num2str(i),...
					'Position',POS,...
					'Tag','push_obs',...
					'Callback','reportsheet(''select_data'')');

				POS(1) = POS(1)+EDIT_WD;
				h(1) = uicontrol('parent',UIPANEL,'units','characters',...
		 			'style','edit',...
					'string','',...
					'Position',POS,...
					'HorizontalAlignment','right',...
					'Tag','edit_run',...
					'Callback','reportsheet(''update_data'')');

				POS(1) = POS(1)+EDIT_WD;
				h(2) = uicontrol('parent',UIPANEL,'units','characters',...
		 			'style','push',...
					'string','',...
					'HorizontalAlignment','right',...
					'Position',POS,...
					'Tag','push_titrant',...
					'Callback','reportsheet(''get_titrant'')');

				POS(1) = POS(1)+EDIT_WD;
				h(3) = uicontrol('parent',UIPANEL,'units','characters',...
		 			'style','edit',...
					'string','',...
					'Position',POS,...
					'HorizontalAlignment','right',...
					'Tag','edit_molarity',...
					'Callback','reportsheet(''update_data'')');

				POS(1) = POS(1)+EDIT_WD;
				h(4) = uicontrol('parent',UIPANEL,'units','characters',...
		 			'style','edit',...
					'string','',...
					'Position',POS,...
					'HorizontalAlignment','right',...
					'Tag','edit_vol_added',...
					'Callback','reportsheet(''update_data'')');

				POS(1) = POS(1)+EDIT_WD;
				h(5) = uicontrol('parent',UIPANEL,'units','characters',...
		 			'style','edit',...
					'string','',...
					'Position',POS,...
					'HorizontalAlignment','right',...
					'Tag','edit_pH',...
					'Callback','reportsheet(''update_data'')');

				set(hobs,'UserData',h);	
			end

			%Add in some scroll-bar buttons.
			
			h = findobj(gcf,'Tag','push_obs');
			POS = get(h(end),'Position');
			
			POS(1) = POS(1)-0.5*EDIT_WD;
			POS(3) = 4;
			POS(4) = 2;
			h = uicontrol('parent',UIPANEL,'units','characters',...
		        	      'style','push',...
				      'String','UP',...
				      'Position',POS,...
				      'Tag','push_data_up',...
				      'Callback','reportsheet(''obs_up'')',...
			              'ToolTipString','Scroll up.');

			POS(2) = POS(2) - (length(findobj(gcf,'Tag','push_obs'))*TEXT_HT-2);

			h = uicontrol('parent',UIPANEL,'units','characters',...
		        	      'style','push',...
				      'String','DN',...
				      'Position',POS,...
				      'Tag','push_data_dn',...
				      'Callback','reportsheet(''obs_dn'')',...
			              'ToolTipString','Scroll down.');
			
			POS(2) = POS(2) + 0.5*(length(findobj(gcf,'Tag','push_obs'))*TEXT_HT-2) + TEXT_HT;

			h = uicontrol('parent',UIPANEL,'units','characters',...
		        	      'style','push',...
				      'String','CD',...
				      'Position',POS,...
				      'Tag','push_data_copy',...
				      'Callback','reportsheet(''copy_down_data'')',...
			              'ToolTipString','Copy a completed row to end.');
			
			POS(2) = POS(2) -TEXT_HT-1;

			h = uicontrol('parent',UIPANEL,'units','characters',...
		        	      'style','push',...
				      'String','RM',...
				      'Position',POS,...
				      'Tag','push_data_rm',...
				      'Callback','reportsheet(''delete_data'')',...
			              'ToolTipString','Delete a row.');
			
			
			POS(2) = POS(2) - POS(4);

			h = uicontrol('parent',UIPANEL,'units','characters',...
		        	      'style','push',...
				      'String','UD',...
				      'Position',POS,...
				      'Tag','push_data_ud',...
				      'Callback','reportsheet(''undo_data'')',...
			              'ToolTipString','Undo row deletion.');

			

			h = findobj(gcf,'Tag','text_description');
			POS = get(h,'Position');
			POS(4) = 2*TEXT_HT;
			POS(2) = POS(2)-TEXT_HT;
			POS(1) = POS(1) + DESCRIP_WD+EDIT_WD;
			POS(3) = 2*TEXT_WD;
			h = uicontrol('parent',UIPANEL,'units','characters',...
		        	      'style','text',...
				      'string','Comments (Observations, pKa references, etc.):',...
				      'Position',POS);

			POS(2) = POS(2) -COMMENT_HT;
			POS(3) = COMMENT_WD;
			POS(4) = COMMENT_HT;
			h = uicontrol('parent',UIPANEL,'units','characters',...
		        	      'style','edit',...
				      'string','',...
				      'Min',0,...
				      'Max',3,...
				      'HorizontalAlignment','left',...
				      'Position',POS,...
				      'Tag','edit_comment',...
			              'ToolTipString','Observations, pKa references, etc.');

			
			
			h = findobj(gcf,'Tag','text_description');
			POS = get(h,'Position');	      
			POS(1) = POS(1) + COMMENT_WD + DESCRIP_WD + 2*EDIT_WD;
			POS(2) = POS(2)+TEXT_HT;
			POS(3) = COMMENT_WD;
			h = uicontrol('parent',UIPANEL,'units','characters',...
		        	      'style','text',...
				      'string','Measured Quantities (e.g. HPLC)',...
				      'Position',POS,...
				      'Tag','text_measured');
			
			%Set up Contained-In Data.

			for i = 1:5
				S(i) = struct('Number',i,...
		        	   'Compound','',...
		        	   'Concentration',[],...
				   'Empty',logical(1));

			end	      

			set(h,'UserData',S);	      


			POS(3) = TEXT_WD;
			POS(2) = POS(2) - TEXT_HT;
			POS(1) = POS(1) + EDIT_WD;
			h = uicontrol('parent',UIPANEL,'units','characters',...
		        	      'style','text',...
				      'string','Compound',...
				      'Position',POS,...
			              'ToolTipString','Nickname of any measured compounds. Do not need to be in database.');	      

			POS(1) = POS(1) + TEXT_WD;
			h = uicontrol('parent',UIPANEL,'units','characters',...
			      'style','text',...
			      'string','Conc.',...
			      'Position',POS);

			POS(1) = POS(1) + 3;
			POS(2) = POS(2)-1.5*TEXT_HT;
			POS(3) = 8;
			POS(4) = 2;

			h = uicontrol('parent',UIPANEL,'units','characters',...
		 			'style','popup',...
					'string',{'(M)','(mM)','(uM)'},...
					'Position',POS,...
					'Tag','popup_units_concentration',...
					'Callback','reportsheet(''change_units_contained'')',...
					'UserData','(M)',...
			                'ToolTipString','Change units of molarity.');

			POS(1) = POS(1) + EDIT_WD;
			
			POS(4) = TEXT_HT;
			POS(2) = POS(2)+1.5*TEXT_HT;		

			POS(2) = POS(2)-3;
			
			COL = POS(1)-2*TEXT_WD-0.5*EDIT_WD;
			
			for i = 1:5	      
				POS(1) = COL;
				POS(2) = POS(2) - TEXT_HT;
				POS(3) = EDIT_WD;
				hcomp = uicontrol('parent',UIPANEL,'units','characters',...
		        	      'style','push',...
				      'string',num2str(i),...
				      'Position',POS,...
				      'Tag','push_contained',...
				      'Callback','reportsheet(''select_contained'')');

				POS(1) = POS(1) + POS(3);
				POS(3) = TEXT_WD;
				h(1) = uicontrol('parent',UIPANEL,'units','characters',...
		      			'style','push',...
		      			'string','',...
					'HorizontalAlignment','left',...
		     			 'Position',POS,...
					 'Tag','push_compound',...
					 'Callback','reportsheet(''get_compound'')');
				
				POS(1) = POS(1) + POS(3);
				h(2) = uicontrol('parent',UIPANEL,'units','characters',...
		      			'style','edit',...
		      			'string','',...
		     			 'Position',POS,...
					 'HorizontalAlignment','right',...
					 'Tag','edit_concentration',...
					 'Callback','reportsheet(''update_contained'')');	 

				set(hcomp,'UserData',h);
			end	 

			%Allow scrolling of some sort....

			h = findobj(gcf,'Tag','push_contained');
			POS = get(h(end),'Position');

			POS(1) = POS(1)-0.5*EDIT_WD;
			POS(3) = 4;
			POS(4) = 2;
			h = uicontrol('parent',UIPANEL,'units','characters',...
		        	      'style','push',...
				      'String','UP',...
				      'Position',POS,...
				      'Tag','push_contained_up',...
				      'Callback','reportsheet(''contained_up'')',...
			              'ToolTipString','Scroll up.');

			POS(2) = POS(2) - 4*TEXT_HT;

			h = uicontrol('parent',UIPANEL,'units','characters',...
		        	      'style','push',...
				      'String','DN',...
				      'Position',POS,...
				      'Tag','push_contained_dn',...
				      'Callback','reportsheet(''contained_dn'')',...
			              'ToolTipString','Scroll down.');
			
			
			POS(2) = POS(2) + 2*POS(4);

			h = uicontrol('parent',UIPANEL,'units','characters',...
		        	      'style','push',...
				      'String','RM',...
				      'Position',POS,...
				      'Tag','push_contained_rm',...
				      'Callback','reportsheet(''delete_contained'')',...
			              'ToolTipString','Delete a row.');
			
			POS(2) = POS(2) - POS(4);

			h = uicontrol('parent',UIPANEL,'units','characters',...
		        	      'style','push',...
				      'String','UD',...
				      'Position',POS,...
				      'Tag','push_contained_ud',...
				      'Callback','reportsheet(''undo_contained'')',...
			              'ToolTipString','Undo a deletion.');
			
			%Set up file I/O
			POS(1) = 0.25*EDIT_WD;
			POS(2) = FIG_HT-3.5*TEXT_HT;
			POS(3) = 1.5*EDIT_WD;
			POS(4) = EDIT_HT;
			
			
			
			
			h = uicontrol('parent',UIPANEL,'units','characters',...
				      'HorizontalALignment','left',...
			              'style','push',...
			              'string','Import...',...
				      'Position',POS,...
				      'Callback','reportsheet(''import_file'')',...
				      'Tag','push_import_file',...
			              'ToolTipString','Read a tab-delimited text file.');
				      
			POS(2) = POS(2)-EDIT_HT;
			
			h = uicontrol('parent',UIPANEL,'units','characters',...
			              'HorizontalALignment','left',...
			              'style','push',...
			              'string','Close',...
				      'Position',POS,...
				      'Callback','reportsheet(''close_file'')',...
				      'Tag','push_close_file',...
			              'ToolTipString','Close file and clear sheet.');
				      
			POS(2) = POS(2)-EDIT_HT;
			
			h = uicontrol('parent',UIPANEL,'units','characters',...
			              'HorizontalALignment','left',...
			              'style','push',...
			              'string','Export',...
				      'Position',POS,...
				      'Callback','reportsheet(''export_file'')',...
				      'UserData','Untitled',...
				      'Tag','push_export',...
			              'ToolTipString','Write a tab-delimited text file.');
			POS(2) = POS(2)-EDIT_HT;
				      
			h = uicontrol('parent',UIPANEL,'units','characters',...
			              'HorizontalALignment','left',...
			              'style','push',...
			              'string','Export As...',...
				      'Position',POS,...
				      'Callback','reportsheet(''export_file_as'')',...
				      'Tag','push_export_as',...
			              'ToolTipString','Write a tab-delimited text file.');
			
			
			
			POS(1) = 0.5*FIG_WD + 1.8*EDIT_WD;
			POS(3) = 0.5*FIG_WD - 2*EDIT_WD;
			POS(4) = FIG_HT - 20*TEXT_HT;
			POS(2) = FIG_HT-17*TEXT_HT-POS(4);
			
			AX = axes;
			
			%Set up Context menu for plot.
			cmenu = uicontextmenu;
			cb1 = ['reportsheet(''exclude_pt'')'];
			item1 = uimenu(cmenu,'Label','Exclude selected','Callback',cb1);
			cb2 = ['reportsheet(''include_pt'')'];
			item2 = uimenu(cmenu,'Label','Include selected','Callback',cb2);
			
			set(AX,'units','characters',...
			   'Position',POS,...
			   'Tag','axes_main',...
			   'UIContextMenu',cmenu,...
			   'ButtonDownFcn','reportsheet(''axes_button_down'')');
			   
			G = struct('Run',[],'Membership',[],'Labels',[]);
			M = line(1,1,'Marker','o','MarkerSize',6,'Color',[0 0 1],'Tag','DATA_LINE','ButtonDownFcn','reportsheet(''axes_button_down'')');
			D = line(1,1,'Marker','o','MarkerFaceColor',[0 1 0],'LineStyle','none','Tag','DELETED_LINE');
			S = line(1,1,'Marker','s','MarkerSize',6,'Color',[1 0 0],'MarkerFaceColor',[1 0 0],'LineStyle','none','Tag','SELECTED_LINE'); 
			F = line(1,1,'Marker','none','Color',[1 0 0],'LineStyle','-','LineWidth',2,'Tag','FITTED_LINE'); 
			
			set(S,'XData',[],'YData',[],'UserData',G);
			set(D,'XData',[],'YData',[],'UserData',G);
			set(M,'XData',[],'YData',[],'UserData',G,'ButtonDownFcn','reportsheet(''axes_button_down'')');
			set(F,'XData',[],'YData',[],'UserData',G);
		
			grid on;
			
			ylabel('Est. Moles Base From Titrant (Cb)');
			xlabel('pH');
			
			h = findobj(gcf,'Tag','text_description');
			POS = get(h,'Position');
			
			POS(1) = POS(1)+DESCRIP_WD+1.5*EDIT_WD;
			POS(3) = TEXT_WD;
			POS(4) = TEXT_HT;
			POS(2) = POS(2) - DESCRIP_HT-15*TEXT_HT;
			
			
			h = uicontrol('parent',UIPANEL,'units','characters',...
			              'Style','push',...
				      'String','Update Plot',...
				      'Position',POS,...
			              'Tag','push_update_data',...
				      'Callback','reportsheet(''update_plot'')',...
				      'ToolTipString','Re-estimate moles of base added (Cb).');
			
			POS(2) = POS(2)-POS(4);
			
			h = uicontrol('parent',UIPANEL,'units','characters',...
			              'Style','push',...
				      'String','Fit Data',...
				      'Position',POS,...
			              'Tag','push_fit_data',...
				      'Callback','reportsheet(''fit_data'')',...
				      'ToolTipString','Estimate a new calibration curve.');
			
			POS(2) = POS(2)-POS(4);
			h = uicontrol('parent',UIPANEL,'units','characters',...
			              'Style','text',...
				      'Position',POS,...
			              'String','SmoothMethod');
				      
			POS(2) = POS(2)-POS(4);
			h = uicontrol('parent',UIPANEL,'units','characters',...
			              'Style','popup',...
				      'Position',POS,...
			              'String',{'GCV','Fixed'},...
				      'Tag','popup_bandwidth_method',...
				      'Callback','reportsheet(''change_band_meth'')',...
				      'ToolTipString','Method for determining the smoothing parameter.');
				      set(h,'Value',2);
			
			POS(2) = POS(2)-POS(4);
			h = uicontrol('parent',UIPANEL,'units','characters',...
			              'Style','edit',...
				      'Position',POS,...
				      'String','0.8',...
			              'Tag','edit_bandwidth',...
				      'Enable','off',...
				      'ToolTipString','Smoothing parameter (0,1) for fixed method.');
			
			POS(2) = POS(2)-POS(4);	      
			h = uicontrol('parent',UIPANEL,'units','characters',...
			              'Style','popup',...
				      'Position',POS,...
			              'String',{'linear','quadratic','cubic'},...
				      'Tag','popup_model',...
				      'ToolTipString','Order of polynomial model.');
				      
			
			h = findobj(gcf,'Tag','text_description');
			POS = get(h,'Position');
			
			POS(1) = POS(1)+DESCRIP_WD+1.5*EDIT_WD;
			POS(3) = TEXT_WD;
			POS(4) = TEXT_HT;
			POS(2) = POS(2) - DESCRIP_HT-10*TEXT_HT;
			
			h = uicontrol('parent',UIPANEL,'units','characters',...
			              'Style','text',...
				      'Position',POS,...
				      'String','Adjust Cb for:');
			
			POS(2) = POS(2) - TEXT_HT;
				      
			h = uicontrol('parent',UIPANEL,'units','characters',...
			              'style','radio',...
				      'Position',POS,...
				      'String','Temp. (C)',...
				      'Value',1,...
				      'Tag','radio_temp',...
				      'Callback','reportsheet(''update_plot'')',...
				      'ToolTipString','Toggle adjustment for temperature.');
			
			POS(2) = POS(2) - TEXT_HT;
				      
			h = uicontrol('parent',UIPANEL,'units','characters',...
			              'style','radio',...
				      'Position',POS,...
				      'String','Dielectric',...
				      'Value',1,...
				      'Tag','radio_dielectric',...
				      'Callback','reportsheet(''update_plot'')',...
				      'ToolTipString','Toggle adjustment for dielectric constant.');
			
			POS(2) = POS(2) - TEXT_HT;
				      
			h = uicontrol('parent',UIPANEL,'units','characters',...
			              'style','radio',...
				      'Position',POS,...
				      'String','Ionic Str.',...
				      'Value',1,...
				      'Tag','radio_ionic',...
				      'Callback','reportsheet(''update_plot'')',...
				      'ToolTipString','Toggle adjustment for ionic strength.');
				      
			
			%Set all units to normalized.
			
			h = findobj(gcf,'Type','uicontrol');
			set(h,'BackgroundColor',[1 1 1],...
			      'Units','normalized');	      	      
			h = findobj(gcf,'Type','axes');
			set(h,'Color',[1 1 1],...
			      'Units','normalized');
			hidegui('callback');
			
		case 'update_plot'
		
			UpdatePlot(gcf);
			
		case 'database'
		
			%Need to show a list of databases including a --new-- option at the
			%top which allows the user to create a new database (a.k.a. mat-file).
			
			LIST = pHtoolsinfo('bufferdb');
			LIST = {'--new--',LIST{:}}';
			
			
			[database,OK] = listdlg('PromptString','Select a database:',...
                      		'SelectionMode','single',...
                      		'ListString',LIST);
			
			if ~OK
				return;
			else	
				database = LIST{database};
			
				if strcmp('--new--',database);
					[file,path] = uiputfile({'*.mat'},'Enter name of file');		
					file = fullfile(path,file);
					[PATHSTR,NAME,EXT] = fileparts(file);
					
					if ~strcmp(EXT,'.mat')
						if isempty(EXT)
							EXT = '.mat';
						else
							error('Database must be a mat-file.');
						end
					end
					
					file = fullfile(PATHSTR,[NAME,'.mat']);
					
					try 
						delete(file);
					catch
						%Do nothing.
					end
					
					DESCRIPTION = ['No description'];
					save(file,'DESCRIPTION');

					h = findobj(gcf,'Tag','list_database');
					set(h,'String',file);
					
					
					
						
				else
					h = findobj(gcf,'Tag','list_database');
					set(h,'String',database);
				
				end
			end
			
		case 'copy_down_data'
			%Copy the selected row to the end.
			
			h = findobj(gcf,'Tag','push_data_up');
			selected = get(h,'UserData');
			
			if isempty(selected)
				return;
			end
			
			DATA = GetStoredData;
			
			COPY    = DATA(selected);
			
			END = max(find(~[DATA.Empty]));
				
			DATA(END+1) = COPY;
			DATA(END+1).Obs = DATA(END).Obs+1;
		
			SetStoredData(DATA);
			UpdateDataHighlight;
	
			
					
			
		case 'undo_data'
			%UNDO a deletion of a previous data point.
			%
			h = findobj(gcf,'Tag','push_data_up');
			selected = get(h,'UserData');
			
			h = findobj(gcf,'Tag','push_data_ud');
			UNDO_BUFFER = get(h,'UserData');
			
			DATA = GetStoredData;
			
			if isempty(UNDO_BUFFER)
				return;
			else
				LAST = UNDO_BUFFER{end};
				
				if (length(UNDO_BUFFER) == 1)
					UNDO_BUFFER = {};
				else
					UNDO_BUFFER = {UNDO_BUFFER{1:end-1}};
				end
				
				set(h,'UserData',UNDO_BUFFER);
				
				ABOVE = DATA(1:LAST.Obs-1);
				BELOW = DATA(LAST.Obs:end);
				
				for i = 1:length(BELOW)
					BELOW(i).Obs = BELOW(i).Obs + 1;
				end
				
				DATA = [ABOVE(:);LAST;BELOW(:)];	
			
			end
			
			SetStoredData(DATA);
			%UpdatePlot(gcf);
			UpdateDataHighlight;
			
		case 'undo_contained'
			
			h = findobj(gcf,'Tag','push_contained_up');
			selected = get(h,'UserData');
			
			h = findobj(gcf,'Tag','push_contained_ud');
			UNDO_BUFFER = get(h,'UserData');
			
			DATA = GetStoredContained;
			
			if isempty(UNDO_BUFFER)
				return;
			else
				LAST = UNDO_BUFFER{end};
				
				if (length(UNDO_BUFFER) == 1)
					UNDO_BUFFER = {};
				else
					UNDO_BUFFER = {UNDO_BUFFER{1:end-1}};
				end
				
				set(h,'UserData',UNDO_BUFFER);
				
				ABOVE = DATA(1:LAST.Number-1);
				BELOW = DATA(LAST.Number:end);
				
				for i = 1:length(BELOW)
					BELOW(i).Number = BELOW(i).Number + 1;
				end
				
				DATA = [ABOVE(:);LAST;BELOW(:)];	
			
			end
			
			SetStoredContained(DATA);
			UpdateContainedHighlight;
				
		case 'delete_data'
			
			h = findobj(gcf,'Tag','push_data_up');
			selected = get(h,'UserData');	
			if isempty(selected)
				return;
			end
			
			DATA = GetStoredData;
			
			
			ABOVE = DATA(1:selected-1);
			BELOW = DATA(selected+1:end);
			REMOVED = DATA(selected);
			ABOVE = ABOVE(:);
			BELOW = BELOW(:);
			
			for i = 1:length(BELOW)
				BELOW(i).Obs = BELOW(i).Obs-1;
			end
			
			DATA = [ABOVE;BELOW];
			DATA(end+1) = DATA(end);
			
			DATA(end).Obs = DATA(end).Obs+1;
			DATA(end).Run = [];
			DATA(end).Titrant = '';
			DATA(end).Molarity = [];
			DATA(end).Volume_Added = [];
			DATA(end).pH = [];
			DATA(end).Empty = logical(1);
				
			SetStoredData(DATA);
			%UpdatePlot(gcf);
			UpdateDataHighlight;
			
			h = findobj(gcf,'Tag','push_data_ud');
			UNDO_BUFFER = get(h,'UserData');
			
			UNDO_BUFFER{end+1} = REMOVED; 
			set(h,'UserData',UNDO_BUFFER);
			
		case 'delete_contained'
			
			h = findobj(gcf,'Tag','push_contained_up');
			selected = get(h,'UserData');	
			
			if isempty(selected)
				return;
			end
			
			Contains = GetStoredContained;
			
			ABOVE = Contains(1:selected-1);
			BELOW = Contains(selected+1:end);
			REMOVED = Contains(selected);
			ABOVE = ABOVE(:);
			BELOW = BELOW(:);
			
			for i = 1:length(BELOW)
				BELOW(i).Number = BELOW(i).Number-1;
			end
			
			Contains = [ABOVE;BELOW];
			Contains(end+1) = Contains(end);
			
			Contains(end).Number = Contains(end).Number+1;
			Contains(end).Compound = '';
			Contains(end).Concentration = [];
			
			SetStoredContained(Contains);
			UpdateContainedHighlight;
	
			h = findobj(gcf,'Tag','push_contained_ud');
			UNDO_BUFFER = get(h,'UserData');
			UNDO_BUFFER{end+1} = REMOVED; 	
			
			set(h,'UserData',UNDO_BUFFER);
			
					
		case 'exclude_pt'
			
			AX = findobj(gcf,'Tag','axes_main');
			S = findobj(AX,'Tag','SELECTED_LINE');
			M = findobj(AX,'Tag','DATA_LINE');
			D = findobj(AX,'Tag','DELETED_LINE');
			
			sx = get(S,'XData');
			sy = get(S,'YData');
				
			if ~isempty(sx)
				dx = get(D,'XData');
				dy = get(D,'YData');
				
				dx = [sx(:);dx(:)];
				dy = [sy(:);dy(:)];	
				
				
				set(D,'XData',dx,'YData',dy);
				set(S,'XData',sx,'YData',sy);
			end
			
		
		case 'include_pt'
		
			AX = findobj(gcf,'Tag','axes_main');
			S = findobj(AX,'Tag','SELECTED_LINE');
			
			
			
			
			sx = get(S,'XData');
			sy = get(S,'YData');

			if ~isempty(sx)
				D = findobj(AX,'Tag','DELETED_LINE');
				if isempty(D)
					dx = [];
					dy = [];
				else
					dx = get(D,'XData');
					dy = get(D,'YData');
				end

				for i = 1:length(sx)
				       	 l = ((dx == sx(i)) & (dy == sy(i)));
					dx = dx(~l);
					dy = dy(~l);	
				end
				set(D,'XData',dx,'YData',dy);
				set(S,'XData',[],'YData',[]);
			end
			
		case 'axes_button_down'
			AX = findobj(gcf,'Tag','axes_main');
			
			MouseButton = get(gcf,'SelectionType');
			
			switch lower(MouseButton)
			case 'normal' %Select closest data point.
				
				%h will be a vector when there is 
				%more than 1 run.
				click_pt = get(AX,'CurrentPoint');
				click_pt = click_pt(1,1:2);

				h = findobj(AX,'Tag','DATA_LINE');
				PH = [];
				CB = [];
				run = [];
				min_d = inf;
				min_I = [];
				min_h = [];
				min_Cb = [];
				min_pH = [];
				
				for i = 1:length(h)
					G = get(h(i),'UserData');				
					PH = get(h(i),'XData');
					CB = get(h(i),'YData');
					
					if ~isempty(PH)
						d = [repmat(click_pt,length(PH),1) - [PH(:),CB(:)]];
						d = sqrt(sum(d.^2,2));
						
						%d = sqrt(((click_pt(1)-pH).^2) + ((click_pt(2)-Cb).^2));
						[new_min_d,I] = min(d);  
						
						
						if (new_min_d <= min_d)
							min_d = new_min_d;
							min_I = G.Membership(I); %This is an index into the rows of the spreadsheet.
							min_h = h(i);
							min_Cb = CB(I);
							min_pH = PH(I);
						end
					end
				end
			
				S = findobj(gca,'Tag','SELECTED_LINE');
				F = get(S,'UserData');
				%F.Membership = [F.Membership;min_I];
				F.Membership = [min_I];
				
				
				DATA = GetStoredData;
				
				%sx = get(S,'XData');
				%sy = get(S,'YData');

				sx = [min_pH];
				sy = [min_Cb];
				

				set(S,'XData',sx,'YData',sy,'UserData',F);
				
				%Highlight the corresponding row in the spreadsheet.
				
				h = findobj(gcf,'Tag','push_data_up');
				currently_selected = min_I;
				h2 = findobj(gcf,'Tag','push_obs','String',num2str(currently_selected));
				%set(h2,'ForegroundColor',[1 0 0]);
				%set(get(h2,'UserData'),'ForegroundColor',[1 0 0]);
				set(h,'UserData',currently_selected);
				UpdateDataHighlight;
			
				%h = findobj(gcf,'Tag','text_obs');
				%set(h(min_I),'Value',1);
				
				
			case 'alt'
			case 'extend'
			case 'open'
			otherwise
				error('Unknown button type.');
			end
		case 'check_nickname'
			
			save_button = findobj(gcf,'Tag','push_save_buffer');
			h = findobj(gcf,'Tag','list_database');
			database = get(h,'String');
			if isempty(database)
				set(save_button,'Enable','off');
			end
			
			nickname = get(gcbo,'String');
			
			try
				eval([nickname,'= 1;']);
				
				%Check to see if this Nickname is already in use.
				%If so give a warning.
				
				
				[B,INFO] = getbuffer(cellstr(nickname));
					
				if ~isempty(B)
					for i = 1:length(INFO.Database)
						warndlg(['The nickname ''',nickname,''' is already assigned in the linked database ',INFO.Database{i},'.']);
					end
				end
				
				
				set(save_button,'Enable','on');
			catch
				set(save_button,'Enable','off');
				error('Invalid nickname.');
			end
			
		
		case 'fit_data'
			
			AX = findobj(gcf,'Tag','axes_main');
			
			%Remove the excluded points.
			% EXCLUDE = findobj(AX,'Tag','DELETED_LINE');
% 			EX = get(EXCLUDE,'UserData');
% 			DATA = GetStoredDataStd;
% 			ind = ones(size(DATA,1),1);
% 			ind(EX.Membership) = 0;
% 			ind([DATA.Empty]) = 0;
% 			
			
			%[RUN,PH,CB,IND] = GetRUNpHCb;
			h = findobj(gcf,'Tag','push_update_data');
			V = get(h,'UserData');
			
			PH = {};
			CB = {};
			CB_CONT = {};
			RUN = {};
			
			L = findobj(AX,'Tag','DATA_LINE');
			HHH = 1;
			for i = 1:length(L)
				temp = get(L(i),'XData');
				
				if ~isempty(temp)
					
					PH{i} = V.PH{i};
					CB{i} = V.CB{i}(:,1);
					CB_CONT{i} = V.CB{i}(:,2);
					RUN{i} = V.RUN{i};
					
					PH{i} = PH{i}(:);
					CB{i} = CB{i}(:);
					CB_CONT{i} = CB_CONT{i}(:);
					
					HHH = HHH+1;
				else
					warndlg('Sorry, there is no data to fit.');
					return;
				end
				
			end


			% L = findobj(AX,'Tag','DATA_LINE');
% 			HHH = 1;
% 			for i = 1:length(L)
% 				temp = get(L(i),'XData');
% 				
% 				if ~isempty(temp)
% 					PH{i} = temp;
% 					CB{i} = get(L(i),'YData');
% 					RUN{i} = repmat(i,length(CB{i}),1);
% 					
% 					PH{i} = PH{i}(:);
% 					CB{i} = CB{i}(:);
% 					
% 					HHH = HHH+1;
% 				else
% 					warndlg('Sorry, there is no data to fit.');
% 					return;
% 				end
% 				
% 			end


			% DATA = DATA(logical(ind));
% 			
% 			
% 			RUN = [DATA.Run];
% 			URUN = unique(RUN);
% 			
% 			for i = 1:length(URUN)
% 				ind = find(RUN == URUN(i));
% 				temp = [DATA(ind).pH]
% 				pH{i} = temp(:);
% 				temp = cumsum([DATA(ind).Molarity].*[DATA(ind).Volume_Added]);
% 				Cb{i} = temp(:);
% 				temp = RUN(ind);
% 				Run{i} = temp(:);
% 			end
% 			
			
			h = findobj(gcf,'Tag','popup_bandwidth_method');
			BW_METHOD = popupstr(h); %GCV etc...
			if strcmp(lower(BW_METHOD),'fixed')
				h = findobj(gcf,'Tag','edit_bandwidth');
				BW = str2num(get(h,'String'));
				BW_METHOD = 'fixed';
			else
				BW_METHOD = 'spgcv';
				h = findobj(gcf,'Tag','edit_bandwidth');
				BW = str2num(get(h,'String'));
				
			end
			
			h = findobj(gcf,'Tag','popup_model');
			MODEL = popupstr(h); %Linear, quadratic etc...
		
			switch MODEL
			case 'linear'
				MODEL = [0 1]';
			case 'quadratic'
				MODEL = [0 1 2]';
			case 'cubic'
			        MODEL = [0 1 2 3]';
			otherwise
				error('Unrecognized model.');
			end
			
			OPTS = lpregset('SmoothParam',BW,...
			               'SmoothMeth',lower(BW_METHOD),...
				       'Model',MODEL);
			
			
			CB = cat(1,CB{:});
			CB_CONT = cat(1,CB_CONT{:});
			%CB = CB(:,1);
 			PH = cat(1,PH{:});
			
			
			% CONTAINED = GetStoredContainedStd;
% 			CONTAINED = [{CONTAINED.Compound};{CONTAINED.Concentration}];
% 
% 			if ~isempty(CONTAINED)
% 				Sc = mksol(CONTAINED{:});
% 			else
% 				Sc = mksol('water');
% 			end

			h = findobj(gcf,'Tag','edit_reftemp');
			this_temperature = str2num(get(h,'String'));
			if isempty(this_temperature)
				this_temperature = [];
			end	


			h = findobj(gcf,'Tag','edit_dielectric');
			this_dielectric = str2num(get(h,'String'));
			if isempty(this_dielectric)
				this_dielectric = [];
			end	

			%ADJ = optimadj(Sc,PH,this_temperature,this_dielectric);
			%Sc
			%Cb_contained = Cb(Sc,PH);
			%%Cb_contained = 0;
			%CB = CB-Cb_contained;
			
			%%%PROBLEM%%%
			
			%MUST SUBTRACT OUT THE CONTAINS PRIOR TO DOING REGRESSION!!!!!
			
			
			
			N = 3*length(PH);
			PH_HAT = linspace(min(PH),max(PH),N)';
			[CB_HAT,FUNC] = lpreg(PH,CB,PH_HAT,OPTS);
			FUNC
			FUNC.x
			FUNC.y
			FUNC.RWeights
			
			% figure(10);
% 			plot(PH,CB,'o-');
% 			hold on;
% 			plot(PH_HAT,CB_HAT,'r-');
% 			hold off;
% 			
			
			if all(CB_CONT == CB_CONT(1))
				CB_CONT_INTERP = repmat(CB_CONT(1),size(PH_HAT));
			else
				CB_CONT_INTERP = lpreg(PH,CB_CONT,PH_HAT,OPTS);
			end
			
			
			% figure(11);
% 			plot(PH,CB_CONT,'o-');
% 			hold on;
% 			plot(PH_HAT,CB_CONT_INTERP,'r-');
% 			hold off;
% 			
			
			PH_HAT		
			CB_CONT_INTERP
			
			FIT = findobj(gcf,'Tag','FITTED_LINE');
			FIT = FIT(1);
			
			set(FIT,'XData',PH_HAT,'YData',CB_HAT+CB_CONT_INTERP);	
			
			h = findobj(gcf,'Tag','edit_bandwidth');
			set(h,'String',num2str(FUNC.SmoothParam));
			
			h = findobj(gcf,'Tag','push_fit_data');
			
			FUNC = struct('EvalFun','CbGAMval',...
			              'DerivFun','CbGAMder',...
				      'Smooth',FUNC);
			
			set(h,'UserData',FUNC);
			
			h = findobj(gcf,'Tag','edit_bandwidth');
			set(h,'String',FUNC.Smooth.SmoothParam,'Enable','on');
			
			h = findobj(gcf,'Tag','popup_bandwidth_method');
			set(h,'Value',2);%Set to fixed.
			
			drawnow;
			
		case 'open_buffer'
			
			DO_UPDATE_PLOT = logical(0);
			
			[B,INFO] = findbuffer;
			if isempty(B)
				return;
			else
				reportsheet('close_file');
			end
			
			Buffer = fieldnames(B);
			
			Buffer = Buffer{1};
			%B = B.(Buffer);
			B = getfield(B,Buffer);
			
			if isempty(B)
				return;
			end
			
			
			
			if ~isempty(B.Data)
				DO_UPDATE_PLOT = logical(1);
				%Check for older versions format.
				F = fieldnames(B.Data);
				if any(strcmp(F,'Vol'))
					ButtonName = questdlg('Buffer uses a format from an older version of pHtools','Old file format!!','Continue','Abort','Continue');
					if strcmp(lower(ButtonName),'continue')
						B.InitVol = B.Data(1).Vol;
						new_data = B.Data;
						[new_data.Volume_Added] = deal(new_data.Vol_Added);
						[new_data.Empty] = deal(logical(0));
						new_data = rmfield(new_data,'Vol_Added');
						new_data = rmfield(new_data,'Vol');
						B.Data = new_data;
						
					else
						return;	
					end
				end
				
				SetStoredData(B.Data);
			end
			
		
			h = findobj(gcf,'Tag','list_database');
			set(h,'String',INFO.Database{1});
				
			h = findobj(gcf,'Tag','edit_nickname');
			set(h,'String',INFO.Nickname{1},'Enable','on');	
			
			
			
			if ~isempty(B.Contains)
				
				TEMP = struct('Number',[],...
				              'Compound',[],...
					      'Concentration',[],...
					      'Empty',logical(0));
				Compounds = fieldnames(B.Contains);
				Concentration = struct2cell(B.Contains);
				
				for M = 1:length(Compounds)
					TEMP(M).Number = M;
					TEMP(M).Compound = Compounds{M};
					TEMP(M).Concentration = Concentration{M};
					TEMP(M).Empty = logical(0);
				end	      
					      
				SetStoredContained(TEMP);
			end
			
			
			if ~isempty(B.Comment)
				h = findobj(gcf,'Tag','edit_comment');
				set(h,'String',B.Comment);
			end
			
			if ~isempty(B.Description)	
				h = findobj(gcf,'Tag','edit_description');
				set(h,'String',B.Description);
			end
			
			if ~isempty(B.Experiment_No)
				h = findobj(gcf,'Tag','edit_experiment_num');
				set(h,'String',B.Experiment_No);
			end
			
			
			if ~isempty(B.Name)
				h = findobj(gcf,'Tag','edit_name');
				set(h,'String',B.Name);
			end
			
			if ~isempty(B.Performed_By)
				h = findobj(gcf,'Tag','edit_performed');
				set(h,'String',B.Performed_By);	
			end
			
			if ~isempty(B.Date)
				h = findobj(gcf,'Tag','edit_date');
				set(h,'String',B.Date);
			end
			
			if ~isempty(B.pH_Probe)
				h = findobj(gcf,'Tag','edit_probe');
				set(h,'String',B.pH_Probe);
			end
			
			if ~isempty(B.pKa)
				h = findobj(gcf,'Tag','edit_pKa');
				str = '';
				for i = 1:length(B.pKa)
					str = [str,'['];
					if ~isempty(B.pKa{i})
			        		temp = sprintf('%g,',B.pKa{i});
						temp = temp(1:end-1);
						str = [str,temp];
					end
					str = [str,'],'];
				end
				str = str(1:end-1);
				set(h,'String',str);
			end
			
			if ~isempty(B.pKb)
				h = findobj(gcf,'Tag','edit_pKb');
				str = '';
				for i = 1:length(B.pKb)
					str = [str,'['];
					if ~isempty(B.pKb{i})
			        		temp = sprintf('%g,',B.pKb{i});
						temp = temp(1:end-1);
						str = [str,temp];
					end
					str = [str,'],'];
				end
				str = str(1:end-1);
				set(h,'String',str);
			end
			
			if ~isempty(B.SaltType)
				h = findobj(gcf,'Tag','edit_salttype');
				str = '';
				for i = 1:length(B.SaltType)
					str = [str,'['];
					if ~isempty(B.SaltType{i})
			        		temp = sprintf('%g,',B.SaltType{i});
						temp = temp(1:end-1);
						str = [str,temp];
					end
					str = [str,'],'];
				end
				str = str(1:end-1);
				set(h,'String',str);
			end
			
			if ~isempty(B.RefIonic)
				h = findobj(gcf,'Tag','edit_refionic');
				set(h,'String',num2str(B.RefIonic));
			end
			
			if ~isempty(B.Dielectric)
				h = findobj(gcf,'Tag','edit_dielectric');
				set(h,'String',num2str(B.Dielectric));
			end
			
			if ~isempty(B.RefTemp)
				h = findobj(gcf,'Tag','edit_reftemp');
				set(h,'String',num2str(B.RefTemp));
			end
			
			if ~isempty(B.InitVol)
				h = findobj(gcf,'Tag','edit_init_vol');
				set(h,'String',num2str(B.InitVol));
			end
			
			if ~isempty(B.Func)
				
				
				h = findobj(gcf,'Tag','push_fit_data');
				set(h,'UserData',B.Func);
				
				
				h = findobj(gcf,'Tag','edit_bandwidth');
				set(h,'String',B.Func.Smooth.SmoothParam);
				drawnow;
				
				
			end
			
			if DO_UPDATE_PLOT
				UpdatePlot(gcf);
				if ~isempty(B.Func)
					S = mksol(Buffer,1);
					PH_HAT = [B.Data.pH];
					PH_HAT = PH_HAT(:);
					
					PH_HAT = linspace(min(PH_HAT),max(PH_HAT),3*length(PH_HAT))';
					ADJ = optimadj(S,PH_HAT,B.RefTemp,B.Dielectric);
					ADJ=[];
					CB_HAT = Cb(S,PH_HAT,[],ADJ);
					
					FIT = findobj(gcf,'Tag','FITTED_LINE');
 					FIT = FIT(1);
 					set(FIT,'XData',PH_HAT,'YData',CB_HAT);
					
				end
			end
			
			
			
			h = findobj(gcf,'Tag','push_save_buffer');
			set(h,'Enable','on');
			
			
			
		case 'save_buffer'
		
			
		
			S = struct('Comment','',...
			           'Contains',[],...
				   'Data',[],...
				   'Date','',...
				   'Description','',...
				   'Dielectric',[],...
				   'Experiment_No','',...
				   'Func',[],...
				   'InitVol',[],...
				   'Name','',...
				   'Nickname','',...
				   'Performed_By','',...
				   'pH_Probe','',...
				   'pKa',[],...
				   'pKb',[],...
				   'RefIonic',[],...
				   'RefTemp',[],...
				   'SaltType',[]);
			
			h = findobj(gcf,'Tag','edit_comment');
			S.Comment = get(h,'String');
			TEMP = GetStoredContainedStd;
			Compounds = {TEMP.Compound}';
			Concentrations = {TEMP.Concentration}';
			S.Contains = cell2struct(Concentrations,Compounds);
			
			S.Data = GetStoredDataStd;
			h = findobj(gcf,'Tag','edit_date');
			S.Date = datestr(datevec(get(h,'String')));
			h = findobj(gcf,'Tag','edit_description');
			S.Description = get(h,'String');
			h = findobj(gcf,'Tag','edit_dielectric');
			S.Dielectric = str2num(get(h,'String'));
			h = findobj(gcf,'Tag','edit_experiment_num');
			S.Experiment_No = get(h,'String');
			h = findobj(gcf,'Tag','push_fit_data');
			S.Func = get(h,'UserData');
			
			%h = findobj(gcf,'Tag','edit_init_vol');
			%S.InitVol = str2num(get(h,'String'));
			S.InitVol = GetInitVolStd;
			
			h = findobj(gcf,'Tag','edit_name');
			S.Name = get(h,'String');
			h = findobj(gcf,'Tag','edit_nickname');
			S.Nickname = get(h,'String');
			h = findobj(gcf,'Tag','edit_performed');
			S.Performed_By = get(h,'String');
			h = findobj(gcf,'Tag','edit_probe');
			S.pH_Probe = get(h,'String');
			h = findobj(gcf,'Tag','edit_pKa');
			S.pKa = eval(['{',get(h,'String'),'}']);
			h = findobj(gcf,'Tag','edit_pKb');
			S.pKb = eval(['{',get(h,'String'),'}']);
			h = findobj(gcf,'Tag','edit_refionic');
			S.RefIonic = str2num(get(h,'String'));
			h = findobj(gcf,'Tag','edit_reftemp');
			S.RefTemp = str2num(get(h,'String'));
			h = findobj(gcf,'Tag','edit_salttype');
			S.SaltType = eval(['{',get(h,'String'),'}']);
			
		
			%Find out what database and what variable name to assign.
			
			h = findobj(gcf,'Tag','list_database');
			database = get(h,'String');
			if iscell(database)
				database = database{get(h,'Value')};
			end
			
			h = findobj(gcf,'Tag','edit_nickname');
			nickname = get(h,'String');
			
			if isempty(database)
				error('No database specified.');
			elseif isempty(nickname)
				error('No nickname specified.');
			end
			
			try 
			
				%See if there is a buffer already 
			        %with this name in a different database.
				[B,INFO] = getbuffer(cellstr(nickname));

				if ~isempty(B)
					if ~strcmp(INFO.Database,database)
						ButtonName = questdlg(['The nickname ''',INFO.Nickname{1},''' is already assigned in the linked database ',INFO.Database{1},'.'],'Nickname in use in a different database!','Continue','Abort','Abort');
						if strcmp(lower(ButtonName),'abort')
							return;	
						end
					else
						%B = B.(nickname);
						B = getfield(B,nickname);
						 
						if ~isequal(sort(fieldnames(S)),sort(fieldnames(B)))
							ButtonName = questdlg(['Previous file format differs from that being currently used. Use new format?'],'Old pHtools format!','Continue','Abort','Abort');
							if strcmp(lower(ButtonName),'abort')
								return;	
							end		
						end
					end
				end
				
				
				eval([nickname,'= S;']);
				save(database,nickname,'-APPEND');
				
				
				if ~any(strcmp(database,pHtoolsinfo('bufferdb')))
					ButtonName = questdlg('Would you like to add a link to this new database?', ...
                      				              'New database detected!', ...
                                                               'Yes','No','Yes');
					if strcmp(ButtonName,'Yes')
						userdb('add',database);
					end
				end
				
			catch
				if ~isempty(strfind(lasterr,'Unable to write file'));
					error('Unable to write file.');	
				else
					error(lasterr);
				end
			end
			
		case 'delete_buffer'
			
			
			
			
			
			ButtonName=questdlg('Permanently delete buffer from database?', ...
                       				'Delete buffer', ...
                       				'Yes','No','No');
			if isempty(ButtonName)
				ButtonName = 'No';
			end
			
			
				
			if strcmp(ButtonName,'Yes')
				h = findobj(gcf,'Tag','list_database');
				database = get(h,'String');
				
				h = findobj(gcf,'Tag','edit_nickname');
				nickname = get(h,'String');
				
				D = getbuffer(cellstr(nickname));
				if isempty(D)
					errordlg('No buffer with that nickname found.');
					return;
				end
				
				if isempty(nickname)
					errordlg('Can''t delete -- no nickname specified.');
					return;
				end
				
				if isempty(database)
					errordlg('Can''t delete -- no database specified.');
					return;
				end
				
				
				keep('database','nickname');
				S = whos('-file',database);
				NAMES = {S.name}';
				if isempty(NAMES)
					errordlg('No variables exist in that database.');
				else
					NAMES = setdiff(NAMES,nickname);
					keep('NAMES','database');
					load(database)
					%delete(database);
					save(database,NAMES{:});
				end
			end
			
			reportsheet('close_file');
				
		case 'change_band_meth'
			
			method = lower(popupstr(gcbo));
			
			if strcmp(method,'fixed');
				h = findobj(gcf,'Tag','edit_bandwidth');
				set(h,'Enable','on');
			else
				h = findobj(gcf,'Tag','edit_bandwidth');
				set(h,'Enable','off');
			end
			
			
			
		case 'import_file'
			
			path = pHtoolsinfo('lastpath');
			[file,path] = uigetfile(fullfile(path,'*.txt'),'Select tab-delimited text file...');
			if ~ischar(file) %User pressed cancel.
				return;
			else
				%file = [file,'.txt'];
				set(gcf,'Name',[file,' - ',path]);
				openfile2sheet(fullfile(path,file));
				setlastpath_pHtools(path);	
			end
			
			h = findobj(gcf,'Tag','push_export');
			set(h,'UserData',fullfile(path,file));
			
			reportsheet('update_data');
			
		case 'close_file'
			file = 'Untitled';
			set(gcf,'Name',file);
			h = findobj(gcf,'Tag','push_export');
			set(h,'UserData',file);
			cleansheet;
			
			
		case 'export_file'
			path = pHtoolsinfo('lastpath');
			%The file name is stored in this button's userdata.
			file = get(gcbo,'UserData');
			if strcmp(file,'Untitled')
				[file,path] = uiputfile(fullfile(path,'*.txt'),'Must save as tab-delimited text file...');
				if ~ischar(file) %User pressed cancel.
					return;
				else
					%file = [file,'.txt'];
					set(gcf,'Name',[file,' - ',path]);
					savesheet2file(fullfile(path,file));
					setlastpath_pHtools(path);	
				end
			else
				savesheet2file(file);
			end
			
		case 'export_file_as'
			path = pHtoolsinfo('lastpath');
			[file,path] = uiputfile(fullfile(path,'*.txt'),'Export as a tab-delimited text file...');
			
			if ~ischar(file) %User pressed cancel.
				return;
			else
				%file = [file,'.txt'];
				set(gcf,'Name',[file,' - ',path]);
				savesheet2file(fullfile(path,file));
				h = findobj(gcf,'Tag','push_export');
				set(h,'UserData',fullfile(path,file));
				setlastpath_pHtools(path);	
			end
			
		case 'get_compound'
			try
				Button = questdlg('Method of Entry?','Specify contained compounds','Find in database...','Enter manually...','Find in database...');
				
				switch Button
				case 'Find in database...'
					B = findbuffer;
					Name = fieldnames(B);
				case 'Enter manually...'
					 prompt={'Enter your nickname for the compound (need not be in any database):'};
					 def={''};
					 dlgTitle='Manual entry of contained compound.';
					 lineNo=1;
   					 Name = inputdlg(prompt,dlgTitle,lineNo,def);
					
				
				otherwise
					error('Unrecognized button.');
				end
				
				
				if ~isempty(Name)
					set(gcbo,'String',Name{1});
				end
			catch
			end
			
			reportsheet('update_contained');

		
		case 'get_titrant'
			try
				B = findbuffer;
				Name = fieldnames(B);
				if ~isempty(Name)
					set(gcbo,'String',Name{1});
				end
			catch
			end
			
			reportsheet('update_data');

		case 'obs_up' %Go down in observation number.


			%Get the current data stored in the
			%Obs label's UserData. 
			%H = findobj(gcf,'Tag','obs_column');
			%DATA = get(H,'UserData');
			DATA = GetStoredData;

			%The user data of the obs. number has the
			%handles to its row's uicontrols.
			h = flipud(findobj(gcf,'Tag','push_obs'));

			%Determine the first and last viewable observation
			top_obs_num = str2num(get(h(1),'String'));
			bottom_obs_num = str2num(get(h(end),'String'));

			if (top_obs_num == 1) %Can't go any lower.
				return;
			else
				new_bottom = bottom_obs_num - 1;
				new_top = top_obs_num - 1;


				%Don't allow really large numbers of empty
				%data rows.

				last_non_empty_datum = max(find(~[DATA.Empty]));
				if isempty(last_non_empty_datum)
					last_non_empty_datum = new_bottom;
				end

				%DATA = DATA(1:max(15,last_non_empty_datum));


				

				%Do the data shift so that it looks like we are scrolling.
				I = [new_top:new_bottom]; %I holds the indices that should be viewed
				for i = 1:length(h)
					this_data = DATA(I(i));

					set(h(i),'String',num2str(this_data.Obs));
					hrow = get(h(i),'UserData');

					hdat = findobj(hrow,'Tag','edit_run');
					set(hdat,'String',num2str(this_data.Run));

					hdat = findobj(hrow,'Tag','push_titrant');
					set(hdat,'String',this_data.Titrant);

					hdat = findobj(hrow,'Tag','edit_molarity');
					set(hdat,'String',num2str(this_data.Molarity));

					hdat = findobj(hrow,'Tag','edit_vol_added');
					set(hdat,'String',num2str(this_data.Volume_Added));

					hdat = findobj(hrow,'Tag','edit_pH');
					set(hdat,'String',num2str(this_data.pH));
				end
			end
			
			
			UpdateDataHighlight;	
			
			
		case 'obs_dn' %Go up in observation number.
			%Get the current data stored in the
			%Obs label's UserData. 
			%H = findobj(gcf,'Tag','obs_column');
			%DATA = get(H,'UserData');

			DATA = GetStoredData;
			
			%The user data of the obs. number has the
			%handles to its row's uicontrols.
			h = flipud(findobj(gcf,'Tag','push_obs'));

			%Determine the first and last viewable observation
			top_obs_num = str2num(get(h(1),'String'));
			bottom_obs_num = str2num(get(h(end),'String'));


			new_bottom = bottom_obs_num + 1;
			new_top = top_obs_num + 1;

			if (length(DATA) < new_bottom)
				%User wants to add an observation.

				DATA(new_bottom) = DATA(end);

				%Set new values.
				DATA(new_bottom).Obs = new_bottom;
				DATA(new_bottom).Run = [];
				DATA(new_bottom).Titrant = [];
				DATA(new_bottom).Molarity = [];
				DATA(new_bottom).Volume_Added = [];
				DATA(new_bottom).pH = [];
				DATA(new_bottom).Empty = logical(1);

			else
				%Don't allow really large numbers of empty
				%data rows.
				last_non_empty_datum = max(find(~[DATA.Empty]));
				if isempty(last_non_empty_datum)
					last_non_empty_datum = new_bottom;
				end

				%DATA = DATA(1:max(15,last_non_empty_datum));

			end

			SetStoredData(DATA);

			%Do the data shift so that it looks like we are scrolling.
			I = [new_top:new_bottom]; %I holds the indices that should be viewed
			for i = 1:length(h)
				this_data = DATA(I(i));

				set(h(i),'String',num2str(this_data.Obs));
				hrow = get(h(i),'UserData');

				hdat = findobj(hrow,'Tag','edit_run');
				set(hdat,'String',num2str(this_data.Run));

				hdat = findobj(hrow,'Tag','push_titrant');
				set(hdat,'String',this_data.Titrant);

				hdat = findobj(hrow,'Tag','edit_molarity');
				set(hdat,'String',num2str(this_data.Molarity));

				hdat = findobj(hrow,'Tag','edit_vol_added');
				set(hdat,'String',num2str(this_data.Volume_Added));

				hdat = findobj(hrow,'Tag','edit_pH');
				set(hdat,'String',num2str(this_data.pH));
			end
			
			
			UpdateDataHighlight;
			
		case 'update_data'
			%Get data from the gui and save in the obs_column UserDATA.
		
			SaveVisibleData;
			
			
			
		case 'contained_up' %Go down in contained number.
			%Get the current data stored in the
			%Obs label's UserData. 
			DATA = GetStoredContained;

			%The user data of the contained number has the
			%handles to its row's uicontrols.
			h = flipud(findobj(gcf,'Tag','push_contained'));

			%Determine the first and last viewable observation
			top_obs_num = str2num(get(h(1),'String'));
			bottom_obs_num = str2num(get(h(end),'String'));

			if (top_obs_num == 1) %Can't go any lower.
				return;
			else
				new_bottom = bottom_obs_num - 1;
				new_top = top_obs_num - 1;


				%Don't allow really large numbers of empty
				%data rows.

				last_non_empty_datum = max(find(~[DATA.Empty]));
				if isempty(last_non_empty_datum)
					last_non_empty_datum = new_bottom;
				end

				%DATA = DATA(1:max(5,last_non_empty_datum));


				%SetStoredContained(DATA);

				%Do the data shift so that it looks like we are scrolling.
				I = [new_top:new_bottom]; %I holds the indices that should be viewed
				for i = 1:length(h)
					this_data = DATA(I(i));

					set(h(i),'String',num2str(this_data.Number));
					hrow = get(h(i),'UserData');

					hdat = findobj(hrow,'Tag','push_compound');
					set(hdat,'String',num2str(this_data.Compound));

					hdat = findobj(hrow,'Tag','edit_concentration');
					set(hdat,'String',this_data.Concentration);

				end
				
				
			end
			
			UpdateContainedHighlight;
		
		case 'contained_dn'%Go up in contained number.
			%Get the current data stored in the
			%Obs label's UserData. 
			%H = findobj(gcf,'Tag','text_measured');
			%DATA = get(H,'UserData');
			DATA = GetStoredContained;
			
			%The user data of the contained number has the
			%handles to its row's uicontrols.
			h = flipud(findobj(gcf,'Tag','push_contained'));

			%Determine the first and last viewable observation
			top_obs_num = str2num(get(h(1),'String'));
			bottom_obs_num = str2num(get(h(end),'String'));


			new_bottom = bottom_obs_num + 1;
			new_top = top_obs_num + 1;

			if (length(DATA) < new_bottom)
				%User wants to add an observation.

				DATA(new_bottom) = DATA(end);

				%Set new values.
				DATA(new_bottom).Number = new_bottom;
				DATA(new_bottom).Compound = '';
				DATA(new_bottom).Concentration = [];
				DATA(new_bottom).Empty = logical(1);

			else
				%Don't allow really large numbers of empty
				%data rows.
				last_non_empty_datum = max(find(~[DATA.Empty]));
				if isempty(last_non_empty_datum)
					last_non_empty_datum = new_bottom;
				end

				%DATA = DATA(1:max(5,last_non_empty_datum));

			end

			
			SetStoredContained(DATA);
			%Do the data shift so that it looks like we are scrolling.
			I = [new_top:new_bottom]; %I holds the indices that should be viewed
			for i = 1:length(h)
				this_data = DATA(I(i));

				set(h(i),'String',num2str(this_data.Number));
				hrow = get(h(i),'UserData');

				hdat = findobj(hrow,'Tag','push_compound');
				set(hdat,'String',this_data.Compound);

				hdat = findobj(hrow,'Tag','edit_concentration');
				set(hdat,'String',this_data.Concentration);

			end
			
			UpdateContainedHighlight;
		
		case 'update_contained'
			SaveVisibleContained
			
		case 'change_units_init_vol'
			%User has switch the units of the initial volume.
			
			h = findobj(gcf,'Tag','edit_init_vol');
			old_vol = str2num(get(h,'String'));
			 
			old_units = get(gcbo,'UserData');
			new_units = popupstr(gcbo);
			
			switch old_units
			case '(L)'
				switch new_units
				case '(mL)'
					new_vol = old_vol*1.e3;
				case '(uL)'
					new_vol = old_vol*1.e6;
				otherwise%(L)
					new_vol = old_vol;
				end
			case '(mL)'
				switch new_units
				case '(mL)'
					new_vol = old_vol;
				case '(uL)'
					new_vol = old_vol*1.e3;
				otherwise %(L)
					new_vol = old_vol/1.e3;
				end
			otherwise %(uL)
				switch new_units
				case '(mL)'
					new_vol = old_vol/1.e3;
				case '(uL)'
					new_vol = old_vol;
				otherwise%(L)
					new_vol = old_vol/1.e6;
				end
			
			end
			set(h,'String',num2str(new_vol));
			set(gcbo,'UserData',new_units);
		
		
		case 'change_units_data'

			%User has switched either the Molarity or the Volume units.

			DATA = GetStoredData;

			h = findobj(gcf,'Tag','popup_units_molarity');
			new_mol_units = popupstr(h);
			old_mol_units = get(h,'UserData');
			set(h,'UserData',new_mol_units);
			
			
			
			h = findobj(gcf,'Tag','popup_units_vol_added');
			new_vol_units = popupstr(h);
			old_vol_units = get(h,'UserData');
			set(h,'UserData',new_vol_units);
			
			
			
			switch new_mol_units
			case '(uM)'
				switch old_mol_units
				case '(mM)'
					for i = 1:length(DATA)
						temp = DATA(i).Molarity;
						if ~isempty(temp)
							temp = temp*1.e3;
						end
						DATA(i).Molarity = temp;
					end
				case '(M)'	
					for i = 1:length(DATA)
						temp = DATA(i).Molarity;
						if ~isempty(temp)
							temp = temp*1.e6;
						end
						DATA(i).Molarity = temp;
					end

				otherwise
					%Do nothing.
				end
			case '(mM)'
				switch old_mol_units
				case '(uM)'
					for i = 1:length(DATA)
						temp = DATA(i).Molarity;
						if ~isempty(temp)
							temp = temp/1.e3;
						end
						DATA(i).Molarity = temp;
					end


				case '(M)'
					for i = 1:length(DATA)
						temp = DATA(i).Molarity;
						if ~isempty(temp)
							temp = temp*1.e3;
						end
						DATA(i).Molarity = temp;
						
					end

				otherwise
					%Do nothing.
				end
			case '(M)'
				switch old_mol_units
				case '(uM)'
					for i = 1:length(DATA)
						temp = DATA(i).Molarity;
						if ~isempty(temp)
							temp = temp/1.e6;
						end
						DATA(i).Molarity = temp;
					end


				case '(mM)'
					for i = 1:length(DATA)
						temp = DATA(i).Molarity;
						if ~isempty(temp)
							temp = temp/1.e3;
						end
						DATA(i).Molarity = temp;
					end


				otherwise
					%Do nothing.
				end
			otherwise
				error('Unknown molarity units.');
			end
				
			
			
			switch new_vol_units
			case '(uL)'
				switch old_vol_units
				case '(mL)'
					for i = 1:length(DATA)
						temp = DATA(i).Volume_Added;
						if ~isempty(temp)
							temp = temp*1.e3;
						end
						DATA(i).Volume_Added = temp;
					end
				case '(L)'
					for i = 1:length(DATA)
						temp = DATA(i).Volume_Added;
						if ~isempty(temp)
							temp = temp*1.e6;
						end
						DATA(i).Volume_Added = temp;
					end

				otherwise
					%Do nothing.
				end
			case '(mL)'
				switch old_vol_units
				case '(uL)'
					for i = 1:length(DATA)
						temp = DATA(i).Volume_Added;
						if ~isempty(temp)
							temp = temp/1.e3;
						end
						DATA(i).Volume_Added = temp;
					end
				case '(L)'
					for i = 1:length(DATA)
						temp = DATA(i).Volume_Added;
						if ~isempty(temp)
							temp = temp*1.e3;
						end
						DATA(i).Volume_Added = temp;
					end
				otherwise
					
				end
			case '(L)'
				switch old_vol_units
				case '(uL)'
					for i = 1:length(DATA)
						temp = DATA(i).Volume_Added;
						if ~isempty(temp)
							temp = temp/1.e6;
						end
						DATA(i).Volume_Added = temp;
					end

				case '(mL)'
					for i = 1:length(DATA)
						temp = DATA(i).Volume_Added;
						if ~isempty(temp)
							temp = temp/1.e3;
						end
						
						DATA(i).Volume_Added = temp;
					end

				otherwise
					
				end
			otherwise
				error('Unknown molarity units.');
			end

			
			SetStoredData(DATA);	
			
		case 'change_units_contained'

			%User has switched  the Concentration units.

			DATA = GetStoredContained;

			h = findobj(gcf,'Tag','popup_units_concentration');
			new_mol_units = popupstr(h);
			old_mol_units = get(h,'UserData');

			set(h,'UserData',new_mol_units);
			
			switch new_mol_units
			case '(uM)'
				switch old_mol_units
				case '(mM)'
					for i = 1:length(DATA)
						temp = DATA(i).Concentration;
						if ~isempty(temp)
							temp = temp*1.e3;
						end
						DATA(i).Concentration = temp;
					end
				case '(M)'	
					for i = 1:length(DATA)
						temp = DATA(i).Concentration;
						if ~isempty(temp)
							temp = temp*1.e6;
						end
						DATA(i).Concentration = temp;
					end

				otherwise
					%Do nothing.
				end
				
			case '(mM)'
				switch old_mol_units
				case '(uM)'
					for i = 1:length(DATA)
						temp = DATA(i).Concentration;
						if ~isempty(temp)
							temp = temp/1.e3;
						end
						DATA(i).Concentration = temp;
					end

				case '(M)'
					for i = 1:length(DATA)
						temp = DATA(i).Concentration;
						if ~isempty(temp)
							temp = temp*1.e3;
						end
						DATA(i).Concentration = temp;
					end

				otherwise
					%Do nothing.
				end
			case '(M)'
				switch old_mol_units
				case '(uM)'
					for i = 1:length(DATA)
						temp = DATA(i).Concentration;
						if ~isempty(temp)
							temp = temp/1.e6;
						end
						DATA(i).Concentration = temp;
					end

				case '(mM)'
					for i = 1:length(DATA)
						temp = DATA(i).Concentration;
						if ~isempty(temp)
							temp = temp/1.e3;
						end
						DATA(i).Concentration = temp;
					end

				otherwise
					%Do nothing.
				end
			otherwise
				error('Unknown molarity units.');
			end
			
			
			SetStoredContained(DATA);
		case 'view_hardcopy'
		
			pdffile = fullfile(pHtoolsinfo('home'),'reportsheet.pdf');
			if ~exist(pdffile)
				errordlg('The file ',pdffile,' could not be found in the pHtools installation.');
			end
			
			STATUS = web(pdffile,'-browser');
			if (STATUS == 1)
				errordlg('Sorry, web browser could not be located.');
			elseif (STATUS == 2)
				errordlg('Sorry, unable to launch web browser.');
			end
			
		case 'check_pka_pkb_salttype'
				
			h1 = findobj(gcf,'Tag','edit_salttype');
			h2 = findobj(gcf,'Tag','edit_pKa');
			h3 = findobj(gcf,'Tag','edit_pKb');
			
			SaltType = get(h1,'String');
			pKa = get(h2,'String');
			pKb = get(h3,'String');
			
			try
				SaltType = eval(['{',SaltType,'}']); 
				ISDOUBLE = cellfun('isclass',SaltType,'double');
				if ~all(ISDOUBLE)
					error('SaltType must be numeric.');
				end
			catch
				last_good = get(h1,'UserData');
				set(h1,'String',last_good);
				error('Invalid SaltType,');
				return;
			end
			
			
			try
				pKa = eval(['{',pKa,'}']);
				ISDOUBLE = cellfun('isclass',pKa,'double');
				if ~all(ISDOUBLE)
					error('pKa must be numeric.');
				end
			catch
				last_good = get(h2,'UserData');
				set(h2,'String',last_good);
				error('Invalid pKa,');
				return;
			end
			
			try
				pKb = eval(['{',pKb,'}']);
				ISDOUBLE = cellfun('isclass',pKb,'double');
				if ~all(ISDOUBLE)
					error('pKb must be numeric.');
				end
			catch
				last_good = get(h3,'UserData');
				set(h3,'String',last_good);
				error('Invalid pKb,');
				return;
			end
			
			
			
			switch gcbo
				
			case h1	%Currently modifying salttype
			
				if (length(SaltType) > length(pKa))
					pKa = [pKa,repmat({[]},1,length(SaltType)-length(pKa))];
				end
				
				if (length(SaltType) > length(pKb))
					pKb = [pKb,repmat({[]},1,length(SaltType)-length(pKb))];
				end
				
				if (length(SaltType) < length(pKa))
					warndlg('pKa does not conform with current SaltType.');
				end
				
				if (length(SaltType) < length(pKb))
					warndlg('pKb does not conform with current SaltType.');
				end
					
			case h2%Currently modifying pKa
				if (length(pKa) > length(SaltType))
					SaltType = [SaltType,repmat({[]},1,length(pKa)-length(SaltType))];
				end
				if (length(pKa) > length(pKb))
					pKb = [pKb,repmat({[]},1,length(pKa)-length(pKb))];
				end
				
				if (length(pKa) < length(SaltType))
					warndlg('SaltType does not conform with current pKa.');
				end
				
				if (length(pKa) < length(pKb))
					warndlg('pKb does not conform with current pKa.');
				end
			otherwise%Currently modifying pKb
				if (length(pKb) > length(SaltType))
					SaltType = [SaltType,repmat({[]},1,length(pKb)-length(SaltType))];
				end
				if (length(pKb) > length(pKa))
					pKa = [pKa,repmat({[]},1,length(pKb)-length(pKa))];
				end
				
				if (length(pKb) < length(SaltType))
					warndlg('SaltType does not conform with current pKb.');
				end
				
				if (length(pKb) < length(pKa))
					warndlg('pKa does not conform with current pKb.');
				end
			end
			
			
			%Write back into the GUI as strings.
			
			%%SaltType
			str = '';
			for i = 1:length(SaltType)
				str = [str,'['];
				if ~isempty(SaltType{i})
					str = [str,sprintf('%g,',SaltType{i})];
					str = str(1:end-1);
				end
				str = [str,']'];
				if i < length(SaltType)
					str = [str,','];
				end 
			end 
			set(h1,'String',str,'UserData',str);
			
			%%pKa
			str = '';
			for i = 1:length(pKa)
				str = [str,'['];
				if ~isempty(pKa{i})
					str = [str,sprintf('%g,',pKa{i})];
					str = str(1:end-1);
				end
				str = [str,']'];
				if i < length(pKa)
					str = [str,','];
				end 
			end 
			set(h2,'String',str,'UserData',str);
			%%pKb
			str = '';
			for i = 1:length(pKb)
				str = [str,'['];
				if ~isempty(pKb{i})
					str = [str,sprintf('%g,',pKb{i})];
					str = str(1:end-1);
				end
				str = [str,']'];
				if i < length(pKb)
					str = [str,','];
				end 
			end 
			set(h3,'String',str,'UserData',str);
			
			
		case 'select_data'
		
			%User wants to highlight  data in spreadsheet.
			h = gcbo;
			selected_obs = str2num(get(h,'String'));
			
			%Store the selected one in the UP button's 
			%UserData.
			%
			
			h = findobj(gcf,'Tag','push_data_up');
			currently_selected = get(h,'UserData');
			if ~isempty(currently_selected)
				h2 = findobj(gcf,'Tag','push_obs','String',num2str(currently_selected));
				set(h2,'ForegroundColor',[0 0 0]);
				set(get(h2,'UserData'),'ForegroundColor',[0 0 0]);
			end
			
			
			set(h,'UserData',selected_obs);
			
			
			UpdateDataHighlight;
			
		case 'select_contained'
			%User wants to highlight  data point.
			h = gcbo;
			selected_obs = str2num(get(h,'String'));
			
			h = findobj(gcf,'Tag','push_contained_up');
			currently_selected = get(h,'UserData');
			if ~isempty(currently_selected)
				h2 = findobj(gcf,'Tag','push_obs','String',num2str(currently_selected));
				set(h2,'ForegroundColor',[0 0 0]);
				set(get(h2,'UserData'),'ForegroundColor',[0 0 0]);
			end
			
			
			set(h,'UserData',selected_obs);
			
			UpdateContainedHighlight;
		

		
			
		otherwise
			error('Unknown flag.');		
		end
	catch
		errordlg(lasterr);
	end
	
else
	if strcmp(lower(varargin{1}),'file')
		file = varargin{2};
		F = figure;
		reportsheet('init');
		openfile2sheet(file);

	else
		error('Invalid inputs.');
	end
	%error('Non-interactive interface is not yet available.');
end

function temp = GetInitVolStd;

h = findobj(gcf,'Tag','edit_init_vol');
temp = str2num(get(h,'String'));

h = findobj(gcf,'Tag','popup_units_init_vol');
current_vol_units = popupstr(h);

switch current_vol_units
case '(uL)'
		temp = temp/1.e6;		
case '(mL)'
		temp = temp/1.e3;
otherwise
	%Do nothing.
end


function DATA = GetStoredDataStd
%Return the stored data in standard units (only the non-empty values are returned).
%
DATA = GetStoredData;

%Remove the empty observations.
DATA = DATA(~[DATA.Empty]');

h = findobj(gcf,'Tag','popup_units_molarity');
current_mol_units = popupstr(h);


switch current_mol_units
case '(uM)'
		for i = 1:length(DATA)
			temp = DATA(i).Molarity;
			if ~isempty(temp)
				temp = temp/1.e6;
			end
			DATA(i).Molarity = temp;
		end
case '(mM)'
		for i = 1:length(DATA)
			temp = DATA(i).Molarity;
			if ~isempty(temp)
				temp = temp/1.e3;
			end
			DATA(i).Molarity = temp;
		end
otherwise
	%Do nothing.
end

h = findobj(gcf,'Tag','popup_units_vol_added');
current_conc_units = popupstr(h);


switch current_conc_units
case '(uL)'
		for i = 1:length(DATA)
			temp = DATA(i).Volume_Added;
			if ~isempty(temp)
				temp = temp/1.e6;
			end
			DATA(i).Volume_Added = temp;
		end
case '(mL)'
		for i = 1:length(DATA)
			temp = DATA(i).Volume_Added;
			if ~isempty(temp)
				temp = temp/1.e3;
			end
			DATA(i).Volume_Added = temp;
		end
otherwise
	%DO nothing.
end


function DATA = GetStoredContainedStd
%Return the stored data in standard units (only the non-empty values are returned).
%
DATA = GetStoredContained;

%Remove the empty observations.
DATA = DATA(~[DATA.Empty]');

h = findobj(gcf,'Tag','popup_units_concentration');
current_mol_units = popupstr(h);


switch current_mol_units
case '(uM)'
	for i = 1:length(DATA)
		temp = DATA(i).Concentration;
		if ~isempty(temp)
			temp = temp/1.e6;
		end
		DATA(i).Concentration = temp;
	end
case '(mM)'
	for i = 1:length(DATA)
		temp = DATA(i).Concentration;
		if ~isempty(temp)
			temp = temp/1.e3;
		end
		DATA(i).Concentration = temp;
	end
otherwise
	%Do nothing.
end


%This is the main function that calculates the Cb based on the SMPB approach.
%The first column of CB holds the Complex buffer contribution to Cb while
%the second column holds the contained buffers contribution to Cb.
%
function [RUN,PH,CB,IND] = GetRUNpHCb;

h = findobj(gcf,'Tag','edit_reftemp');
this_temperature = str2num(get(h,'String'));
if isempty(this_temperature)
	this_temperature = [];
end	


h = findobj(gcf,'Tag','edit_dielectric');
this_dielectric = str2num(get(h,'String'));
if isempty(this_dielectric)
	this_dielectric = [];
end	

DATA = GetStoredDataStd;


molarity = [DATA.Molarity]';
titrant = {DATA.Titrant}';
vol_add = [DATA.Volume_Added]';
pH = [DATA.pH]';
run = [DATA.Run]';

CONTAINED = GetStoredContainedStd;


Contained_Compound = {CONTAINED.Compound};
Contained_Concentration = {CONTAINED.Concentration};

IND = [];

%Include only those contained which are in the linked database (ignore the rest).
%This is a feature of pHtools in that one can record all contained and if
%that information becomes available at a later time it can be incorporated.
%
for k = 1:length(Contained_Compound)
	if ~isempty(findbuffer('Nickname',Contained_Compound{k}))
		IND = [IND;k];		
	end		
end

Contained_Compound = {Contained_Compound{IND}};
Contained_Concentration = {Contained_Concentration{IND}};


if isempty(Contained_Compound) %No contained compounds...
	INITIAL = struct;
	SOL_INIT = mksol('water');
else
	F = [Contained_Compound;Contained_Concentration];
	SOL_INIT = mksol(F{:});
	INITIAL = struct(F{:});
end

URUN = unique(run);

L = findobj(gcf,'Tag','DATA_LINE');

%h = findobj(gcf,'Tag','edit_init_vol');
%INIT_VOL = str2num(get(h,'String'));
INIT_VOL = GetInitVolStd;

if isempty(INIT_VOL)
	error('Initial volume must be specified.');
end


% 
h = findobj(gcf,'Tag','radio_temp');
ADJUST_TEMP = get(h,'Value');
h = findobj(gcf,'Tag','radio_dielectric');
ADJUST_DIELECTRIC = get(h,'Value');
h = findobj(gcf,'Tag','radio_ionic');
ADJUST_IONIC = get(h,'Value');


RUN = {};
CB = {};
PH = {};
IND = {};


for i = 1:length(URUN)
	ind = find(run == URUN(i));
	
	IND{i} = ind;
	
	RUN{i} = repmat(URUN(i),length(ind),1);
	
	this_vol_add = INIT_VOL; %Presumed to be the same for each run. 

	STUFF = INITIAL; %Just the components declared to already be contained in the 
	                  %solution being titrated.
			  %
	this_Cb = [];
	this_Cb_cont = [];
	this_pH = [];
	this_total_vol = INIT_VOL;
	
	%Calculate this_Cb.
	H_WAIT = waitbar(0,'Calculating Cb');
	drawnow;
	for step = 1:length(ind)  %For each addition in the tiration during this run.
		
		this_titrant = titrant{ind(step)};
		this_pH(step) = pH(ind(step));
		this_vol_add = vol_add(ind(step));
		
		
		this_molarity = molarity(ind(step));
		
		
		%Determine the concentration of everything now in the titration flask...
		if isfield(STUFF,this_titrant)
			temp = getfield(STUFF,this_titrant).*this_total_vol;
			STUFF = setfield(STUFF,this_titrant,temp);
			%Add new moles...
			temp = getfield(STUFF,this_titrant) + this_vol_add.*this_molarity;
			this_total_vol = this_vol_add + this_total_vol;
			
			
			STUFF = setfield(STUFF,this_titrant,temp./this_total_vol);
			
			
			%%Convert current concentration to moles.
			%STUFF.(this_titrant) = (STUFF.(this_titrant).*this_total_vol);
			%%Add new moles...
			%STUFF.(this_titrant) = STUFF.(this_titrant) + this_vol_add.*this_molarity;
			%this_total_vol = this_vol_add + this_total_vol;
			%STUFF.(this_titrant) = STUFF.(this_titrant)./this_total_vol;
			
		else
			STUFF = setfield(STUFF,this_titrant,0);
		        %Convert current concentration to moles.
			temp = getfield(STUFF,this_titrant).*this_total_vol;
			%Add new moles...
			temp = temp + this_vol_add.*this_molarity;
			STUFF = setfield(STUFF,this_titrant,temp);
			this_total_vol = this_vol_add + this_total_vol;
			STUFF = setfield(STUFF,this_titrant,temp./this_total_vol);
			
		         % STUFF.(this_titrant) = 0;						       
% 		         %Convert current concentration to moles.				       
% 		         STUFF.(this_titrant) = (STUFF.(this_titrant).*this_total_vol); 	       
% 		         %Add new moles...							       
% 		         STUFF.(this_titrant) = STUFF.(this_titrant) + this_vol_add.*this_molarity;    
% 		         this_total_vol = this_vol_add + this_total_vol;			       
% 		         STUFF.(this_titrant) = STUFF.(this_titrant)./this_total_vol;		       
		end
		
		COMPOUNDS      = fieldnames(STUFF)';
		MOLAR_CONC = struct2cell(STUFF)';
		STUFF_IN_YOUR_BEAKER = [COMPOUNDS;MOLAR_CONC];
		
		S = mksol(STUFF_IN_YOUR_BEAKER{:});
		
		if ~ADJUST_TEMP
			this_temperature = [];
		end
		
		if ~ADJUST_DIELECTRIC
			this_dielectric = [];
		end
		
		if ~ADJUST_IONIC
			this_ionic = 0;
		else
			this_ionic = [];
		end
		
		if any([ADJUST_IONIC,ADJUST_DIELECTRIC,ADJUST_TEMP])
			
			ADJ = optimadj(S,this_pH(step),this_temperature,this_dielectric,this_ionic);
		else
			ADJ = [];
		end
		
		
		%Now subtract the initial concentration of the Contained's
		%so that we get just the contribution to Cb from the **added**
		%titrant.  Note that the titrant could also be contained
		%within the solution being titrated so we need to do it
		%this way (by subtraction).
		%This approach only works because we have separated the adjustment
		%process from the Cb function.
		%
		
		TEMP = STUFF;
		CONT = STUFF;
		F = fieldnames(CONT); 
		F{:}
		%Set all of the concentrations in the CONTAINED only data to 0.
		%We will set to intial concentrations next if needed.
		for C = 1:length(F)
			CONT = setfield(CONT,F{C},0);
		end
		
		
		%If there are no contained compounds then the concentrations
		%will remain zero and Cb from contained will be zero.
		for C = 1:length(Contained_Compound)
			%Subtract the contained concentration from the total concentration.
			
			temp = getfield(TEMP,Contained_Compound{C}) - getfield(INITIAL,Contained_Compound{C});
			
			TEMP = setfield(TEMP,Contained_Compound{C},temp);
			CONT = setfield(CONT,Contained_Compound{C},getfield(INITIAL,Contained_Compound{C}));
			%TEMP.(Contained_Compound{C}) = TEMP.(Contained_Compound{C}) - INITIAL.(Contained_Compound{C});
		end
		
		COMPOUNDS      = fieldnames(TEMP)';
		MOLAR_CONC = struct2cell(TEMP)';
		STUFF_IN_YOUR_BEAKER = [COMPOUNDS;MOLAR_CONC];
		
		S_titrant_partial = mksol(STUFF_IN_YOUR_BEAKER{:});
		S_titrant_partial(1)
		temp = Cb(S_titrant_partial,this_pH(step),'partial',ADJ);
		temp = -sum(temp(:,1:end-1),2); %Leaving water out of the sum!!
		                              %Recall that water is always included in the
					      %creation of a solution. But it does not 
					      %count toward the added titrants contribution.
					      %
		
		this_Cb(step) = temp;
		
		
		MOLAR_CONC = struct2cell(CONT)';
		STUFF_IN_YOUR_BEAKER = [COMPOUNDS;MOLAR_CONC];
		
		S_contained = mksol(STUFF_IN_YOUR_BEAKER{:});
		STUFF_IN_YOUR_BEAKER{:}
		temp = Cb(S_contained,this_pH(step),'partial',ADJ);
		
		temp = sum(temp(:,1:end),2);%Leaving water in the sum!!
		%We leave water in the sum here so that Cb = Cbobs + Cbcontained
		%In otherwords we implicitly treat water as always being a contained 
		%component.
		
		
		this_Cb_cont(step) = temp;
		waitbar(step/length(ind),H_WAIT);
		drawnow;	
	end
	
	delete(H_WAIT);
	%CB{i} = [this_Cb(:),this_Cb_cont(:)];
	%Decomposed Cb as Cb(observed) and Cb(contained) 
	%so that Cb(total) = Cb(observed) + Cb(contained)
	%Cb(contained) will always include the contribution 
	%to the titration from water.
	CB{i} = [this_Cb(:)-this_Cb_cont(:),this_Cb_cont(:)];
	PH{i} = this_pH(:);
	
	
end


function UpdatePlot(FIG)
%Coordinate changes in the data with the appearance of the plot.
%

%Nothing to plot if there is no data.
DATA = GetStoredDataStd; %This returns data that is in the titration table of data in the GUI (in standard units).
if all([DATA.Empty])
	warndlg('Can not update plot -- there is no data.');
	return;
end


[RUN,PH,CB,IND] = GetRUNpHCb; %Cell array for each unique run.


h = findobj(gcf,'Tag','push_update_data');
V = struct('RUN',{RUN},'PH',{PH},'CB',{CB},'IND',{IND});
set(h,'UserData',V);

L = findobj(FIG,'Tag','DATA_LINE');

if isempty(L)
	
	L = line(1,1,'Marker','o','MarkerSize',6,'Color',[0 0 1],'Tag','DATA_LINE','ButtonDownFcn','reportsheet(''axes_button_down'')');
		
end

% 
% h = findobj(gcf,'Tag','edit_init_vol');
% INIT_VOL = str2num(get(h,'String'));
% 
% % 

for i = 1:length(RUN)

	
	S = struct('Run',RUN{i},'Membership',IND{i},'Labels',[]);
	
	
	if (i > length(L))
		L(i) = copyobj(L(end),get(L(end),'Parent'));
		FF = get(L(i),'UserData');
		if ~isempty(FF)
			FF = copyobj(FF.Labels,get(FF.Labels(1),'Parent'));
		end
		
	end
	
	FF = get(L(i),'UserData');
	try
		delete(FF.Labels);
	catch
		%If can't delete that is OK.
	end
	
	CB_OBSERVED = CB{i}(:,1) + CB{i}(:,2);
	figure(FIG);
	%S.Labels = text(PH{i}',CB{i}(:,1),num2str(RUN{i}(1)));
	S.Labels = text(PH{i}',CB_OBSERVED,num2str(RUN{i}(1)));
	set(S.Labels,'HitTest','off');
	%S.Labels = text(PH{i}',CB{i}(:,1),num2str(RUN{i}(1)));
	set(L(i),'XData',PH{i},'YData',CB_OBSERVED,'UserData',S);

end

if (length(L) > length(RUN))
	delete(L(length(RUN)+1:end));
end
h = findobj(gcf,'Tag','SELECTED_LINE');


uistack(h,'top'); %Keep the selection line on top so that it doesn't get covered by the data.

axis('tight');
%warndlg(num2str(length(L)));

%function ShowFit(FIG)
%Plot the fitted curve stored in the userdata of the Fit Data push button.
%s

%reportsheet('fit_data');


% AX = findobj(gcf,'Tag','axes_main');
% 			
% h = findobj(gcf,'Tag','push_update_data');
% V = get(h,'UserData');
% 
% PH = {};
% CB = {};
% CB_CONT = {};
% RUN = {};
% 
% L = findobj(AX,'Tag','DATA_LINE');
% HHH = 1;
% for i = 1:length(L)
% 	temp = get(L(i),'XData');
% 
% 	if ~isempty(temp)
% 
% 		PH{i} = V.PH{i};
% 		CB{i} = V.CB{i}(:,1);
% 		CB_CONT{i} = V.CB{i}(:,2);
% 		RUN{i} = V.RUN{i};
% 
% 		PH{i} = PH{i}(:);
% 		CB{i} = CB{i}(:);
% 		CB_CONT{i} = CB_CONT{i}(:);
% 
% 		HHH = HHH+1;
% 	else
% 		warndlg('Sorry, there is no data to fit.');
% 		return;
% 	end
% 
% end
% 
% 
% 
% h = findobj(gcf,'Tag','popup_bandwidth_method');
% BW_METHOD = popupstr(h); %GCV etc...
% if strcmp(lower(BW_METHOD),'fixed')
% 	h = findobj(gcf,'Tag','edit_bandwidth');
% 	BW = str2num(get(h,'String'));
% 	BW_METHOD = 'fixed';
% else
% 	BW_METHOD = 'spgcv';
% 	BW = [];
% end
% 
% h = findobj(gcf,'Tag','popup_model');
% MODEL = popupstr(h); %Linear, quadratic etc...
% 
% switch MODEL
% case 'linear'
% 	MODEL = [0 1]';
% case 'quadratic'
% 	MODEL = [0 1 2]';
% case 'cubic'
% 	MODEL = [0 1 2 3]';
% otherwise
% 	error('Unrecognized model.');
% end
% 
% OPTS = lpregset('SmoothParam',BW,...
% 	       'SmoothMeth',lower(BW_METHOD),...
% 	       'Model',MODEL);
% 
% 
% CB = cat(1,CB{:});
% CB_CONT = cat(1,CB_CONT{:});
% %CB = CB(:,1);
% PH = cat(1,PH{:});
% 
% h = findobj(FIG,'Tag','push_fit_data');
% FUNC = get(h,'UserData');
% 
% PH_HAT = FUNC.S
% 
% if all(CB_CONT == CB_CONT(1))
% 	CB_CONT_INTERP = repmat(CB_CONT(1),size(PH_HAT));;
% else
% 	CB_CONT_INTERP = lpreg(PH,CB_CONT,PH_HAT,OPTS);
% end		
% FIT = findobj(gcf,'Tag','FITTED_LINE');
% FIT = FIT(1);
% 
% set(FIT,'XData',PH_HAT,'YData',CB_HAT+CB_CONT_INTERP);	
% 
% [RUN,PH,CB,IND] = GetRUNpHCb;
% 
% h = findobj(FIG,'Tag','push_fit_data');
% FUNC = get(h,'UserData');
% 
% L = findobj(FIG,'Tag','DATA_LINE');
% 
% min_pH = inf;
% max_pH = -inf;
% len = 0;
% 
% for i = 1:length(L)
% 	temp = get(L(i),'XData');
% 	if ~isempty(temp)
% 		min_pH = min([min(temp),min_pH]);
% 		max_pH = max([max(temp),max_pH]);
% 		len = len+length(temp);
% 	end
% end
% 
% if any(isinf([min_pH,max_pH]))
% 	return;
% end
% 
% if isempty(FUNC)
% 	return;
% else
% 	PH_HAT = linspace(min_pH,max_pH,3*len)';
% 	%CB_HAT = lpval(FUNC,PH_HAT);
% 	CB_HAT = feval(FUNC.EvalFun,FUNC.Smooth,PH_HAT,[],[]);
% 	
% 	CB_HAT = CB_HAT + CB_CONT;
% 	
% 	
% 	FIT = findobj(gcf,'Tag','FITTED_LINE');
% 	FIT = FIT(1);
% 	set(FIT,'XData',PH_HAT,'YData',CB_HAT);
% end


function DATA = GetStoredData
%Get the stored data 
H = findobj(gcf,'Tag','obs_column');
DATA = get(H,'UserData');
	%DATA is a struct with fields 
	% 'Obs','Run','Titrant','Molarity','Volume_Added','pH','Empty'
	%

function SetStoredData(DATA);
%Set the stored data 


if (length(DATA) < 15)
	for i = length(DATA)+1:15
		DATA(i) = DATA(end);
		DATA(i).Empty = logical(1);
		DATA(i).Obs = i;
		DATA(i).Run = [];
		DATA(i).Titrant = '';
		DATA(i).Molarity = '';
		DATA(i).Volume_Added = [];
		DATA(i).pH = [];
	end
end

H = findobj(gcf,'Tag','obs_column');
set(H,'UserData',DATA);


h = flipud(findobj(gcf,'Tag','push_obs'));

%Determine the first and last viewable observation
top_obs_num = str2num(get(h(1),'String'));
bottom_obs_num = str2num(get(h(end),'String'));

%Do the data shift so that it looks like we are scrolling.
I = [top_obs_num:bottom_obs_num]; %I holds the indices that should be viewed
for i = 1:length(h)
	this_data = DATA(I(i));

	set(h(i),'String',num2str(this_data.Obs));
	hrow = get(h(i),'UserData');

	hdat = findobj(hrow,'Tag','edit_run');
	set(hdat,'String',num2str(this_data.Run));

	hdat = findobj(hrow,'Tag','push_titrant');
	set(hdat,'String',this_data.Titrant);

	hdat = findobj(hrow,'Tag','edit_molarity');
	set(hdat,'String',num2str(this_data.Molarity));

	hdat = findobj(hrow,'Tag','edit_vol_added');
	set(hdat,'String',num2str(this_data.Volume_Added));

	hdat = findobj(hrow,'Tag','edit_pH');
	set(hdat,'String',num2str(this_data.pH));
end


function UpdateDataHighlight

%Put in a highlight if any observation is the selected one.


h = findobj(gcf,'Tag','push_obs');
set(h,'Foregroundcolor',[0 0 0]);
set(get(h,'UserData'),'Foregroundcolor',[0 0 0]);

h = findobj(gcf,'Tag','push_data_up');
selected = get(h,'UserData');

if ~isempty(selected);
	h = findobj(gcf,'Tag','push_obs','String',num2str(selected));
	if ~isempty(h)
		set(h,'Foregroundcolor',[1 0 0]);
		set(get(h,'UserData'),'Foregroundcolor',[1 0 0]);
	end
			
else
	return;
end

%Also need to highlight the corresponding point in the plot.

AX = findobj(gcf,'Tag','axes_main');
			

h = findobj(AX,'Tag','DATA_LINE');
PH = [];
CB = [];
run = [];
min_d = inf;
min_I = [];
min_h = [];
min_Cb = [];
min_pH = [];

for i = 1:length(h)
	G = get(h(i),'UserData');				
	PH = get(h(i),'XData');
	CB = get(h(i),'YData');

	if ~isempty(PH)
		I = find(G.Membership == selected);
		if ~isempty(I)
			min_I = G.Membership(I); %This is an index into the rows of the spreadsheet.
			min_h = h(i);
			min_Cb = CB(I);
			min_pH = PH(I);
			break;
		end
	end
end

S = findobj(gca,'Tag','SELECTED_LINE');
F = get(S,'UserData');
%F.Membership = [F.Membership;min_I];
F.Membership = [min_I];


DATA = GetStoredData;

sx = get(S,'XData');
sy = get(S,'YData');

sx = [min_pH];
sy = [min_Cb];


set(S,'XData',sx,'YData',sy,'UserData',F);

%Highlight the corresponding row in the spreadsheet.

% h = findobj(gcf,'Tag','push_data_up');
% currently_selected = min_I;
% h2 = findobj(gcf,'Tag','push_obs','String',num2str(currently_selected));
% %set(h2,'ForegroundColor',[1 0 0]);
% %set(get(h2,'UserData'),'ForegroundColor',[1 0 0]);
% set(h,'UserData',currently_selected);
% UpdateDataHighlight;
% 
% %h = findobj(gcf,'Tag','text_obs');
%set(h(min_I),'Value',1);


function DATA = GetStoredContained
%Get the stored data 
H = findobj(gcf,'Tag','text_measured');
DATA = get(H,'UserData');

function SetStoredContained(DATA);
%Set the stored data 

if (length(DATA) < 5)
	for i = length(DATA)+1:5
		DATA(i) = DATA(end);
		DATA(i).Number = i;
		DATA(i).Concentration = [];
		DATA(i).Compound = '';
		DATA(i).Empty = logical(1);
	end
end

H = findobj(gcf,'Tag','text_measured');
set(H,'UserData',DATA);

h = flipud(findobj(gcf,'Tag','push_contained'));

%Determine the first and last viewable observation
top_obs_num = str2num(get(h(1),'String'));
bottom_obs_num = str2num(get(h(end),'String'));

I = [top_obs_num:bottom_obs_num]; %I holds the indices that should be viewed
for i = 1:length(h)
	this_data = DATA(I(i));
	
	set(h(i),'String',num2str(this_data.Number));
	hrow = get(h(i),'UserData');

	hdat = findobj(hrow,'Tag','push_compound');
	set(hdat,'String',this_data.Compound);

	hdat = findobj(hrow,'Tag','edit_concentration');
	
	set(hdat,'String',num2str(this_data.Concentration));

end

function UpdateContainedHighlight

h = findobj(gcf,'Tag','push_contained','ForegroundColor',[1 0 0]);
set(h,'Foregroundcolor',[0 0 0]);
set(get(h,'UserData'),'Foregroundcolor',[0 0 0]);

h = findobj(gcf,'Tag','push_contained_up');
selected = get(h,'UserData');

if ~isempty(selected);
	h = findobj(gcf,'Tag','push_contained','String',num2str(selected));
	if ~isempty(h)
		set(h,'Foregroundcolor',[1 0 0]);
		set(get(h,'UserData'),'Foregroundcolor',[1 0 0]);
	end
			
else
	return;
end


function SaveVisibleContained
%Get the data from the visible portion of the GUI and based on current units settings convert units
%and store in user data of 'obs_column'.


DATA = GetStoredContained;

h = flipud(findobj(gcf,'Tag','push_contained'));
		
%Determine the first and last viewable observation
top_obs_num = str2num(get(h(1),'String'));
bottom_obs_num = str2num(get(h(end),'String'));


I = [top_obs_num:bottom_obs_num]; %I holds the indices that are viewed
for i = 1:length(h)
	DATA(I(i)).Number = str2num(get(h(i),'String'));

	hrow = get(h(i),'UserData');
	
	hdat = findobj(hrow,'Tag','push_compound');
	DATA(I(i)).Compound = get(hdat,'String');
	
	hdat = findobj(hrow,'Tag','edit_concentration');
	DATA(I(i)).Concentration = str2num(get(hdat,'String'));
	%Only consider entries with all data specified as non-empty.
	
	if  (isempty(DATA(I(i)).Compound) | isempty(DATA(I(i)).Concentration))  
 		DATA(I(i)).Empty = logical(1);
 	else
 		DATA(I(i)).Empty = logical(0);
 	end
end

SetStoredContained(DATA);


function SaveVisibleData
%Get the data from the visible portion of the GUI and based on current units settings convert units
%and store in user data of 'obs_column'.


DATA = GetStoredData;

h = flipud(findobj(gcf,'Tag','push_obs'));
		
%Determine the first and last viewable observation
top_obs_num = str2num(get(h(1),'String'));
bottom_obs_num = str2num(get(h(end),'String'));


I = [top_obs_num:bottom_obs_num]; %I holds the indices that are viewed
for i = 1:length(h)
	
	DATA(I(i)).Obs = str2num(get(h(i),'String'));
	
	hrow = get(h(i),'UserData');
	
	hdat = findobj(hrow,'Tag','edit_run');
	DATA(I(i)).Run = str2num(get(hdat,'String'));
	
	hdat = findobj(hrow,'Tag','push_titrant');
	DATA(I(i)).Titrant = get(hdat,'String');

	hdat = findobj(hrow,'Tag','edit_molarity');
	DATA(I(i)).Molarity = str2num(get(hdat,'String'));
	

	hdat = findobj(hrow,'Tag','edit_vol_added');
	DATA(I(i)).Volume_Added = str2num(get(hdat,'String'));
	
	hdat = findobj(hrow,'Tag','edit_pH');
	DATA(I(i)).pH = str2num(get(hdat,'String'));
	
	%Only consider entries with all data specified as non-empty.
	
	if  (isempty(DATA(I(i)).Run) | isempty(DATA(I(i)).Titrant) | isempty(DATA(I(i)).Molarity) | isempty(DATA(I(i)).Volume_Added) | isempty(DATA(I(i)).pH))  
 		DATA(I(i)).Empty = logical(1);
 	else
 		DATA(I(i)).Empty = logical(0);
 	end
end

SetStoredData(DATA);

function cleansheet
%Erase everything and set the sheet back to its initial state.
clf;
reportsheet('init');
% h = findobj(gcf,'Type','uicontrol','Style','edit');
% set(h,'String','');
% 
% h = findobj(gcf,'Type','uicontrol','Style','popup');
% set(h,'Value',1);
% 
% h = findobj(gcf,'Type','uicontrol','Tag','push_titrant');
% set(h,'String','');
% 
% 
% h = findobj(gcf,'Tag','push_export');
% set(h,'UserData','Untitled');
% 

function savesheet2file(file)
%Scan info from the gui and save as a formatted tab-delimited text file.
fid = fopen(file,'w');

h = findobj(gcf,'Tag','edit_experiment_num');
fprintf(fid,'Experiment_No\t%s\n',get(h,'String'));

h = findobj(gcf,'Tag','edit_name');
fprintf(fid,'Name\t%s\n',get(h,'String'));

h = findobj(gcf,'Tag','edit_performed');
fprintf(fid,'Performed_By\t%s\n',get(h,'String'));

h = findobj(gcf,'Tag','edit_date');
fprintf(fid,'Date\t%s\n',get(h,'String'));


h = findobj(gcf,'Tag','edit_probe');
fprintf(fid,'pH_Probe\t%s\n',get(h,'String'));

h = findobj(gcf,'Tag','edit_pKa');
fprintf(fid,'pKa\t%s\n',get(h,'String'));

h = findobj(gcf,'Tag','edit_pKb');
fprintf(fid,'pKb\t%s\n',get(h,'String'));

h = findobj(gcf,'Tag','edit_salttype');
fprintf(fid,'SaltType\t%s\n',get(h,'String'));

h = findobj(gcf,'Tag','edit_refionic');
fprintf(fid,'RefIonic\t%s\n',get(h,'String'));

h = findobj(gcf,'Tag','edit_dielectric');
fprintf(fid,'Dielectric_Constant\t%s\n',get(h,'String'));

h = findobj(gcf,'Tag','edit_reftemp');
fprintf(fid,'RefTemp\t%s\n',get(h,'String'));

h = findobj(gcf,'Tag','edit_init_vol');
fprintf(fid,'InitVol\t%s\n',get(h,'String'));

h = findobj(gcf,'Tag','edit_description');
str = get(h,'String');
str = cellstr(str)';
str = strcat(str,repmat({' '},1,length(str)));
str = [str{:}];
fprintf(fid,['Description\t',str,'\n']);


h = findobj(gcf,'Tag','edit_comment');
str = get(h,'String');
str = cellstr(str)';
str = strcat(str,repmat({' '},1,length(str)));
str = [str{:}];
fprintf(fid,'Comments\t%s\n',str);

fprintf(fid,'Contains\n');

CONTAINED = GetStoredContainedStd;

I = find(~[CONTAINED.Empty]);
for i = 1:length(I)
	fprintf(fid,'%s\t',CONTAINED(I(i)).Compound);
	fprintf(fid,'%s\n',num2str(CONTAINED(I(i)).Concentration));
end	

fprintf(fid,'Data\n');
DATA = GetStoredDataStd;

I = find(~[DATA.Empty]);
for i = 1:length(I)
	fprintf(fid,'%s\t',num2str(DATA(I(i)).Obs));
	fprintf(fid,'%s\t',num2str(DATA(I(i)).Run));
	fprintf(fid,'%s\t',DATA(I(i)).Titrant);
	fprintf(fid,'%s\t',num2str(DATA(I(i)).Molarity));
	fprintf(fid,'%s\t',num2str(DATA(I(i)).Volume_Added));
	fprintf(fid,'%s\t',num2str(DATA(I(i)).pH));
	fprintf(fid,'\n');
end	


fclose(fid);

function openfile2sheet(file)
%Open a formatted tab-delimited text file and put info into the GUI.

fid = fopen(file,'r');
%%
Line = fgetl(fid);
tab = strfind(Line,sprintf('\t'));
FieldLabel{1} = Line(1:tab(1)-1);
if ~strcmp(FieldLabel{1},'Experiment_No')
	error('Expected ''Experiment_No''.')
else
	if (length(tab)>1)
		Val{1} = Line(tab(1)+1:tab(2)-1);
	else
		Val{1} = Line(tab(1)+1:end);
	end
end
%%
Line = fgetl(fid);
tab = strfind(Line,sprintf('\t'));
FieldLabel{2} = Line(1:tab(1)-1);
if ~strcmp(FieldLabel{2},'Name')
	error('Expected ''Name''.')
else
	if (length(tab)>1)
		Val{2} = Line(tab(1)+1:tab(2)-1);
	else
		Val{2} = Line(tab(1)+1:end);
	end
	
end
%%
Line = fgetl(fid);
tab = strfind(Line,sprintf('\t'));
FieldLabel{3} = Line(1:tab(1)-1);
if ~strcmp(FieldLabel{3},'Performed_By')
	error('Expected ''Performed_By''.')
else
	if (length(tab)>1)
		Val{3} = Line(tab(1)+1:tab(2)-1);
	else
		Val{3} = Line(tab(1)+1:end);
	end
	
end
%%

%%
Line = fgetl(fid);
tab = strfind(Line,sprintf('\t'));
FieldLabel{4} = Line(1:tab(1)-1);
if ~strcmp(FieldLabel{4},'Date')
	error('Expected ''Date''.')
else
	if (length(tab)>1)
		Val{4} = Line(tab(1)+1:tab(2)-1);
	else
		Val{4} = Line(tab(1)+1:end);
	end

	try
		Val{4} = datestr(datevec(Val{4}));
	catch
		error('Problem reading in Date value.');
	end
end
%%

%%
Line = fgetl(fid);
tab = strfind(Line,sprintf('\t'));
FieldLabel{5} = Line(1:tab(1)-1);
if ~strcmp(FieldLabel{5},'pH_Probe')
	error('Expected ''pH_Probe''.')
else
	if (length(tab)>1)
		Val{5} = Line(tab(1)+1:tab(2)-1);
	else
		Val{5} = Line(tab(1)+1:end);
	end
end
%%

%%
Line = fgetl(fid);
tab = strfind(Line,sprintf('\t'));
FieldLabel{6} = Line(1:tab(1)-1);
if ~strcmp(FieldLabel{6},'pKa')
	error('Expected ''pKa''.')
else
	if (length(tab)>1)
		Val{6} = Line(tab(1)+1:tab(2)-1);
	else
		Val{6} = Line(tab(1)+1:end);
	end
end
%%

%%
Line = fgetl(fid);
tab = strfind(Line,sprintf('\t'));
FieldLabel{7} = Line(1:tab(1)-1);
if ~strcmp(FieldLabel{7},'pKb')
	error('Expected ''pKb''.')
else
	if (length(tab)>1)
		Val{7} = Line(tab(1)+1:tab(2)-1);
	else
		Val{7} = Line(tab(1)+1:end);
	end
end
%%
%%
Line = fgetl(fid);
tab = strfind(Line,sprintf('\t'));
FieldLabel{8} = Line(1:tab(1)-1);
if ~strcmp(FieldLabel{8},'SaltType')
	error('Expected ''SaltType''.')
else
	if (length(tab)>1)
		Val{8} = Line(tab(1)+1:tab(2)-1);
	else
		Val{8} = Line(tab(1)+1:end);
	end
end
%%

%%
Line = fgetl(fid);
tab = strfind(Line,sprintf('\t'));
FieldLabel{9} = Line(1:tab(1)-1);
if ~strcmp(FieldLabel{9},'RefIonic')
	error('Expected ''RefIonic''.')
else
	if (length(tab)>1)
		Val{9} = Line(tab(1)+1:tab(2)-1);
	else
		Val{9} = Line(tab(1)+1:end);
	end
end
%%


%%
Line = fgetl(fid);
tab = strfind(Line,sprintf('\t'));
FieldLabel{10} = Line(1:tab(1)-1);
if ~strcmp(FieldLabel{10},'Dielectric_Constant')
	error('Expected ''Dielectric_Constant''.')
else
	if (length(tab)>1)
		Val{10} = Line(tab(1)+1:tab(2)-1);
	else
		Val{10} = Line(tab(1)+1:end);
	end
	Val{10} = str2num(Val{10});
end
%%

%%
Line = fgetl(fid);
tab = strfind(Line,sprintf('\t'));
FieldLabel{11} = Line(1:tab(1)-1);
if ~strcmp(FieldLabel{11},'RefTemp')
	error('Expected ''RefTemp''.')
else
	if (length(tab)>1)
		Val{11} = Line(tab(1)+1:tab(2)-1);
	else
		Val{11} = Line(tab(1)+1:end);
	end
	Val{11} = str2num(Val{11});
end
%%

%%
Line = fgetl(fid);
tab = strfind(Line,sprintf('\t'));
FieldLabel{12} = Line(1:tab(1)-1);
if ~strcmp(FieldLabel{12},'InitVol')
	error('Expected ''InitVol''.')
else
	if (length(tab)>1)
		Val{12} = Line(tab(1)+1:tab(2)-1);
	else
		Val{12} = Line(tab(1)+1:end);
	end
	Val{12} = str2num(Val{12});
end
%%

%%
Line = fgetl(fid);
tab = strfind(Line,sprintf('\t'));
FieldLabel{13} = Line(1:tab(1)-1);
if ~strcmp(FieldLabel{13},'Description')
	error('Expected ''Description''.')
else
	if (length(tab)>1)
		Val{13} = Line(tab(1)+1:tab(2)-1);
	else
		Val{13} = Line(tab(1)+1:end);
	end
end
%%

%%
Line = fgetl(fid);
tab = strfind(Line,sprintf('\t'));
FieldLabel{14} = Line(1:tab(1)-1);
if ~strcmp(FieldLabel{14},'Comments')
	error('Expected ''Comments''.')
else
	if (length(tab)>1)
		Val{14} = Line(tab(1)+1:tab(2)-1);
	else
		Val{14} = Line(tab(1)+1:end);
	end
	
end
%%

%%
Line = fgetl(fid);
tab = strfind(Line,sprintf('\t'));
if ~isempty(tab)
	Line = Line(1:tab(1)-1);
end


if ~strcmp(Line,'Contains')
	error('Expected ''Contains''.')
else
	i = 1;
	while 1
		temp = fgetl(fid);
		tab = strfind(temp,sprintf('\t'));
		if isempty(tab)
			temp1 = temp;
			temp2 = [];
		else
			temp1 = temp(1:tab-1);
			temp2 = temp(tab+1:end);
		end
		
		if strcmp(temp1,'Data')
			break;
		elseif feof(fid)
			error('Did not find Data field.');
		else
			titrant{i} = temp1;
		end
		concentration(i) = str2num(temp2);
		number(i) = i; 
		empty(i) = logical(0);
		i = i+1;
		disp('Here');
	end
end
%%

fclose(fid);
%%

AUXDATA = cell2struct(Val,FieldLabel,2);

num_contains = length(titrant);

headerlines = num_contains+16;  
fmt = '%d %d %s %f %f %f';
[Obs,Run,Titrant,Molarity,Volume_Added,pH] = textread(file,fmt,'delimiter','\t','headerlines',headerlines);

DATA = spreadstruct('Obs',Obs,'Run',Run,'Titrant',Titrant,'Molarity',Molarity,'Volume_Added',Volume_Added,'pH',pH);
[DATA.Empty] = deal(logical(0));

CONTAINED = spreadstruct('Number',number,'Compound',titrant,'Concentration',concentration,'Empty',empty);

if (length(DATA) < 15)
	for i = length(DATA)+1:15
		DATA(i) = DATA(end);
		DATA(i).Empty = logical(1);
		DATA(i).Obs = i;
		DATA(i).Run = [];
		DATA(i).Titrant = '';
		DATA(i).Molarity = '';
		DATA(i).Volume_Added = [];
		DATA(i).pH = [];
	end
end

if (length(CONTAINED) < 5)
	for i = length(CONTAINED)+1:5
		CONTAINED(i) = CONTAINED(end);
		CONTAINED(i).Number = i;
		CONTAINED(i).Concentration = [];
		CONTAINED(i).Compound = '';
		CONTAINED(i).Empty = logical(1);
	end
end

SetStoredData(DATA);
SetStoredContained(CONTAINED);

h = findobj(gcf,'Tag','edit_experiment_num');
set(h,'String',AUXDATA.Experiment_No);

h = findobj(gcf,'Tag','edit_name');
set(h,'String',AUXDATA.Name);

h = findobj(gcf,'Tag','edit_performed');
set(h,'String',AUXDATA.Performed_By);

h = findobj(gcf,'Tag','edit_date');
set(h,'String',AUXDATA.Date);

h = findobj(gcf,'Tag','edit_probe');
set(h,'String',AUXDATA.pH_Probe);

h = findobj(gcf,'Tag','edit_pKa');
set(h,'String',AUXDATA.pKa);

h = findobj(gcf,'Tag','edit_pKb');
set(h,'String',AUXDATA.pKb);

h = findobj(gcf,'Tag','edit_salttype');
set(h,'String',AUXDATA.SaltType);

h = findobj(gcf,'Tag','edit_refionic');
set(h,'String',AUXDATA.RefIonic);

h = findobj(gcf,'Tag','edit_dielectric');
set(h,'String',AUXDATA.Dielectric_Constant);

h = findobj(gcf,'Tag','edit_reftemp');
set(h,'String',AUXDATA.RefTemp);

h = findobj(gcf,'Tag','edit_init_vol');
set(h,'String',AUXDATA.InitVol);

h = findobj(gcf,'Tag','edit_description');
set(h,'String',AUXDATA.Description);

h = findobj(gcf,'Tag','edit_comment');
set(h,'String',AUXDATA.Comments);

h = findobj(gcf,'Tag','push_export');
set(h,'UserData',file);

[path,file,ext] = fileparts(file);
file = [file,ext];
set(gcf,'Name',[file,' - ',path]);


% function plot_titration_data
% %Make a plot with pH on the x-axis and Cb on the y-axis.
% %
% 
% DATA = GetStoredData;
% try
% 	%Convert to standard units.
% 	h = findobj(gcf,'Tag','popup_units_molarity');
% 	temp = popupstr(h);
% 	vals = [DATA.Molarity]';
% 	switch temp
% 	case '(mM)'
% 		vals = vals/1.e3;
% 	case '(uM)'
% 		vals = vals/1.e6;
% 	otherwise
% 		%Already in Molar.
% 	end
% 	vals = num2cell(vals,1);
% 	[DATA.Molarity] = deal(vals{:});
% 
% 
% 	h = findobj(gcf,'Tag','popup_units_vol_added');
% 	temp = popupstr(h);
% 	vals = [DATA.Volume_Added]';
% 	switch temp
% 	case '(mL)'
% 		vals = vals/1.e3;
% 	case '(uL)'
% 		vals = vals/1.e6;
% 	otherwise
% 		%Already in Liters.
% 	end
% 	vals = num2cell(vals,1);
% 	[DATA.Volume_Added] = deal(vals{:});
% 
% 	CONTAINED = GetStoredContained;
% 	h = findobj(gcf,'Tag','popup_units_concentration');
% 	temp = popupstr(h);
% 	vals = [CONTAINED.Concentration]';
% 	switch temp
% 	case '(mL)'
% 		vals = vals/1.e3;
% 	case '(uL)'
% 		vals = vals/1.e6;
% 	otherwise
% 		%Already in Liters.
% 	end
% 	vals = num2cell(vals,1);
% 	[DATA.Concentration] = deal(vals{:});
% 
% 
% 	PH = [1:10];
% 	CB = rand(10);
% 
% 	plot(PH,CB,'bo-');
% catch
% 	warndlg('Unable to make plot.');
% end
