# Supplementary material for: Modeling control and transduction of electrochemical gradients in acid-stressed bacteria
Source: iScience. 2023 Jun 17;26(7):107140. doi: 10.1016/j.isci.2023.107140 (PMC10316662; doi:10.1016/j.isci.2023.107140)
Supplement: Data S1. Source code used to generate Figures 1–3 [file mmc2.zip › pHtools_release/pHtools/searchtext.m]

function found = searchtext(LIST,STRUCTS,fieldname,varargin)
%SEARCHTEXT(WORDS,STRUCT,FIELDNAME,FLAG);
%Search a text field of a struct for a list of words.  Acceptable 
%flags are 'all','any','phrase'. The default flag is 'any'.
%Spaces are used to delimit words in the list.  STRUCT may be 
%an array of structs.
%
%   This is a utility function used by FINDBUFFER.
%

% //Copyright (C) 2005  Daniel P. Dougherty
% //
% //This program is free software; you can redistribute it and/or
% //modify it under the terms of the GNU General Public
% //License as published by the Free Software Foundation; either
% //version 2 of the License, or (at your option) any later version.
% //
% //This program is distributed in the hope that it will be useful,
% //but WITHOUT ANY WARRANTY; without even the implied warranty of
% //MERCHANTABILITY or FITNESS FOR A PARTICULAR PURPOSE.  See the GNU
% //General Public License for more details.
% //
% //You should have received a copy of the GNU General Public
% //License along with this program; if not, write to the Free Software
% //Foundation, Inc., 59 Temple Place, Suite 330, Boston, MA  02111-1307  USA
% //
% //$Id: $


if (nargin == 3)
	flag = 'any'; %The default.
else
	flag = varargin{1};
end

i = 1;
if any(strcmp(flag,{'any','all'}))
	while 1
		LIST = fliplr(deblank(fliplr(LIST)));
		if isempty(LIST)
			break;
		else
			start = 1;
			stop = min([find(isspace(LIST))-1,length(LIST)]);
			
			
			P{i} = LIST(start:stop);
			LIST = LIST(stop+1:end);
		end
		i = i +1;
	end
	LIST = P;  %List is now a cell array with 1 cell for each word.
end


found = logical(zeros(length(STRUCTS),1));
for i = 1:length(STRUCTS) %For each buffer in the solution.
	data = getfield(STRUCTS(i),fieldname);
	found(i) = searchtextfield(LIST,data,flag);
end

function found = searchtextfield(LIST,STRS,flag);
%SEARCHTEXT(LIST,STRS) True if any of the words in LIST occur in STRS.
% 
%


switch flag

case 'any'
	
	found = logical(0);
	for i = 1:length(LIST)
		word = LIST{i};
		found = ~isempty(findstr(word,STRS));
		if found
			return;
		end	

	end

case 'all'
	found = logical(0);
	for i = 1:length(LIST)
		word = LIST{i};
		found = ~isempty(findstr(word,STRS));
		if ~found
			return;
		end	

	end
	
case 'phrase'
	found = logical(0);
	if (length(LIST) < length(STRS))
		found = ~isempty(findstr(LIST,STRS));
	else
		found = logical(0); 
	end
		
otherwise
	error('Unknown flag.');
end
