# Supplementary material for: Modeling control and transduction of electrochemical gradients in acid-stressed bacteria
Source: iScience. 2023 Jun 17;26(7):107140. doi: 10.1016/j.isci.2023.107140 (PMC10316662; doi:10.1016/j.isci.2023.107140)
Supplement: Data S1. Source code used to generate Figures 1–3 [file mmc2.zip › pHtools_release/pHtools/species_new.m]

function OUT = species(SOL,varargin)
%SPECIES Determine concentrations of all species in solution.
%   M = SPECIES(SOL,pH) returns a struct containing the
%      concentrations at the specified pH.
%      If [] is input for the pH, then the default pH range
%      [2 12] is used.
%   
%      The output struct is organized in the folowing way.
%      The main fields are the Nicknames of the buffers.
%      Within each field is a struct containing the molar
%      concentrations of each species. Negatively charged
%      species are designated with an 'm' and positively
%      charged species are designated with a 'p'.
%      The value of the charge is appended to the field 
%      name. 
%
%   M = SPECIES(SOL,pH,ADJ) additionally use the 
%      adjustment coefficients in ADJ. If ADJ is [] then 
%      I=0, T=25, and E=78.38 are assumed (the default).
%
%   Note: When called with no output argument, a Sillen diagram
%   is produced (semi-log10 plot of concentrations vs. pH).
%   In a Sillen diagram, the slope of the H+ curve is -1,
%   the slope of the OH- curve is +1 and  the points of 
%   intersection between 2 species curves correspond with 
%   the Ka relating those 2 species.
%
%   Example:  
%         %Generate Sillen diagram for a 12mM solution.
%         %of malic acid using Davies equation adjustments.
%         sol = mksol('Malic',0.012);
%         mypH = [2:0.1:12]';
%         ADJ = optimadj(sol,mypH);
%         species(sol,mypH,ADJ);
%         
%   See also CB, BUFFCAPEVAL, IONICSTR, DCBDH, DCBDT, OPTIMADJ.
%

% 
% //Copyright (C) 2005  Daniel P. Dougherty
% //
% //This program is free software; you can redistribute it and/or
% //modify it under the terms of the GNU General Public
% //License as published by the Free Software Foundation; either
% //version 2 of the License, or (at your option) any later version.
% //
% //This program is distributed in the hope that it will be useful,
% //but WITHOUT ANY WARRANTY; without even the implied warranty of
% //MERCHANTABILITY or FITNESS FOR A PARTICULAR PURPOSE.  See the GNU
% //General Public License for more details.
% //
% //You should have received a copy of the GNU General Public
% //License along with this program; if not, write to the Free Software
% //Foundation, Inc., 59 Temple Place, Suite 330, Boston, MA  02111-1307  USA
% //
% //$Id: $

make_graph = logical(0);

if (nargin < 1)
	error('Must specify a buffer solution.');
end

if (nargin == 1)
	
	pH = linspace(2,12,100)';
	ADJ = mkadj(SOL,zeros(size(pH,1),1));
	
elseif (nargin == 2)
	pH = varargin{1};
	if isempty(pH)
		pH = linspace(2,12,100);
	end
	pH = pH(:);
	
	ADJ = mkadj(SOL,zeros(size(pH,1),1));
	
elseif (nargin == 3)
	pH = varargin{1};
	if isempty(pH)
		pH = linspace(2,12,100');
	end	
	
	pH = pH(:);
	
	ADJ = varargin{2}; %User has supplied the 
			%adjustment coefficients to use.
	if isempty(ADJ)
		ADJ = mkadj(SOL,zeros(size(pH,1),1));
	end
	
elseif (nargin > 3)
	error('Too many inputs.');
end

if (nargout == 0)
	make_graph = logical(1);
end	

H = 10.^(-pH);
H = H(:);

num_bufs = size(SOL,1); %Number of buffers in this solution.


OUT = cell2struct(repmat({[]},num_bufs,1),{SOL.Nickname}');

for i = 1:num_bufs %For each named buffer in the solution.
	
	if ~isempty(SOL(i).Func) %This is a complex buffer.
		
 		temp = feval('CbGAMval',SOL(i).Func,pH,25,SOL(i).Contains);
 		
		temp2 = temp(temp >= 0,1);
		temp2 = [SOL(i).Conc]' - temp2; 	
 		
		eval(['OUT.',SOL(i).Nickname,'.m1 = temp;']);
		eval(['OUT.',SOL(i).Nickname,'.p1 = temp2;']);
	
	elseif ~isempty(SOL(i).Contains)
	
		
		temp = repmat(SOL(i).Conc,length(pH),1);
		
		eval(['OUT.',SOL(i).Nickname,'.m0 = temp;']);
		%OUT = rmfield(OUT,SOL(i).Nickname);
		
	elseif strcmp(SOL(i).Name,'H2O')
		
		PKA = repmat(SOL(i).pKa{1},length(H),1);
	
		PKA = PKA - ADJ(i).adjpKa{1};
		
		
			temp = (((10.^(-PKA))*SOL(i).Conc)./H); %Just [OH}
			temp3 = H;
			temp2 = SOL(i).Conc - temp - H; 
		
		eval(['OUT.',SOL(i).Nickname,'.m1 = temp;']);
		eval(['OUT.',SOL(i).Nickname,'.m0 = temp2;']);
		eval(['OUT.',SOL(i).Nickname,'.p1 = temp3;']);
		
	else %We are dealing either with a salt, a conjugate acid 
		%or base attached to 1 or more anions or cations or
		%a simple Bronsted-Lowry acid or base.
		
		num_ions = length(SOL(i).SaltType);

		if (num_ions == 0) %Occurs if Bronsted Acid or Base but not
				% any kind of salt.
			num_ions = 1;	
		end
		
		for j = 1:num_ions
			if ~isempty(SOL(i).pKb{j})
				%Convert pKb to pKa.
				PKB = repmat(SOL(i).pKb{j},length(H),1);
				PKB = PKB - ADJ(i).adjpKb{j};


				%Since water always comes last we can get the current Kw from it.
				PKW = repmat(SOL(end).pKa{1},length(H),1);
				PKW = PKW - ADJ(end).adjpKa{1};
				Kw = ((10.^(-PKW))*SOL(end).Conc);
				PKA = -log10(Kw./(10.^(-PKB)));

			else
				PKA = [];
			end

			if ~isempty(SOL(i).pKa{j})
				temp = repmat(SOL(i).pKa{j},length(H),1);
				temp = temp - ADJ(i).adjpKa{j};
					
				PKA = [PKA,temp];
				%PKA = repmat(SOL(i).pKa{j},length(H),1);

				%PKA = PKA - ADJ(i).adjpKa{j};

				n = size(PKA,2);
				%coefs = repmat([n:-1:1],length(H),1);
				HH = cumprod([repmat(1,length(H),1),repmat(H,1,n-1)],2);
				KK = fliplr(cumprod([10.^(-PKA)],2));
				cc = KK.*HH;

	        			%OUT(:,i) = OUT(:,i) + (SOL(i).Conc*sum(coefs.*cc,2))./(sum([cc,H.^n],2));


				 temp = (SOL(i).Conc.*cc);
				 temp = temp./repmat((sum([cc,H.^n],2)),1,size(temp,2));
				 temp(:,end+1) = (SOL(i).Conc-sum(temp,2));

				 for kk = 1:size(temp,2)
					 z =  - (size(temp,2)-kk);
					 %z = (size(temp,2)-kk);
					 if (z <= 0)

						 eval(['OUT.',SOL(i).Nickname,'.m',sprintf('%d',abs(z)),' = temp(:,kk);']);
					 else %z > 0
						 eval(['OUT.',SOL(i).Nickname,'.p',sprintf('%d',abs(z)),' = temp(:,kk);']);

					 end
				 end

			end


			if ~isempty(SOL(i).SaltType)  %This _may_ not be a simple Bronsted-Lowry acid or base.
					      %This _may_ be a salt or there _may_ be some cations or
					      %anions we need to deal with that are attached to a conjugate
					      %acid or base molecule. 
					      %


				if (isempty(SOL(i).pKa{j}) & isempty(SOL(i).pKb{j})) %This must be an ion (by convention).
					%We bundle the electolytes all together and designate as '*'
					try 
						temp = eval(['OUT.',SOL(i).Nickname,'.lytes']);
					catch
						temp = 0;
					end
					
					temp = temp + repmat(SOL(i).Conc,size(pH,1),1);
					eval(['OUT.',SOL(i).Nickname,'.lytes',' = temp;']);
				end


			end
		end
	end
end

%Now put in concentration of titrant assuming a 1 -1 electrolyte like HCl or
%NaOH.
%temp = abs(Cb(SOL,pH,[],ADJ));
%eval(['OUT.Titrant.m0',' = temp;']);
% 						

if make_graph
	y = [];	
	k = 1;
	F = fieldnames(OUT);
	for i = 1:length(F)
		temp = getfield(OUT,F{i});
		
		T = fieldnames(temp);
		for j = 1:length(T)
			
			y = [y,getfield(temp,T{j})];
			
			
			
			if strcmp(T{j}(1),'m')
				symbol = '-';
			elseif strcmp(T{j}(1),'p')
				symbol = '+';
			elseif strcmp(T{j}(1),'l')
				symbol = '*';
			else
				error('Unrecognized symbol pattern.');
			end
			
			if strcmp(T{j}(2:end),'0')
				L{k} = F{i};
			elseif strcmp(T{j}(2:end),'ytes')
				L{k} = [F{i},'^{',symbol,'}'];
			else
				L{k} = [F{i},'^{',symbol,T{j}(2:end),'}',];
			end
			k = k+1;
		end		
	end
	
	semilogy(pH,y);
	legend(L,0);
	xlabel('pH');
	ylabel('Concentration (M)');
	grid on;
	hold off;
end
