# Supplementary material for: Modeling control and transduction of electrochemical gradients in acid-stressed bacteria
Source: iScience. 2023 Jun 17;26(7):107140. doi: 10.1016/j.isci.2023.107140 (PMC10316662; doi:10.1016/j.isci.2023.107140)
Supplement: Data S1. Source code used to generate Figures 1–3 [file mmc2.zip › pHtools_release/pHtools/spreadstruct.m]

function OUT = spreadstruct(varargin)
%SPREADSTRUCT Create spreadsheet-like struct from vector and cell-array data.
%
%Example:
%Suppose you have data in a text file called mydata.txt like
%Sarah 35 105.5 Female
%John  43 210.8 Male
%Mack  37 189.3 Male
%
%Use TEXTREAD to read-in data.
%[N,A,W,S] = textread('mydata.txt','%s %d %f %s');
%
%Then use SPREADSTRUCT to place data in a spreadsheet-like
%struct (i.e. one observation per record)
%
%S = spreadstruct('Name',N,'Age',A,'Weight',W,'Sex',S);
%Now to access each subjects data use the following syntax
%
%S(1)
%
%or to see data for a particular variable use
%
%S(1).Weight
%
%If desired, the original data vectors can be recovered at any time
%by concatenation as in the following.
%
%N = [S.Name]';
%A = [S.Age]';
%
%or equivalently
%
%N = cat(1,S.Name);
%A = cat(1,S.Age);
%
%Statistics on the data can be computed easily as in 
%
%MeanAge = mean([S.Age]);
%VarAge = var([S.Age]);


%Written by Daniel P. Dougherty (dpdoughe@stat.ncsu.edu)
%12:17AM 06/19/00


%The goal here is to fill-in a struct using the so-called 'element-by-element'
%organization exemplified by weather(3) = struct('temp',72,'rainfall',0);
%

% //Copyright (C) 2005  Daniel P. Dougherty
% //
% //This program is free software; you can redistribute it and/or
% //modify it under the terms of the GNU General Public
% //License as published by the Free Software Foundation; either
% //version 2 of the License, or (at your option) any later version.
% //
% //This program is distributed in the hope that it will be useful,
% //but WITHOUT ANY WARRANTY; without even the implied warranty of
% //MERCHANTABILITY or FITNESS FOR A PARTICULAR PURPOSE.  See the GNU
% //General Public License for more details.
% //
% //You should have received a copy of the GNU General Public
% //License along with this program; if not, write to the Free Software
% //Foundation, Inc., 59 Temple Place, Suite 330, Boston, MA  02111-1307  USA
% //
% //$Id: $


for i = 2:2:length(varargin)
	if islogical(varargin{i})
		varargin{i} = double(varargin{i});
	end
	
	switch class(varargin{i})
	case 'double'
		varargin{i} = num2cell(varargin{i});
	case 'char'
		varargin{i} = cellstr(varargin{i});
	case 'cell' 
		if ~iscellstr(varargin{i})
			error('Spreadstruct not defined for variables of class cell.');
		end
	otherwise
		error('Spreadstruct not defined for variables of class',class(varargin{i}));
	end
end

OUT = struct(varargin{:});
