# Supplementary material for: Modeling control and transduction of electrochemical gradients in acid-stressed bacteria
Source: iScience. 2023 Jun 17;26(7):107140. doi: 10.1016/j.isci.2023.107140 (PMC10316662; doi:10.1016/j.isci.2023.107140)
Supplement: Data S1. Source code used to generate Figures 1–3 [file mmc2.zip › pHtools_release/pHtools/structcat.m]

function [OUT,DIFF] = structcat(A,B,varargin)
%STRUCTCAT Concatenate 2 struct arrays using only their common fields.
%   STRUCTCAT(A,B)
%   STRUCTCAT(A,B,'intersect') concatenates by eliminating non-common
%   fields among the structs.
%   STRUCTCAT(A,B,'union') concatenates by using the union of
%   fields among the structs.  Empty values are used to fill in 
%   missing values in structs.
%


% 
% //Copyright (C) 2005  Daniel P. Dougherty
% //
% //This program is free software; you can redistribute it and/or
% //modify it under the terms of the GNU General Public
% //License as published by the Free Software Foundation; either
% //version 2 of the License, or (at your option) any later version.
% //
% //This program is distributed in the hope that it will be useful,
% //but WITHOUT ANY WARRANTY; without even the implied warranty of
% //MERCHANTABILITY or FITNESS FOR A PARTICULAR PURPOSE.  See the GNU
% //General Public License for more details.
% //
% //You should have received a copy of the GNU General Public
% //License along with this program; if not, write to the Free Software
% //Foundation, Inc., 59 Temple Place, Suite 330, Boston, MA  02111-1307  USA
% //
% //$Id: $


if (nargin < 3)
	FLAG = 'intersect';
else
	FLAG = varargin{1};
end

switch lower(FLAG)

case 'intersect'

	if isempty(A)
		OUT = B;
		DIFF = length(fieldnames(B));
		return;
	elseif isempty(B)
		OUT = A;
		DIFF = length(fieldnames(B));
		return;
	end

	FA = fieldnames(A);
	VA = struct2cell(A);

	FB = fieldnames(B);
	VB = struct2cell(B);

	[FC,IA,IB] = intersect(FA,FB);

	if isempty(FC)
		OUT = [];
	else
		A = cell2struct(VA(IA,:,:),FC,1);
		B = cell2struct(VB(IB,:,:),FC,1);
		OUT = [A;B];
	end

	DIFF = max(length(FA)-length(FC),length(FB)-length(FC));

case 'union'
	
	if isempty(A)
		OUT = B;
		DIFF = length(fieldnames(B));
		return;
	elseif isempty(B)
		OUT = A;
		DIFF = length(fieldnames(B));
		return;
	end

	FA = fieldnames(A);
	%VA = struct2cell(A);
	
	FB = fieldnames(B);
	%VB = struct2cell(B);
	
	
	FC = union(FA,FB);
	VALS(:,:,1) = repmat({[]},length(FC),1);
	VALS(:,:,2) = VALS(:,:,1);
	
	OUT = cell2struct(VALS,FC);
	
	
	for i = 1:length(FA)
		%[OUT(1:length(A)).(FA{i})] = deal(A.(FA{i}));
		
		eval(['[OUT(1:length(A)).',FA{i},'] = deal(A.',FA{i},');']);
		%[OUT(1:length(A)).(FA{i})] = deal(A.(FA{i}));
	end
	
	for i = 1:length(FB)
		eval(['[OUT(length(A)+1:length(A)+length(B)).',FB{i},'] = deal(B.',FB{i},');']);
		%[OUT(length(A)+1:length(A)+length(B)).(FB{i})] = deal(B.(FB{i}));
	end
	
	DIFF = max(length(FA)-length(FC),length(FB)-length(FC));

otherwise
	error('Unknown flag.');

end
