# Supplementary material for: Modeling control and transduction of electrochemical gradients in acid-stressed bacteria
Source: iScience. 2023 Jun 17;26(7):107140. doi: 10.1016/j.isci.2023.107140 (PMC10316662; doi:10.1016/j.isci.2023.107140)
Supplement: Data S1. Source code used to generate Figures 1–3 [file mmc2.zip › pHtools_release/pHtools/targetconc.m]

function [fact,SENS] = targetconc(sol1,sol2,target_acid,target_species,target_conc,Xo,target_pH,varargin);
%TARGETCONC(sol1,sol2,target_acid,target_species,target_conc,Xo,target_pH,varargin);
%	Determine how much of sol2 to add to sol1 in order that the 
%   	requested target_species of the requested target_acid component
%       is equal to target_conc after adjusting the final pH to target_pH.
%       Xo is used as the initial guess for the amount of sol2 needed to be
%       added to sol1.	
%
%TARGETCONC(sol1,sol2,target_acid,target_species,target_conc,Xo,target_pH,varargin,flag,T,E,STOP_TOL,P1,P2,...)
%will adjust for temperature T and dielectric E if flag='adjust' but will not adjust for
%other values of flag.  Providing STOP_TOL will cause the algorithm to use the convergence
%tolerance of STOP_TOL.  The default is 1.e-4. P1,P2,etc are parameters that
%are passed to the objective function.  The default objective function ignores
%these.
%
%[fac,bounds] = TARGETCONC(...) returns in fac the dilution factor of sol2 needed
%   to obtain the target species concentration and bounds is an upper and lower 
%   bound on that dilution factor considering a pH meter error of +/- 0.01 pH units. 
%
%   Users are encouraged to look at bounds when using this estimator in application
%   or production settings where system variability is important.
%
%   Example: Suppose we are given a 0.01 M solution of Lactic acid.  How much
%   Malic acid would we need to add in order that the 2- anion of Malic acid
%   has a concentration of 0.001 given that we will adjust the final pH 
%   (adjusted with say HCL or NaOH) to 4.0? 
%
%   Sgiven = mksol('Lactic',0.01);
%   Sadd = mksol('Malic',1); 
%   target_acid = 'Malic';
%   target_species = 'm2';
%   target_conc = 0.001;
%   init_guess = 1;
%   target_pH = 4.0;
%   [fac,sens] = targetconc(Sgiven,Sadd,target_acid,target_species,target_conc,init_guess,target_pH,[],[],[],1.e-6);
%   
%   %Let's check the answer
%   S = mksol('Lactic',0.01,'Malic',fac);
%   V = species(S,4.0); V.Malic
%   Err = abs(V.Malic.m2-target_conc)
%
%   disp(['Thus, we should prepare a solution whose total malic acid concentration is ',num2str(fac),' molar.']); 
%

% //Copyright (C) 2005  Daniel P. Dougherty
% //
% //This program is free software; you can redistribute it and/or
% //modify it under the terms of the GNU General Public
% //License as published by the Free Software Foundation; either
% //version 2 of the License, or (at your option) any later version.
% //
% //This program is distributed in the hope that it will be useful,
% //but WITHOUT ANY WARRANTY; without even the implied warranty of
% //MERCHANTABILITY or FITNESS FOR A PARTICULAR PURPOSE.  See the GNU
% //General Public License for more details.
% //
% //You should have received a copy of the GNU General Public
% //License along with this program; if not, write to the Free Software
% //Foundation, Inc., 59 Temple Place, Suite 330, Boston, MA  02111-1307  USA
% //
% //$Id: $

tol = 0.01; %Tolerance in pH units.

if (nargin >= 4)

	switch length(varargin)
	case 0
		flag = [];
		T = [];
		E = [];
		STOP_TOL = [];
		PARAMS = {};
	case 1
		flag = varargin{1};
		T = [];
		E = [];
		STOP_TOL = []
		PARAMS = {};
	
	case 2
		flag = varargin{1};
		T = varargin{2};
		E = [];
		STOP_TOL = [];
		PARAMS = {};
	case 3
		flag = varargin{1};
		T = varargin{2};
		E = varargin{3};
		STOP_TOL = [];
		PARAMS = {};
	case 4
		flag = varargin{1};
		T = varargin{2};
		E = varargin{3};
		STOP_TOL = varargin{4};
		PARAMS = {};
	otherwise
		flag = varargin{1};
		T = varargin{2};
		E = varargin{3};
		STOP_TOL = varargin{4};
		PARAMS = {varargin{5:end}};
	end

else
	error('Not enough input arguments.');
end

if ~strcmp(flag,'adjust')
	flag = [];
end

if isempty(STOP_TOL)
	STOP_TOL = 1.e-4;
end

opts = seqsimpset('Display','none','TolX',STOP_TOL,'TolFun',STOP_TOL);

if (length(Xo) == 2) %They gave an interval to search.
	opts.LowerBnd = Xo(1);
	opts.UpperBnd = Xo(2);
	Xo = mean(Xo); %Set the initial guess to the mean.
end	


%req_conc = fzero('targetpHobj',Xo,opts,NAMES,SOL1_CONC,SOL2_CONC,target_pH); %Find the zero crossing.
fact = seqsimp('targetconc_obj',Xo,opts,sol1,sol2,target_acid,target_species,target_conc,target_pH,flag,T,E,PARAMS{:});

if (nargout == 2)
	SENS(1) = seqsimp('targetconc_obj',fact,opts,sol1,sol2,target_acid,target_species,target_conc,(1-tol)*target_pH,flag,T,E,PARAMS{:});
	SENS(2) = seqsimp('targetconc_obj',fact,opts,sol1,sol2,target_acid,target_species,target_conc,(1+tol)*target_pH,flag,T,E,PARAMS{:});
end
