# Supplementary material for: Modeling control and transduction of electrochemical gradients in acid-stressed bacteria
Source: iScience. 2023 Jun 17;26(7):107140. doi: 10.1016/j.isci.2023.107140 (PMC10316662; doi:10.1016/j.isci.2023.107140)
Supplement: Data S1. Source code used to generate Figures 1–3 [file mmc2.zip › pHtools_release/pHtools/targetconc_obj.m]

function OUT = targetconc_obj(fact,sol1,sol2,target_acid,target_species,target_conc,target_pH,flag,T,E,varargin);
%TARGETCONC_OBJ(fact,sol1,sol2,target_conc,target_pH,flag,T,E,varargin)
%   Objective function used internally by TARGETCONC.
%
%   See also TARGETCONC
%

% //Copyright (C) 2005  Daniel P. Dougherty
% //
% //This program is free software; you can redistribute it and/or
% //modify it under the terms of the GNU General Public
% //License as published by the Free Software Foundation; either
% //version 2 of the License, or (at your option) any later version.
% //
% //This program is distributed in the hope that it will be useful,
% //but WITHOUT ANY WARRANTY; without even the implied warranty of
% //MERCHANTABILITY or FITNESS FOR A PARTICULAR PURPOSE.  See the GNU
% //General Public License for more details.
% //
% //You should have received a copy of the GNU General Public
% //License along with this program; if not, write to the Free Software
% //Foundation, Inc., 59 Temple Place, Suite 330, Boston, MA  02111-1307  USA
% //
% //$Id: $

SOL = mixsol(sol1,1,sol2,fact);

if isempty(flag)
	ADJ = [];
else
	ADJ = optimadj(SOL,target_pH,T,E,varargin{:});
end

%OUT = abs(Cb(SOL,target_pH,[],ADJ)); 
SPECIES = species(SOL,target_pH,ADJ); 

OUT = abs(log(getfield(getfield(SPECIES,target_acid),target_species)) - log(target_conc)); 
