# Supplementary material for: Modeling control and transduction of electrochemical gradients in acid-stressed bacteria
Source: iScience. 2023 Jun 17;26(7):107140. doi: 10.1016/j.isci.2023.107140 (PMC10316662; doi:10.1016/j.isci.2023.107140)
Supplement: Data S1. Source code used to generate Figures 1–3 [file mmc2.zip › pHtools_release/pHtools/targetpH.m]

function [fact,SENS] = targetpH(sol1,sol2,Xo,target_pH,varargin);
%TARGETPH Determine the concentration fraction of a second buffer solution
%   required to modify the pH to a desired target value.
%
%   F = TARGETPH(SOL1,SOL2,GUESS,pH) uses an initial guess to start a search 
%   to find the relative concentration of SOL2 required in SOL1 to give
%   the target pH.  Algorithm works best when a 2 element vector is given
%   for GUESS representing upper and lower bounds for the search.
%   FAC can be thought of as the percentage of the concentration of SOL2
%   required.  
%
%   NOTE!! Typically the output should be multiplied by the volume in liters
%   of the actual volume in question to get the volume of SOL2 needed to be 
%   added.     
%
%   F = TARGETPH(SOL1,SOL2,GUESS,pH,'adjust') uses ionic strength adjustments.
%
%   F = TARGETPH(SOL1,SOL2,GUESS,pH,'adjust',T) also adjusts for temperature T.
%   TARGETPH(SOL1,SOL2,GUESS,pH,'adjust',T,E) also adjusts for dielectric 
%   constant E.
%   
%   F = TARGETPH(SOL1,SOL2,GUESS,pH,'adjust',T,STOP_TOL) uses the convergence
%   tolerance STOP_TOL (DEFAULT = 1.E-4) for determining the mixture fraction F.
%   
%
%   Note:
%   
%   [F,B] = TARGETPH(...) additionally returns in B the concentration
%   fractions required at -0.01 and 0.01 pH units of the target pH.
%   This is recommended when working with weak acids and bases in in
%   solutions with little buffer capacity.  While the pH predictions 
%   are usually quite accurate the concentration fractions may be 
%   highly senstitive to small perturbations in the target pH.
%
%   
%   Example:
%       %One where we know the correct answer.
%       sol_end = mksol('Malic',0.03,'Lactic',0.04);
%       target = initpH(sol_end)
%       sol_start = mksol('Malic',0.03);
%       sol_add = mksol('Lactic',0.001); %Titrating with 1mM lactic acid.
%       amount = targetpH(sol_start,sol_add,[1,50],target)
%
%	%7mM benzoic acid is added to a cucumber slurry.
%       %How much acetic acid is needed to lower the pH to 3.5?	
%	sol_start = mksol('CJU1',1,'Benzoic',0.007);
%       sol_add = mksol('Acetic',0.001); %Consider 1mM amounts of acetic acid.
%	amount = targetpH(sol_start,sol_add,1,3.7);
%


% 
% [SOL1_NAMES,I1] = setdiff({sol1.Name}','H2O');
% [SOL2_NAMES,I2] = setdiff({sol2.Name}','H2O');
% 
% NAMES = {SOL1_NAMES{:},SOL2_NAMES{:}};
% 
% SOL1_CONC = [sol1(I1).Conc];
% SOL2_CONC = [sol2(I2).Conc];


% //Copyright (C) 2005  Daniel P. Dougherty
% //
% //This program is free software; you can redistribute it and/or
% //modify it under the terms of the GNU General Public
% //License as published by the Free Software Foundation; either
% //version 2 of the License, or (at your option) any later version.
% //
% //This program is distributed in the hope that it will be useful,
% //but WITHOUT ANY WARRANTY; without even the implied warranty of
% //MERCHANTABILITY or FITNESS FOR A PARTICULAR PURPOSE.  See the GNU
% //General Public License for more details.
% //
% //You should have received a copy of the GNU General Public
% //License along with this program; if not, write to the Free Software
% //Foundation, Inc., 59 Temple Place, Suite 330, Boston, MA  02111-1307  USA
% //
% //$Id: $

tol = 0.01; %Tolerance in pH units.

if (nargin >= 4)

	switch length(varargin)
	case 0
		flag = [];
		T = [];
		E = [];
		STOP_TOL = [];
		PARAMS = {};
	case 1
		flag = varargin{1};
		T = [];
		E = [];
		STOP_TOL = []
		PARAMS = {};
	
	case 2
		flag = varargin{1};
		T = varargin{2};
		E = [];
		STOP_TOL = [];
		PARAMS = {};
	case 3
		flag = varargin{1};
		T = varargin{2};
		E = varargin{3};
		STOP_TOL = [];
		PARAMS = {};
	case 4
		flag = varargin{1};
		T = varargin{2};
		E = varargin{3};
		STOP_TOL = varargin{4};
		PARAMS = {};
	otherwise
		flag = varargin{1};
		T = varargin{2};
		E = varargin{3};
		STOP_TOL = varargin{4};
		PARAMS = {varargin{5:end}};
	end

else
	error('Not enough input arguments.');
end

if ~strcmp(flag,'adjust')
	flag = [];
end

if isempty(STOP_TOL)
	STOP_TOL = 1.e-4;
end

opts = seqsimpset('Display','none','TolX',STOP_TOL,'TolFun',STOP_TOL);

if (length(Xo) == 2) %They gave an interval to search.
	opts.LowerBnd = Xo(1);
	opts.UpperBnd = Xo(2);
	Xo = mean(Xo); %Set the initial guess to the mean.
end	


%req_conc = fzero('targetpHobj',Xo,opts,NAMES,SOL1_CONC,SOL2_CONC,target_pH); %Find the zero crossing.
fact = seqsimp('targetpHobj',Xo,opts,sol1,sol2,target_pH,flag,T,E,PARAMS{:});

if (nargout == 2)
	SENS(1) = seqsimp('targetpHobj',fact,opts,sol1,sol2,(1-tol)*target_pH,flag,T,E,PARAMS{:});
	SENS(2) = seqsimp('targetpHobj',fact,opts,sol1,sol2,(1+tol)*target_pH,flag,T,E,PARAMS{:});
end
