# Supplementary material for: Modeling control and transduction of electrochemical gradients in acid-stressed bacteria
Source: iScience. 2023 Jun 17;26(7):107140. doi: 10.1016/j.isci.2023.107140 (PMC10316662; doi:10.1016/j.isci.2023.107140)
Supplement: Data S1. Source code used to generate Figures 1–3 [file mmc2.zip › pHtools_release/pHtools/targetpH_MC.m]

function fact = targetpH_MC(Niter,sol1,sol2,Xo,target_pH,varargin);
%TARGETPH_MC Determine the concentration fraction of a second buffer solution
%   required to modify the pH to a desired target value using a Monte-Carlo
%   approach.  The output is a N-by-1 vector of estimates.
%
%   F = TARGETPH_MC(N,SOL1,SOL2,GUESS,pH) uses an initial guess to start a search 
%   to find the relative concentration of SOL2 required in SOL1 to give
%   the target pH.  Algorithm works best when a 2 element vector is given
%   for GUESS representing upper and lower bounds for the search.
%   FAC can be thought of as the percentage of the concentration of SOL2
%   required.  
%
%   NOTE!! Typically the output should be multiplied by the volume in liters
%   of the actual volume in question to get the volume of SOL2 needed to be 
%   added.     
%
%   F = TARGETPH_MC(N,SOL1,SOL2,GUESS,pH,'adjust') uses ionic strength adjustments.
%
%   F = TARGETPH_MC(N,SOL1,SOL2,GUESS,pH,'adjust',T) also adjusts for temperature T.
%   TARGETPH_MC(N,SOL1,SOL2,GUESS,pH,'adjust',T,E) also adjusts for dielectric 
%   constant E.
%   
%   F = TARGETPH_MC(N,SOL1,SOL2,GUESS,pH,'adjust',T,STOP_TOL) uses the convergence
%   tolerance STOP_TOL (DEFAULT = 1.E-4) for determining the mixture fraction F.
%   
%
%   Note:
%   
%   [F,B] = TARGETPH_MC(...) additionally returns in B the concentration
%   fractions required at -0.01 and 0.01 pH units of the target pH.
%   This is recommended when working with weak acids and bases in in
%   solutions with little buffer capacity.  While the pH predictions 
%   are usually quite accurate the concentration fractions may be 
%   highly senstitive to small perturbations in the target pH.
%
%   
%   Example:
%       %One where we know the correct answer.
%       sol_end = mksol('Malic',0.03,'Lactic',0.04);
%       target = initpH(sol_end)
%       sol_start = mksol('Malic',0.03);
%       sol_add = mksol('Lactic',0.001); %Titrating with 1mM lactic acid.
%       amount = targetpH_MC(100,sol_start,sol_add,[1,50],target)
%        
%       boxplot(amount); 
%
%	%7mM benzoic acid is added to a cucumber slurry.
%       %How much acetic acid is needed to lower the pH to 3.5?	
%	sol_start = mksol('CJU1',1,'Benzoic',0.007);
%       sol_add = mksol('Acetic',0.001); %Consider 1mM amounts of acetic acid.
%	amount = targetpH(sol_start,sol_add,1,3.7);
%


% //Copyright (C) 2005  Daniel P. Dougherty
% //
% //This program is free software; you can redistribute it and/or
% //modify it under the terms of the GNU General Public
% //License as published by the Free Software Foundation; either
% //version 2 of the License, or (at your option) any later version.
% //
% //This program is distributed in the hope that it will be useful,
% //but WITHOUT ANY WARRANTY; without even the implied warranty of
% //MERCHANTABILITY or FITNESS FOR A PARTICULAR PURPOSE.  See the GNU
% //General Public License for more details.
% //
% //You should have received a copy of the GNU General Public
% //License along with this program; if not, write to the Free Software
% //Foundation, Inc., 59 Temple Place, Suite 330, Boston, MA  02111-1307  USA
% //
% //$Id: $


global PKA_ERROR;  %Usually this is same or similar to pH meter error since its read from the pH scale.
global PH_METER_ERROR;
global RELATIVE_PIPETTE_ERROR_IN_CONCENTRATION;%Related to pipette error and accuracy of your standards. Keep in 
                                                %mind that this is a relative error.  Your standard 3 pipettes
                                                %work to maintain a 0.001 error over various concentrations (e.g. 1mL, 0.1mL, 0.01mL etc)
                                                %Most labs do no better than 3 significant figures (0.001) and many
                                                %are more like 0.01.
                                                %

PKA_ERROR = 0.01;
PH_METER_ERROR = 0.01;
RELATIVE_PIPETTE_ERROR_IN_CONCENTRATION = 0.001;


tol = 0.01; %Tolerance in pH units.

if (nargin >= 4)

	switch length(varargin)
	case 0
		flag = [];
		T = [];
		E = [];
		STOP_TOL = [];
		PARAMS = {};
	case 1
		flag = varargin{1};
		T = [];
		E = [];
		STOP_TOL = []
		PARAMS = {};
	
	case 2
		flag = varargin{1};
		T = varargin{2};
		E = [];
		STOP_TOL = [];
		PARAMS = {};
	case 3
		flag = varargin{1};
		T = varargin{2};
		E = varargin{3};
		STOP_TOL = [];
		PARAMS = {};
	case 4
		flag = varargin{1};
		T = varargin{2};
		E = varargin{3};
		STOP_TOL = varargin{4};
		PARAMS = {};
	otherwise
		flag = varargin{1};
		T = varargin{2};
		E = varargin{3};
		STOP_TOL = varargin{4};
		PARAMS = {varargin{5:end}};
	end

else
	error('Not enough input arguments.');
end

if ~strcmp(flag,'adjust')
	flag = [];
end

if isempty(STOP_TOL)
	STOP_TOL = 1.e-4;
end

opts = seqsimpset('Display','none','TolX',STOP_TOL,'TolFun',STOP_TOL);

if (length(Xo) == 2) %They gave an interval to search.
	opts.LowerBnd = Xo(1);
	opts.UpperBnd = Xo(2);
	Xo = mean(Xo); %Set the initial guess to the mean.
end	


%Niter = 10;
iter = 1;

while (iter < Niter)
        sol1_p = sol1;
        sol2_p = sol2;
        target_pH_p = target_pH + (-0.01 + 0.02*rand(1,1));
        %target_pH_p = target_pH + unifrnd(-0.01,0.01);
        
        for (i=1:length(sol1))
        
                sol1_p(i) = perturbSol(sol1(i),target_pH_p,T);
        end
        
        for (i=1:length(sol2))
                sol2_p(i) = perturbSol(sol2(i),target_pH_p,T);
        end        

        
       
          %req_conc = fzero('targetpHobj',Xo,opts,NAMES,SOL1_CONC,SOL2_CONC,target_pH); %Find the zero crossing.
        fact(iter) = seqsimp('targetpHobj',Xo,opts,sol1_p,sol2_p,target_pH_p,flag,T,E,PARAMS{:});
        Xo = fact(iter); %Set initial guess to the most recent estimate.
         
         %  if (nargout == 2)
% 	          SENS(1) = seqsimp('targetpHobj',fact,opts,sol1,sol2,(1-tol)*target_pH,flag,T,E,PARAMS{:});
% 	          SENS(2) = seqsimp('targetpHobj',fact,opts,sol1,sol2,(1+tol)*target_pH,flag,T,E,PARAMS{:});
%           end
        iter = iter+1;
end


%Perturb a solution using some standard error estimates. 
function psol = perturbSol(sol,targetpH,T)


global PKA_ERROR; %Usually this is same or similar to pH meter error since its read from the pH scale.
global PH_METER_ERROR;
global RELATIVE_PIPETTE_ERROR_IN_CONCENTRATION;

psol = sol;

if ~isempty(sol.Func) %This is a complex buffer.

        %OUT(:,i) = SOL(i).Conc*feval(sol.Func.EvalFun,sol.Func.Smooth,pH,25,sol.Contains);
        
        
        [VAL,STATS] = feval(sol.Func.EvalFun,sol.Func.Smooth,targetpH,25,sol.Contains);
        %psol.Conc = sol.Conc + normrnd(0,sqrt(STATS.MSE(1,1)))./VAL;
        psol.Conc = sol.Conc + sqrt(STATS.MSE(1,1))*randn(1,1)./VAL;
       
        %We do this since the error in Concentration is typically wrapped up
        %in the MSE from the calibration.
        %This gives an error structure more like Conc*F(pH) + MSE(pH);
        %
        %Note that tyipcally Conc is 1 for complex buffers.
        %
        
elseif ~isempty(sol.Contains)
		%This is a buffer which contains only other buffers.
		%Remove this one.
		%ind2keep = ([1:size(OUT,2)]~=i);
		%OUT = OUT(:,ind2keep);
		%Names = {Names{ind2keep}};

elseif strcmp(sol.Name,'H2O')
      %We don't alter H20 because it's values have been extensively studied up to several orders
      %magnitude greater accuracy than any of the weak acids or bases.

else %We are dealing either with a salt, a conjugate acid 
		%or base attached to 1 or more anions or cations or
		%a simple Bronsted-Lowry acid or base.
                
        %psol.Conc = (1+normrnd(0,RELATIVE_PIPETTE_ERROR_IN_CONCENTRATION)).*sol.Conc; %Assumes 99% accuracy or 1% error        
        psol.Conc = (1+RELATIVE_PIPETTE_ERROR_IN_CONCENTRATION*randn(1,1)).*sol.Conc; %Assumes 99% accuracy or 1% error        
               
        if (~isempty(sol.pKa))
        
                for (i=1:length(sol.pKa))
                        %Assumes +/- 0.01 error in pH readings.
                       
                        psol.pKa{i} = sol.pKa{i} + (-PKA_ERROR + (2*PKA_ERROR)*rand(1,1)); 
                end
        end
        
        if (~isempty(sol.pKb))
        
                for (i=1:length(sol.pKb))
                        %Assumes +/- 0.01 error in pH readings.
                        psol.pKb{i} = sol.pKb{i} + (-PKA_ERROR + (2*PKA_ERROR)*rand(1,1)); 
                        %psol.pKb{i} = sol.pKb{i} + unifrnd(-PKA_ERROR,PKA_ERROR); 
                end
        end

end
