# Supplementary material for: Modeling control and transduction of electrochemical gradients in acid-stressed bacteria
Source: iScience. 2023 Jun 17;26(7):107140. doi: 10.1016/j.isci.2023.107140 (PMC10316662; doi:10.1016/j.isci.2023.107140)
Supplement: Data S1. Source code used to generate Figures 1–3 [file mmc2.zip › pHtools_release/pHtools/targetsol.m]

function varargout = targetsol(varargin)
%TARGETSOL Determine amounts to add to acheive targets in a solution.
%   TARGETSOL is based on the idea that you want to use some stock solutions
%   to achieve a desired ionic strength and species concentration.  All 
%   results are prepared on a 1L total volume basis.  If your stocks
%   are too dilute to provide the necessary targets at volumes less than
%   1L a warning message will be displayed.
%
%   Simply type the word 'targetsol' at the MATLAB prompt to run 
%   TARGETSOL interactively. At the end (hopefully convergence 
%   has happened) then a little recipe is printed out - or you can 
%   save to a text file (your option).
%   
%   You will be asked to create your stock solutions which may include
%   acidulents and electrolytes.
%
%   The program attempts to determine "parts" of each solution required 
%   to meet the desired targets.
%    
%   Note on pH:  The pH you enter is assumed **fixed**.  What this means
%   is that the program asssumes in all calculations that NaOH or HCl are
%   being added to bring the pH of the final solution to the set pH.  The
%   increase in ionic strength due to adding this NaOH or HCl **is** taken
%   into account.
%  
%   Convergence issues:  Check the intermediate output that is printed
%   during the optimization phase to see that the "Tracked species conc" 
%   and "Ionic Strength" are converging to the values you wanted.  
%   Obviously some combinations of pH, ionic strength and species 
%   concentrations are not possible given your stocks.  For example
%   if your target species is not in any of your stocks the desired
%   results are impossible or if the concentration in the Base stock
%   is greater than in the acidulent stock then there may be problems
%   and so on...
%   
%   TARGETSOL can also be run in batch mode.  Batch mode requires that
%   the user enter in a cell array of stock solutions as created by MKSOL
%   as well as a struct specifying linear constraints the target ionic
%   strength, the set temperature, and the set pH.  Note that temperature and
%   pH are always assumed given and constant. Finally, a text file name
%   must be provided as the destination of the ouput.  
%
%   Example (Batch mode):
%      StockSol = {mksol('Acetic',0.01),mksol('Lactic',0.01),mksol('NaCl',0.5)};
%      C = [1 1 0 0 0 0 0 0
%	    0 0 0 0 0 0 0 0	    
%	    0 0 0 0 0 0 0 0	    
%	    0 0 0 0 0 0 0 0	    
%	    0 0 0 0 0 0 0 0	    
%	    0 0 0 0 0 0 0 0	    
%	    0 0 0 0 0 0 0 0	    
%	    0 0 0 0 0 0 0 0]	    
%      V = [0.001 nan nan nan nan nan nan nan]';
%      L = {'Acetic:m0','Acetic:m1','Lactic:m0','Lactic:m1','NaCl:lytes','water:m1','water:m0','water:p1'};
% 
%      Constraint = struct('Constraint',C,'Vals',V,'Labels',L);  
%      TargetIonicStr = 0.342;
%      SetTemp = 25;
%      SetpH = 2.5;      
%      Outfile = 'myresults.txt';   
%  
%      targetsol(StockSol,Constraints,TargetIonicStr,SetTemp,SetpH,Outfile)
%
%     
%   See also TARGETSOL_CNSTRNTDLG
%
%

% //Copyright (C) 2005  Daniel P. Dougherty
% //
% //This program is free software; you can redistribute it and/or
% //modify it under the terms of the GNU General Public
% //License as published by the Free Software Foundation; either
% //version 2 of the License, or (at your option) any later version.
% //
% //This program is distributed in the hope that it will be useful,
% //but WITHOUT ANY WARRANTY; without even the implied warranty of
% //MERCHANTABILITY or FITNESS FOR A PARTICULAR PURPOSE.  See the GNU
% //General Public License for more details.
% //
% //You should have received a copy of the GNU General Public
% //License along with this program; if not, write to the Free Software
% //Foundation, Inc., 59 Temple Place, Suite 330, Boston, MA  02111-1307  USA
% //
% //$Id: $


ISBATCH = logical(0);
if (nargin == 0)

	i = 0;

	while 1
		i = i+1;
		%%%
		if (i == 1)
			waitfor(msgbox('Create a working stock solution...','Create stock...','modal'));
		end

		StockSol{i} = mksol;

		if isnumeric(StockSol{i})
			warndlg('Sorry, but I can not complete task.');
			return;
		end
		%%%
		ANS = questdlg('Would you like to continue?','Continue??','Create another stock','Finished','Create another stock');

		switch ANS
		case 'Create another stock'
			continue;
		case 'Finished'
			break;
		otherwise
			error('Unexpected answer.');
		end
	end

	Constraints = targetsol_cnstrntdlg(StockSol{:});
	if isempty(Constraints)
		warndlg('Sorry, but I can not complete task.');
		return;
	end

	%%%
	prompt = 'Enter the target ionic strength.';
	defaults = {'0.342'};
	lineno = 1;
	dlgTitle = 'Ionic strength';
	answer = inputdlg(prompt,dlgTitle,lineno,defaults);

	if isempty(answer)
		warndlg('Sorry, but I can not complete task.');
		return;
	else
		TargetIonicStr = str2num(answer{1});
	end
	%%%


	%%%
	prompt = 'Enter the fixed temperature.';
	defaults = {'25'};
	lineno = 1;
	dlgTitle = 'Temperature';
	answer = inputdlg(prompt,dlgTitle,lineno,defaults);
	if isempty(answer)
		warndlg('Sorry, but I can not complete task.');
		return;
	else
		SetTemp = str2num(answer{1});
	end
	%%%

	%%%
	prompt = 'Enter the fixed pH.';
	defaults = {'4.5'};
	lineno = 1;
	dlgTitle = 'pH';
	answer = inputdlg(prompt,dlgTitle,lineno,defaults);

	if isempty(answer)
		warndlg('Sorry, but I can not complete task.');
		return;
	else
		SetpH = str2num(answer{1});	
	end
	%%%

	waitfor(msgbox('I will try to determine parts of each stock to meet your constraints (pH, ionic str, tracked species conc)).','','modal'));
else

	if (nargin < 6)
		error('Six inputs are required.')
	end
	
	ISBATCH = logical(1);
	
	StockSol = varargin{1}; %Should be a cell array of structs.
	Constraints = varargin{2}; %Should be a struct with fields Constraints, Vals, and Labels
	TargetIonicStr = varargin{3}; %Should be a scalar.
	SetTemp = varargin{4};%Should be a scalar.
	SetpH = varargin{5};%Should be a scalar.
	Outfile = varargin{6};
	
	if ~iscell(StockSol)
		error('StockSol must be a cell array of solution structs.');
	elseif ~all(cellfun('isclass',StockSol,'struct'))
		error('StockSol must be a cell array of solution structs.');
	end
	
	if ~isstruct(Constraints)
		error('Constraints must be a struct.');
	elseif ~isempty(setdiff(fieldnames(Constraints),{'Vals','Constraints','Labels'}))
		error('Constraints must be a struct with fields Constraints, Vals, and Labels.');
	end
	
	if ~isequal(size(TargetIonicStr),[1,1])
		error('TargetIonicStr must be a scalar.');
	elseif ~isequal(size(SetTemp),[1,1])
		error('SetTemp must be a scalar.');
	elseif ~isequal(size(SetpH),[1,1])
		error('SetpH must be a scalar.');
	end
	
	fid = fopen(Outfile,'w');
end


%This is what I was doing.  This is a bad idea because it tends to find local minima
%that are far from the true solution...
%P_guess = ones(1,length(StockSol));
%

P_guess = max(Constraints.Vals).*ones(1,length(StockSol));


OPTS = seqsimpset('TolFun',min([1.e-6,1.e-3*min(Constraints.Vals)]));

[P_hat,Fbest] = seqsimp('targetsol_obj',P_guess,OPTS,StockSol,Constraints,TargetIonicStr,SetTemp,SetpH);

if ~ISBATCH
	if any(P_hat>1)
		BadResults = num2str(find(P_hat>1));
		waitfor(warndlg(['There are parts estimated larger than 1. Apparently, some of your stocks are too dilute to reach targets. Questionable predictions are resulting for the following stocks: ',BadResults]));	
	end
else
	if any(P_hat>1)
		BadResults = num2str(find(P_hat>1));
		fprintf(fid,['There are parts estimated larger than 1. Apparently, some of your stocks are too dilute to reach targets. Questionable predictions are resulting for the following stocks: ',BadResults]);	
	end

end


if ~ISBATCH
	if (Fbest>1.e-3)
		BadResults = num2str(find(P_hat>1));
		waitfor(warndlg(['It appears that some targets were not met very well.']));	
	end
else
	if (Fbest>1.e-3)
		BadResults = num2str(find(P_hat>1));
		fprintf(fid,['It appears that some targets were not met very well.']);	
	end
end


if ~ISBATCH
	ButtonName=questdlg('How should I generate a report?', ...
                	       'Report Generation', ...
                	       'Display','Save as text','Save as text');

	switch ButtonName

	case {'Save as text'}
		[file,path] = uiputfile('*.txt','Save report as text file.');
		file = fullfile(path,file);
		[PATHSTR,NAME,EXT] = fileparts(file);
		if ~strcmp(EXT,'.txt')
			NAME = [NAME,'.txt'];
		else
			NAME = [NAME,EXT];
		end
		FILE = fullfile(PATHSTR,NAME);
		fid = fopen(FILE,'w');

	otherwise %Display
		fid = 1;
	end
end

%%%% Make a report of what to do %%%
fprintf(fid,'\n\n\n*** Instruction Sheet for Target Solution (%s) ***\n',datestr(clock));

for i = 1:length(StockSol)

	fprintf(fid,'--- Stock Solution #%d ---\n',i);
	for j = 1:length(StockSol{i})
		if ~strcmp(getfield(StockSol{i}(j),'Name'),'H2O')
			fprintf(fid,'   Component: %s',getfield(StockSol{i}(j),'Name'));
			fprintf(fid,'   Concentration (M): %.6g',getfield(StockSol{i}(j),'Conc'));
		end
		fprintf(fid,'\n');
	end
        fprintf(fid,'\n');
end


fprintf(fid,'--- Instructions for Preparation ---\n');
for i = 1:length(StockSol)
	if (i == 1)
		fprintf(fid,'Mix %.6g mL of ''''Stock Solution #%d''''',[P_hat(i)*1000 i]);
	else  %(i == length(StockSol))
		fprintf(fid,'    %.6g mL of ''''Stock Solution #%d''''',[P_hat(i)*1000 i]);
	end

	if ((i < length(StockSol)) & (i==1))
		fprintf(fid,' with');
	elseif ((i < length(StockSol)) & (i>1))
		fprintf(fid,' and');	
	end

	if (i == length(StockSol))
		fprintf(fid,'.\n');
	else
		fprintf(fid,'\n');
	end
end

fprintf(fid,'Adjust final pH to %.6g using NaOH and/or HCl and\n',SetpH);
fprintf(fid,'bring final volume to 1 liter.\n\n');

INPUT = [StockSol;num2cell(P_hat,1)];
NewSol = mixsol(INPUT{:});


Adj = optimadj(NewSol,SetpH,SetTemp);

I = ionicstr(NewSol,SetpH,'',Adj);

Species_Conc = species(NewSol,SetpH,Adj);

fprintf(fid,'\n\n');

fprintf(fid,'--- Expected Results (Desired Results) ---\n',I);
fprintf(fid,'Ionic strength: %.6g (%.6g) \n',[I,TargetIonicStr]);
fprintf(fid,'Tracked species conc (M):\n');

for i = 1:length(Constraints.Labels)
	[NickName,Species] = strtok(Constraints.Labels{i},':');
	Species = Species(2:end);

	PredConc(i,1) = getfield(getfield(Species_Conc,NickName),Species);

	fprintf(fid,['   ',Constraints.Labels{i},' = %.4g\n'],PredConc(i,1));
end

ISNAN = isnan(Constraints.Vals);
Pred_Constraint = repmat(nan,size(Constraints.Vals));
Pred_Constraint(~ISNAN,1) = Constraints.Constraints(~ISNAN,:)*PredConc;

fprintf(fid,'      Linear Constraint Compliance\n');

fmt = repmat('%.6g ',1,length(Constraints.Labels));

for i = 1:length(Constraints.Labels)
	fprintf(fid,['   ',fmt],Constraints.Constraints(i,:));
	if (i == ceil(length(Constraints.Labels)/2))
		fprintf(fid,'* ');	
	else
		fprintf(fid,'  ');
	end
	fprintf(fid,'%s  ',Constraints.Labels{i});
	if (i == ceil(length(Constraints.Labels)/2))
		fprintf(fid,'=');	
	else
		fprintf(fid,' ');
	end

	fprintf(fid,'  %.6g (%.6g)',[Pred_Constraint(i),Constraints.Vals(i)]);
	fprintf(fid,'\n');
end

fprintf(fid,'\n\n');

fprintf(fid,'\n\n\n');

if ~(fid == 1)
	fclose(fid);
end


	
	
	
	
	
	
	
	
	
