# Supplementary material for: Modeling control and transduction of electrochemical gradients in acid-stressed bacteria
Source: iScience. 2023 Jun 17;26(7):107140. doi: 10.1016/j.isci.2023.107140 (PMC10316662; doi:10.1016/j.isci.2023.107140)
Supplement: Data S1. Source code used to generate Figures 1–3 [file mmc2.zip › pHtools_release/pHtools/targetsol_cnstrntdlg.m]

function OUT = targetsol_cnstrntdlg(varargin)
%TARGETSOL_CNSTRNTDLG Matrix-based linear constraint dialog for TARGETSOL.
%   CONSTRAINT = TARGETSOL_CNSTRNTDLG(Sol1,Sol2,...) creates a linear constraint
%   dialog for the components of the solutions Sol1,Sol2,...
%
%   See also TARGETSOL

% //Copyright (C) 2005  Daniel P. Dougherty
% //
% //This program is free software; you can redistribute it and/or
% //modify it under the terms of the GNU General Public
% //License as published by the Free Software Foundation; either
% //version 2 of the License, or (at your option) any later version.
% //
% //This program is distributed in the hope that it will be useful,
% //but WITHOUT ANY WARRANTY; without even the implied warranty of
% //MERCHANTABILITY or FITNESS FOR A PARTICULAR PURPOSE.  See the GNU
% //General Public License for more details.
% //
% //You should have received a copy of the GNU General Public
% //License along with this program; if not, write to the Free Software
% //Foundation, Inc., 59 Temple Place, Suite 330, Boston, MA  02111-1307  USA
% //
% //$Id: $

if (nargin == 0)
	error('At least one input required.');
end

DEFAULT = [];
if ischar(varargin{1})
	if strcmp(lower(varargin{1}),'default')
		DEFAULT = varargin{2};
		FLAG = 'init';
		SOLUTIONS = {varargin{3:end}};
	else
		FLAG = varargin{1};
	end
elseif isstruct(varargin{1})
	FLAG = 'init';
	SOLUTIONS = varargin;
else
	error('Invalid input.');
end

try
	switch FLAG
	case 'init'

		INPUT = [SOLUTIONS;num2cell(ones(1,length(SOLUTIONS)))];
		
		DUMMYSOL = mixsol(INPUT{:});
		
		SPECIES = species(DUMMYSOL);

		NickName = fieldnames(SPECIES);
		NAMES = strcat(NickName,{':'});

		LABELS = {};
		for i = 1:length(NickName)
			this_species = getfield(SPECIES,NickName{i});
			iontypes = fieldnames(this_species);
			LABELS = [LABELS;strcat(NAMES{i},iontypes)];
		end

		%Now we need to select which ones to track.

        	[s,v] = listdlg('PromptString','Ionic species to track.',...
                	      'SelectionMode','multiple',...
                	      'ListString',LABELS);
		
		if (isempty(s)) %User pushed cancel.
			OUT = [];
			return;
		elseif (s == 0)
			OUT = [];
			return;
		end

		LABELS = {LABELS{s}};

		NROWS = length(LABELS);

		EDITWD = 10;
		EDITHT = 2;


		FIGWD = (NROWS+4)*EDITWD;
		FIGHT = (NROWS+3)*EDITHT;

		POS = [10 20 FIGWD FIGHT];

		FIG = figure('Units','characters',...
	        	   'NumberTitle','off',...
			   'Name','Linear constraints on species...',...
			   'Position',POS);
		BGCOLOR = get(FIG,'Color');
		%We let the species function determine what the possible species are.
		%

		POS = [0 FIGHT-EDITHT EDITWD EDITHT];

		POS(1) = POS(1) + EDITWD;

		% for i = 1:NROWS
% 			h = uicontrol('Style','text',...
% 		        	      'Units','characters',...
% 				      'Position',POS,...
% 				      'String',LABELS{i},...
% 				      'Tag','text_labels',...
% 				      'BackgroundColor',BGCOLOR);
% 			POS(1) = POS(1) + EDITWD;
% 		end


		POS = [0 FIGHT-EDITHT EDITWD EDITHT];
		
		h = uicontrol('Style','text',...
		        	      'Units','characters',...
				      'Position',POS,...
				      'String','Constraint',...
				      'BackgroundColor',BGCOLOR);
		POS(1) = POS(1) + EDITWD;
		
		
		for i = 1:NROWS
			h = uicontrol('Style','text',...
		        	      'Units','characters',...
				      'Position',POS,...
				      'String',LABELS{i},...
				      'BackgroundColor',BGCOLOR);
			POS(1) = POS(1) + EDITWD;
		end
		
		POS = [0 FIGHT-EDITHT EDITWD EDITHT];
		POS(2) = POS(2) - 1.25*EDITHT;
		
		for i = 1:NROWS
			h = uicontrol('Style','text',...
		        	      'Units','characters',...
				      'Position',POS,...
				      'String',num2str(i),...
				      'BackgroundColor',BGCOLOR);
			POS(2) = POS(2) - EDITHT;
		end
		
		% for i = 1:NROWS
	% 		h = uicontrol('Style','text',...
	% 		              'Units','characters',...
	% 			      'Position',POS,...
	% 			      'String',LABELS{i});
	% 		POS(2) = POS(2) - EDITHT;
	% 	end
	
		POS = [0 FIGHT-EDITHT EDITWD EDITHT];

		POS(2) = POS(2) - EDITHT;
		
		POS(1) = POS(1) + EDITWD;
		POS(2) = FIGHT-EDITHT;
		for i = 1:NROWS
			for j = 1:NROWS
				POS(2) = POS(2) - EDITHT;
				h = uicontrol('Style','edit',...
		        	      'Units','characters',...
				      'Position',POS,...
				      'String','0',...
				      'Tag','edit_constraint',...
				      'UserData',[i,j]);
			end
			POS(2) = FIGHT-EDITHT;
			POS(1) = POS(1) + EDITWD;
		end
	
		POS(2) = POS(2) - (NROWS/2)*EDITHT;
		POS(3) = POS(3)/2;
		h = uicontrol('Style','text',...
		        	      'Units','characters',...
				      'Position',POS,...
				      'String','x',...
				      'BackgroundColor',BGCOLOR);
		POS(3) = EDITWD;
		POS(1) = POS(1) + EDITWD/2;
		POS(2) = FIGHT-EDITHT;
		POS(2) = POS(2)-EDITHT;
		for i = 1:NROWS
			h = uicontrol('Style','text',...
		        	      'Units','characters',...
				      'Position',POS,...
				      'String',LABELS{i},...
				      'Tag','text_labels',...
				      'BackgroundColor',BGCOLOR);
			POS(2) = POS(2) - EDITHT;
		end

		
		POS(1) = POS(1) + EDITWD;
		
		POS(2) = FIGHT-EDITHT;

		POS(2) = POS(2) - (NROWS/2)*EDITHT;
		POS(3) = POS(3)/2;
		h = uicontrol('Style','text',...
		        	      'Units','characters',...
				      'Position',POS,...
				      'String','=',...
				      'BackgroundColor',BGCOLOR);
		POS(3) = EDITWD;
		POS(1) = POS(1) + EDITWD/2;		      
      		POS(2) = FIGHT-EDITHT; 

		h = uicontrol('Style','text',...
		        	      'Units','characters',...
				      'Position',POS,...
				      'String','Molarity',...
				      'BackgroundColor',BGCOLOR);    

		POS(2) = POS(2) - EDITHT;

		for i = 1:NROWS
			%Not a number represents no constraint.
			h = uicontrol('Style','edit',...
		        	      'Units','characters',...
				      'Position',POS,...
				      'String','nan',...
				      'Tag','edit_value',...
				      'UserData',i); 
				      POS(2) = POS(2) - EDITHT;

		end

		POS(2) = POS(2) - EDITHT;
 		h = uicontrol('Style','push',...
		        	      'Units','characters',...
				      'Position',POS,...
				      'String','OK',...
				      'Tag','push_ok',...
				      'UserData',[],...
				      'Callback','targetsol_cnstrntdlg(''ok'')');
		
		POS(1) = POS(1) - EDITWD;
 		h = uicontrol('Style','push',...
		        	      'Units','characters',...
				      'Position',POS,...
				      'String','Cancel',...
				      'Tag','push_cancel',...
				      'UserData',[],...
				      'Callback','targetsol_cnstrntdlg(''cancel'')'); 
		
		POS(1) = POS(1) - EDITWD;
 		h = uicontrol('Style','push',...
		        	      'Units','characters',...
				      'Position',POS,...
				      'String','Help',...
				      'Tag','push_help',...
				      'UserData',[],...
				      'Callback','targetsol_cnstrntdlg(''help'')');
		
		if ~isempty(DEFAULT)
		
			%DEFAULT.Constraints
			%DEFAULT.Vals
			%DEFAULT.Labels
			
			%Only use default if all the labels match up.
			
			if ~isempty(DEFAULT.Constraints)
				if isempty(setdiff(DEFAULT.Labels,LABELS))

					H = flipud(findobj(gcf,'Tag','edit_constraint'));
					H2 = flipud(findobj(gcf,'Tag','edit_value'));
					k = 1;

					for i = 1:length(LABELS)
						I = strcmp(DEFAULT.Labels,LABELS{i});
						for j = 1:length(LABELS)
							J = strcmp(DEFAULT.Labels,LABELS{j});
							set(H(k),'String',num2str(DEFAULT.Constraints(J,I)));
							k = k+1;
						end	

						set(H2(i),'String',num2str(DEFAULT.Vals(I)));	
					end

				else
					waitfor(warndlg('Meaning of previous constraints has been lost.  You must redo your constraints.','Constraints lost','modal'));	
				end
			end
			
		
		end
		
		%Make everything scalable.
		h = findobj(gcf,'Type','uicontrol');
		set(h,'Units','normalized');
		
				      
		waitfor(FIG,'UserData'); 
		try
			OUT = get(FIG,'UserData');
			delete(FIG);
		catch
			if ~isempty(strfind(lasterr,'Invalid handle'))
				%Figure already deleted.
				OUT = [];
				return;
			else
			
				OUT = [];
				%errordlg(lasterr);
				return;
			end
		end
	
	case 'cancel'
		set(gcf,'UserData',[]);
	case 'ok'

		S = struct('Constraints',[],'Vals',[],'Labels',[]);

		h = findobj(gcf,'Tag','edit_value');
		S.Vals = get(h,'String');
		S.Vals = flipud(str2num(strvcat(S.Vals{:})));
		if isempty(S.Vals)
			error('Problem reading values.')
		end

 		NROWS = length(S.Vals);

		h = findobj(gcf,'Tag','edit_constraint');
		S.Constraints = get(h,'String');
		S.Constraints = reshape(flipud(str2num(strvcat(S.Constraints{:}))),NROWS,NROWS);

		if isempty(S.Constraints)
			error('Problem reading constraints.')
		end

		h = findobj(gcf,'Tag','text_labels');
		S.Labels = flipud(get(h,'String'));

		set(gcf,'UserData',S);
	case 'help'
		DLGNAME = 'Linear constraints of solution species...';
		HELPSTRING = {['Let''s say my species are'],...
                '',...
		'Acetic:m0',...
		'Acetic:m1',...
		'Lactic:m0',...
		'Lactic:m1',...
                '',...
		'and I want to require the total acetic acid concentration ',...
		'to be 0.001 M.  The linear constraint in matrix format ',...
		'would be',...
                ' ',...
		'1 1 0 0   Acetic:m0   0.001',...
		'0 0 0 0   Acetic:m1   Nan',...
		'0 0 0 0 X Lactic:m0 = Nan',...
		'0 0 0 0   Lactic:m1   Nan',...
		' ',...
		' ',...
		'Each row is a constraint on the system. ',...
		'The Nan stands for "Not a number".  Any constraint set',...
		'to Nan is **ignored**.  The remaining constraints are ',...
		'evaluated by carrying out matrix multiplication.',...
		'Matrix multiplication is defined as a rows elements ',...
		'multiplied by the column and then results are added ',...
		'up -- repeat for each row.',...
                ' ',...
		'Thus a N-by-M matrix multiplied with a M-by-Q matrix ',...
		'gives a N-by-Q result. In this example the only valid ',...
		'evaluation is',...
		' ',...
		'Acetic:m0*1 + Acetic:m1*1 = 0.001',...
                ' ',...
		'Obviously one can not set constraints on species from ',...
		'the same parent acid independently since their relative ',...
		'concentrations are already constrained by their Ka ',...
		'(dissociation constants) so you can get into trouble.',...
		['If the 1''s in the above example had been replaced by'],...
		['2''s then the constraint would be for the total acetic'],...
		'acid concentration to evaluate to 0.0005.'};
		
		H = helpdlg(HELPSTRING,DLGNAME); 
	
	
	otherwise
		error('Unexpected flag.');
	end
	
catch

	errordlg(lasterr);
end
