# Supplementary material for: Modeling control and transduction of electrochemical gradients in acid-stressed bacteria
Source: iScience. 2023 Jun 17;26(7):107140. doi: 10.1016/j.isci.2023.107140 (PMC10316662; doi:10.1016/j.isci.2023.107140)
Supplement: Data S1. Source code used to generate Figures 1–3 [file mmc2.zip › pHtools_release/pHtools/targetsol_gui.m]

function varargout = targetsol_gui(varargin)
%TARGETSOL_GUI Determine amounts to add to acheive targets in a solution.
%   TARGETSOL_GUI is based on the idea that you want to use some stock solutions
%   to achieve a desired ionic strength and species concentration.  All 
%   results are prepared on a 1L total volume basis.  If your stocks
%   are too dilute to provide the necessary targets at volumes less than
%   1L a warning message will be displayed.
%
%   Simply type the word 'targetsol_gui' at the MATLAB prompt to run 
%   TARGETSOL_GUI interactively. At the end (hopefully convergence 
%   has happened) then a little recipe is printed out - or you can 
%   save to a text file (your option).
%   
%

% //Copyright (C) 2005  Daniel P. Dougherty
% //
% //This program is free software; you can redistribute it and/or
% //modify it under the terms of the GNU General Public
% //License as published by the Free Software Foundation; either
% //version 2 of the License, or (at your option) any later version.
% //
% //This program is distributed in the hope that it will be useful,
% //but WITHOUT ANY WARRANTY; without even the implied warranty of
% //MERCHANTABILITY or FITNESS FOR A PARTICULAR PURPOSE.  See the GNU
% //General Public License for more details.
% //
% //You should have received a copy of the GNU General Public
% //License along with this program; if not, write to the Free Software
% //Foundation, Inc., 59 Temple Place, Suite 330, Boston, MA  02111-1307  USA
% //
% //$Id: $

if (nargin == 0)
	flag = 'init';
elseif (nargin == 1)
	flag = varargin{1};
else
	disp('Sorry this interface not ready yet.');
end


switch flag
case 'init'
	TEXTWD = 18;
	FIGWD = 4*TEXTWD;
	FIGHT = 12;
	
	TEXTHT = 1.5;
	LISTBOXHT = 7*TEXTHT; %Equal to number of relevant buttons.
	LISTBOXWD = TEXTWD;
	
	POS = [10 30 FIGWD FIGHT];
	F = figure;
	
	set(F,'Units','characters',...
	      'Position',POS,...
	      'NumberTitle','off',...
	      'Name','targetsol_gui');
	
	
	%Put in controls...
	POS = [0 FIGHT-TEXTHT TEXTWD TEXTHT];
	
	h = uicontrol('Style','push',...
	              'Units','characters',...
		      'Position',POS,...
		      'String','Open project...',...
		      'Tag','push_open',...
		      'ToolTipString','Open a project mat-file.',...
		      'Callback','targetsol_gui(''open_project'')');
	
	POS(2) = POS(2) - TEXTHT;
	
	h = uicontrol('Style','push',...
	              'Units','characters',...
		      'Position',POS,... 
		      'Tag','push_new',...
		      'String','New project...',...
		      'ToolTipString','Create a new project...',...
		      'Callback','targetsol_gui(''new_project'')');
	
	POS(2) = POS(2) - TEXTHT;
	
	
	
	h = uicontrol('Style','push',...
	              'Units','characters',...
		      'Position',POS,...
		      'Tag','push_save',...
		      'String','Save project...',...
		      'Enable','off',...
		      'ToolTipString','Save project.',...
		      'Callback','targetsol_gui(''save_project'')');
		        
	POS(2) = POS(2) - TEXTHT;
	
	h = uicontrol('Style','push',...
	              'Units','characters',...
		      'Position',POS,...
		      'Tag','push_close',...
		      'Enable','on',...
		      'String','Close project...',...
		      'ToolTipString','Close project.',...
		      'Callback','targetsol_gui(''close_project'')');
		        
	POS(2) = POS(2) - TEXTHT;
	
	h = uicontrol('Style','push',...
	              'Units','characters',...
		      'Position',POS,...
		      'Tag','push_delete',... 
		      'Enable','off',...
		      'String','Delete project...',...
		      'ToolTipString','Delete this project mat-file.',...
		      'Callback','targetsol_gui(''delete_project'')');
	
		  
	POS = [TEXTWD FIGHT-TEXTHT TEXTWD TEXTHT];
	
	h = uicontrol('Style','text',...
	              'Units','characters',...
		      'Position',POS,...
		      'String','Stock Solutions'); 
	      
	POS(2) = POS(2) - LISTBOXHT;
	POS(3) = LISTBOXWD;
	POS(4) = LISTBOXHT;
	      
	L1 = uicontrol('Style','listbox',...
	               'Units','characters',...
		       'Position',POS,...
		       'Tag','list_stocks',...
		       'Callback','targetsol_gui(''select_stock'')');
	%%%%
	
	POS(1) = POS(1) + LISTBOXWD; 
	POS(3) = TEXTWD;     
	POS(2) = FIGHT-2*TEXTHT;
	POS(4) = TEXTHT;
	
	h = uicontrol('Style','push',...
	              'Units','characters',...
		      'Position',POS,...
		      'Tag','push_add',...
		      'Enable','off',...
		      'String','New stock',...
		      'ToolTipString','Add a stock solution to the project.',...
		      'Callback','targetsol_gui(''add_stock'')');
	
	POS(2) = POS(2) - TEXTHT;
	
	h = uicontrol('Style','push',...
	              'Units','characters',...
		      'Position',POS,...
		      'Tag','push_edit',...
		      'Enable','off',...
		      'String','Edit stock',...
		      'ToolTipString','Edit a stock solution...',...
		      'Callback','targetsol_gui(''edit_stock'')');
	POS(2) = POS(2) - TEXTHT;
	
	h = uicontrol('Style','push',...
	              'Units','characters',...
		      'Position',POS,...
		      'Tag','push_remove',...
		      'Enable','off',...
		      'String','Remove stock',...
		      'ToolTipString','Remove a stock solution...',...
		      'Callback','targetsol_gui(''remove_stock'')');	      
	
	POS(2) = POS(2) - TEXTHT;
	
	h = uicontrol('Style','push',...
	              'Units','characters',...
		      'Position',POS,...
		      'Tag','push_targets',...
		      'Enable','off',...
		      'String','Set targets...',...
		      'ToolTipString','Set/adjust target values...',...
		      'Callback','targetsol_gui(''set_targets'')');
	POS(2) = POS(2) - TEXTHT;
	
	h = uicontrol('Style','push',...
	              'Units','characters',...
		      'Position',POS,...
		      'Tag','push_fixed',...
		      'Enable','off',...
		      'String','Set fixed...',...
		      'ToolTipString','Set/adjust target values...',...
		      'Callback','targetsol_gui(''set_fixed'')');
		      
	POS(2) = POS(2) - TEXTHT;
	
	h = uicontrol('Style','push',...
	              'Units','characters',...
		      'Position',POS,...
		      'Tag','push_constraints',...
		      'Enable','off',...
		      'String','Set constraints...',...
		      'ToolTipString','Set/adjust species constraints...',...
		      'Callback','targetsol_gui(''set_constraints'')');
	POS(2) = POS(2) - TEXTHT;
	
	h = uicontrol('Style','push',...
	              'Units','characters',...
		      'Position',POS,...
		      'Tag','push_calculate',...
		      'Enable','off',...
		      'String','Calculate...',...
		      'ToolTipString','Calculate values through constrained minimization',...
		      'Callback','targetsol_gui(''calculate'')');
	
	%%%%
	POS = [LISTBOXWD + 2*TEXTWD, FIGHT-TEXTHT TEXTWD TEXTHT];
	h = uicontrol('Style','text',...
	              'Units','characters',...
		      'Position',POS,...
		      'String','Components'); 
	
	
	POS(2) = POS(2) - LISTBOXHT;
	POS(4) = LISTBOXHT;
	      
	L2 = uicontrol('Style','listbox',...
	               'Units','characters',...
		       'Position',POS,...
		       'Tag','list_components');
	
	
	%Make everything scalable.
	h = findobj(gcf,'Type','uicontrol');
	set(h,'Units','normalized');
			       
	waitfor(F,'UserData');			
	try
		CUE = get(F,'UserData');

		hsave = findobj(gcf,'Tag','push_save');
		Targetsol_Project = get(hsave,'UserData');
		
		if ~isempty(Targetsol_Project)	
			
			h = findobj(gcf,'Tag','push_open');
			FILE = get(h,'UserData');

			[file,path] = uiputfile(FILE,'Save changes made to project...');
			if ~isnumeric(file)
				FILE = fullfile(path,file);

				save(FILE,'Targetsol_Project');

				setlastpath_pHtools(path);
			end

		end

		if strcmp(CUE,'ok')
			delete(F);
		else
			delete(F);
		end
	catch
	
		if ~isempty(strfind(lasterr,'Invalid handle'))
			%Figure already deleted.
			return;
		else
			delete(F);
			errordlg(lasterr);
		end
	end


	
case 'set_fixed'

	h = findobj(gcf,'Tag','push_save');
	PROJECT = get(h,'UserData');
	
	FIXED = PROJECT.Fixed;
	
	if isempty(FIXED)
		FIXED = struct('pH',4.5,'temperature',25);
	end
	
	prompt={'Temperature','pH'};
   	def={num2str(FIXED.temperature),num2str(FIXED.pH)};
        
	dlgTitle='Fixed conditions...';
        lineNo=1;
        answer=inputdlg(prompt,dlgTitle,lineNo,def);
 	
	if isempty(answer)
		return;
	end
	
	FIXED.temperature = str2num(answer{1});
	FIXED.pH = str2num(answer{2});
	
	PROJECT.Fixed = FIXED;
	set(h,'UserData',PROJECT);
	
case 'set_targets'


	h = findobj(gcf,'Tag','push_save');
	PROJECT = get(h,'UserData');
	
	TARGETS = PROJECT.Targets;
	if isempty(TARGETS)
		TARGETS = struct('IonicStr',0.342);
	end
	
	prompt={'Target Ionic Strength'};
   	def={num2str(TARGETS.IonicStr)};
        
	dlgTitle='Desired targets...';
        lineNo=1;
        answer=inputdlg(prompt,dlgTitle,lineNo,def);
 	
	if isempty(answer)
		return;
	end
	
	TARGETS.IonicStr = str2num(answer{1});
	PROJECT.Targets = TARGETS;

	set(h,'UserData',PROJECT);
	
case 'set_constraints'
	h = findobj(gcf,'Tag','push_save');
	PROJECT = get(h,'UserData');
	
	CONSTRAINTS = PROJECT.Constraints;
	
	if isempty(CONSTRAINTS)
		CONSTRAINTS = struct('Constraints',[],'Vals',[],'Labels',[]);
	end
	
	%Take the request and turn it into a solution using mksol.  Note that
	%the request for a solution in the creation of the PROJECT is separated
	%from the solution itself (i.e. the name of the solution is stored in the 
	%project not its components. However, the constraints which are based on
	%the components may fall out of sync with the solution if its definition in 
	%the database changes.  A warning that the constraints have lost their meaning
	%catches the case where the components of the solution have changed from the
	%labels stored in the Constraint struct.
	%
	for i = 1:length(PROJECT.Stocks)
		BUFFERS = {PROJECT.Stocks{i}.Buffer};
		CONCENTRATIONS = {PROJECT.Stocks{i}.Concentration};
		INPUT = [BUFFERS;CONCENTRATIONS];
		S{i} = mksol(INPUT{:});
	end
	
	CONSTRAINTS = targetsol_cnstrntdlg('default',CONSTRAINTS,S{:});
	
	if ~isempty(CONSTRAINTS)
		PROJECT.Constraints = CONSTRAINTS;
		set(h,'UserData',PROJECT);
	end
	       
case 'delete_project'
	
	h = findobj(gcf,'Tag','push_open');
	FILE = get(h,'UserData');
	
	ButtonName=questdlg(['Permanently delete ',FILE,'?'], ...
                       'Delete project mat-file?', ...
                       'Yes','No','No');
	
	if ~exist(FILE,'file')
		warndlg([FILE,' does not exist.']);
	end
	
	
	switch ButtonName
	case 'Yes'
		delete(FILE);
	otherwise
		return;
	end
       	       
case 'select_stock'

	h = findobj(gcf,'Tag','list_stocks');
	Stock_Selected = get(h,'Value');
	
	h = findobj(gcf,'Tag','push_save');
	PROJECT = get(h,'UserData');
	
	Stock = PROJECT.Stocks{Stock_Selected};
	
	h = findobj(gcf,'Tag','list_components');
	
	for i = 1:length(Stock)
		Components{i} = [Stock(i).Buffer,':',sprintf('%.5g',Stock(i).Concentration)]; 
	end 
	
	set(h,'String',Components);
	
case 'close_project'
	
	set(gcf,'UserData','ok');
	
case 'open_project'
	
	lastpath = pHtoolsinfo('lastpath');
	
	[file,path] = uigetfile([lastpath,filesep,'*.mat'],'Open targetsol project...');
	
	if isnumeric(file)
		return;
	end
	
	FILE = fullfile(path,file);
	
	if ~exist(FILE)
		errordlg('Mat file does not exist.');
		return;
	end
	
	try
		PROJECT = load(fullfile(path,file),'-MAT');
		if ~isfield(PROJECT,'Targetsol_Project')
			errordlg('Mat-file does not appear to be a targetsol project file.');
			return;
		end
	catch
		errordlg(lasterr);
		return;
	end
	
	setlastpath_pHtools(path);
	
	
	PROJECT = PROJECT.Targetsol_Project;
	
	%%%%%%%%%
	%Backwards compatability section...
	if ~isfield(PROJECT,'Fixed')
		PROJECT.Fixed.temperature = 25;
		PROJECT.Fixed.pH = 3.5;
	end 
	
	if isempty(PROJECT.Fixed)
		PROJECT.Fixed.temperature = 25;
		PROJECT.Fixed.pH = 3.5;
	end
	
	if isempty(PROJECT.Targets)
		PROJECT.Targets.IonicStr = 0.342;
	end
	
	
	%%%%%%%%%%%%
	
	h = findobj(gcf,'Tag','push_save');
	set(h,'UserData',PROJECT);
	
	
	h = findobj(gcf,'Tag','list_stocks');
	
	StockNums = [1:length(PROJECT.Stocks)]';

	
	StockNums = num2str(StockNums);
	StockNums = num2cell(StockNums,2);
	
	set(h,'String',StockNums,'Value',1); 
	h = findobj(gcf,'Tag','list_components');
	
	Stock = PROJECT.Stocks{1};
	
	for i = 1:length(Stock)
		Components{i} = [Stock(i).Buffer,':',sprintf('%.5g',Stock(i).Concentration)]; 
	end 
	set(h,'String',Components);
	
	
	h = findobj(gcf,'Tag','push_open');
	set(h,'UserData',FILE); %Set user data of Open button to FILE. 
	
	h = findobj(gcf,'Tag','push_add');
	set(h,'Enable','on');
	
	h = findobj(gcf,'Tag','push_save');
	set(h,'Enable','on');
	
	h = findobj(gcf,'Tag','push_delete');
	set(h,'Enable','on');
	
	h = findobj(gcf,'Tag','push_targets');
	set(h,'Enable','on');
	
	h = findobj(gcf,'Tag','push_constraints');
	set(h,'Enable','on');
	
	h = findobj(gcf,'Tag','push_remove');
	set(h,'Enable','on');
	
	h = findobj(gcf,'Tag','push_edit');
	set(h,'Enable','on');	
	
	h = findobj(gcf,'Tag','push_calculate');
	set(h,'Enable','on');
	
	h = findobj(gcf,'Tag','push_fixed');
	set(h,'Enable','on');
	
case 'save_project'

	h = findobj(gcf,'Tag','push_open');
	FILE = get(h,'UserData');
	
	[file,path] = uiputfile(FILE,'Save project...');
	if isnumeric(file)
		return;
	end
	
	FILE = fullfile(path,file);
	
	Targetsol_Project = get(gcbo,'UserData');
	save(FILE,'Targetsol_Project');
	
	setlastpath_pHtools(path);
	
	h = findobj(gcf,'Tag','push_delete');
	set(h,'Enable','on');

case 'remove_stock'

	hsave = findobj(gcf,'Tag','push_save');
	PROJECT = get(hsave,'UserData');

	h = findobj(gcf,'Tag','list_stocks');
	StockNums = get(h,'String');
	SelectedStock =  get(h,'Value');
	ind = setdiff([1:length(StockNums)],SelectedStock);

	if ~isempty(StockNums)
		StockNums = {StockNums{ind}};
		if isempty(StockNums)
			PROJECT.Stocks = {};
		else
			PROJECT.Stocks = {PROJECT.Stocks{ind}}';
			StockNums = num2cell(num2str([1:length(StockNums)]'),2);
		end
		
		if ~isempty(PROJECT.Constraints)
			waitfor(warndlg('Meaning of previous constraints has been lost.  You must redo your constraints.','Constraints lost','modal'));
			PROJECT.Constraints = [];
		end
		
		
		if ~isempty(StockNums)
			set(h,'String',StockNums,'Value',1);
			Stock_Selected = 1;	
			Stock = PROJECT.Stocks{Stock_Selected};
	
	
			h = findobj(gcf,'Tag','list_components');
	% 
			for i = 1:length(Stock)
				Components{i} = [Stock(i).Buffer,':',sprintf('%.5g',Stock(i).Concentration)]; 
			end 
	
			set(h,'String',Components);
		else %All stocks have been removed...
			h = findobj(gcf,'Tag','list_stocks');
			set(h,'String','','Value',1);
			h = findobj(gcf,'Tag','list_components');
			set(h,'String','');
			
			h = findobj(gcf,'Tag','push_remove');
			set(h,'Enable','off');
			
			h = findobj(gcf,'Tag','push_constraints');
			set(h,'Enable','off');	
			
			h = findobj(gcf,'Tag','push_calculate');
			set(h,'Enable','off');	
			
			h = findobj(gcf,'Tag','push_fixed');
			set(h,'Enable','off');
		end
	end
	
	set(hsave,'UserData',PROJECT);
	
	
case 'calculate'
	
	ISBATCH = logical(0);
	
	
	waitfor(msgbox('I will try to determine parts of each stock to meet your constraints (pH, ionic str, tracked species conc)).','','modal'));
	
	
	
	hsave = findobj(gcf,'Tag','push_save');
	PROJECT = get(hsave,'UserData'); 
	
	
	%StockSol = varargin{1}; %Should be a cell array of structs.
	%Constraints = varargin{2}; %Should be a struct with fields Constraints, Vals, and Labels
	%TargetIonicStr = varargin{3}; %Should be a scalar.
	%SetTemp = varargin{4};%Should be a scalar.
	%SetpH = varargin{5};%Should be a scalar.
	%Outfile = varargin{6};
	
	for i = 1:length(PROJECT.Stocks)
		BUFFERS = {PROJECT.Stocks{i}.Buffer};
		CONCENTRATIONS = {PROJECT.Stocks{i}.Concentration};
		INPUT = [BUFFERS;CONCENTRATIONS];
		StockSol{i} = mksol(INPUT{:});
	end
	
	Constraints = PROJECT.Constraints;
	
	
	TargetIonicStr = PROJECT.Targets.IonicStr;
	SetTemp = PROJECT.Fixed.temperature;
	SetpH = PROJECT.Fixed.pH;
	
	FILE = tempname;
	
	fid = fopen(FILE,'w');
	
	if (fid < 0)
		errordlg('Sorry, could not open file for writing.');
	end
	
	
	if isempty(Constraints)
		P_guess = ones(1,length(StockSol));
		OPTS = seqsimpset('TolFun',1.e-6);
	else
		P_guess = max(Constraints.Vals).*ones(1,length(StockSol));
		P_guess(isnan(P_guess)) = 1;
		OPTS = seqsimpset('TolFun',min([1.e-6,1.e-3*min(Constraints.Vals)]));
	end
	
	[P_hat,Fbest] = seqsimp('targetsol_obj',P_guess,OPTS,StockSol,Constraints,TargetIonicStr,SetTemp,SetpH);

	drawnow;
	if ~ISBATCH
		if any(P_hat>1)
			BadResults = num2str(find(P_hat>1));
			waitfor(warndlg(['There are parts estimated larger than 1. Apparently, some of your stocks are too dilute to reach targets. Questionable predictions are resulting for the following stocks: ',BadResults]));	
		end
	else
		if any(P_hat>1)
			BadResults = num2str(find(P_hat>1));
			fprintf(fid,['There are parts estimated larger than 1. Apparently, some of your stocks are too dilute to reach targets. Questionable predictions are resulting for the following stocks: ',BadResults]);	
		end

	end


	if ~ISBATCH
		if (Fbest>1.e-3)
			BadResults = num2str(find(P_hat>1));
			waitfor(warndlg(['It appears that some targets were not met very well.']));	
		end
	else
		if (Fbest>1.e-3)
			BadResults = num2str(find(P_hat>1));
			fprintf(fid,['It appears that some targets were not met very well.']);	
		end
	end


	% if ~ISBATCH
% 		ButtonName=questdlg('How should I generate a report?', ...
%                 		       'Report Generation', ...
%                 		       'Display','Save as text','Save as text');
% 
% 		switch ButtonName
% 
% 		case {'Save as text'}
% 			[file,path] = uiputfile('*.txt','Save report as text file.');
% 			file = fullfile(path,file);
% 			[PATHSTR,NAME,EXT] = fileparts(file);
% 			if ~strcmp(EXT,'.txt')
% 				NAME = [NAME,'.txt'];
% 			else
% 				NAME = [NAME,EXT];
% 			end
% 			FILE = fullfile(PATHSTR,NAME);
% 			fid = fopen(FILE,'w');
% 
% 		otherwise %Display
% 			fid = 1;
% 		end
% 	end

	%%%% Make a report of what to do %%%
	fprintf(fid,'\n\n\n*** Instruction Sheet for Target Solution (%s) ***\n',datestr(clock));

	for i = 1:length(StockSol)

		fprintf(fid,'--- Stock Solution #%d ---\n',i);
		for j = 1:length(StockSol{i})
			if ~strcmp(getfield(StockSol{i}(j),'Name'),'H2O')
				fprintf(fid,'   Component: %s',getfield(StockSol{i}(j),'Name'));
				fprintf(fid,'   Concentration (M): %.6g',getfield(StockSol{i}(j),'Conc'));
			end
			fprintf(fid,'\n');
		end
        	fprintf(fid,'\n');
	end


	fprintf(fid,'--- Instructions for Preparation ---\n');
	for i = 1:length(StockSol)
		if (i == 1)
			fprintf(fid,'Mix %.6g mL of ''''Stock Solution #%d''''',[P_hat(i)*1000 i]);
		else  %(i == length(StockSol))
			fprintf(fid,'    %.6g mL of ''''Stock Solution #%d''''',[P_hat(i)*1000 i]);
		end

		if ((i < length(StockSol)) & (i==1))
			fprintf(fid,' with');
		elseif ((i < length(StockSol)) & (i>1))
			fprintf(fid,' and');	
		end

		if (i == length(StockSol))
			fprintf(fid,'.\n');
		else
			fprintf(fid,'\n');
		end
	end

	fprintf(fid,'Adjust final pH to %.6g using NaOH and/or HCl and\n',SetpH);
	fprintf(fid,'bring final volume to 1 liter.\n\n');

	INPUT = [StockSol;num2cell(P_hat,1)];
	NewSol = mixsol(INPUT{:});


	Adj = optimadj(NewSol,SetpH,SetTemp);

	I = ionicstr(NewSol,SetpH,'',Adj);

	Species_Conc = species(NewSol,SetpH,Adj);

	fprintf(fid,'\n\n');

	fprintf(fid,'--- Expected Results (Desired Results) ---\n',I);
	fprintf(fid,'Ionic strength: %.6g (%.6g) \n',[I,TargetIonicStr]);
	fprintf(fid,'Tracked species conc (M):\n');


	if ~isempty(Constraints)
		for i = 1:length(Constraints.Labels)
			[NickName,Species] = strtok(Constraints.Labels{i},':');
			Species = Species(2:end);

			PredConc(i,1) = getfield(getfield(Species_Conc,NickName),Species);

			fprintf(fid,['   ',Constraints.Labels{i},' = %.4g\n'],PredConc(i,1));
		end

		ISNAN = isnan(Constraints.Vals);
		Pred_Constraint = repmat(nan,size(Constraints.Vals));
		Pred_Constraint(~ISNAN,1) = Constraints.Constraints(~ISNAN,:)*PredConc;

		fprintf(fid,'      Linear Constraint Compliance\n');

		fmt = repmat('%.6g ',1,length(Constraints.Labels));

		for i = 1:length(Constraints.Labels)
			fprintf(fid,['   ',fmt],Constraints.Constraints(i,:));
			if (i == ceil(length(Constraints.Labels)/2))
				fprintf(fid,'* ');	
			else
				fprintf(fid,'  ');
			end
			fprintf(fid,'%s  ',Constraints.Labels{i});
			if (i == ceil(length(Constraints.Labels)/2))
				fprintf(fid,'=');	
			else
				fprintf(fid,' ');
			end

			fprintf(fid,'  %.6g (%.6g)',[Pred_Constraint(i),Constraints.Vals(i)]);
			fprintf(fid,'\n');
		end
	end
	
	fprintf(fid,'\n\n');

	fprintf(fid,'\n\n\n');

	if ~(fid == 1)
		fclose(fid);
	end
	
	
	editor = pHtoolsinfo('texteditor');
	
	[status,ans] = system([editor,' ',FILE]);
	if (status ~= 0)
		errordlg(ans);
		errordlg(['Unable to open results in ',FILE,'. Check default texteditor in pHtoolsinfo.']);
	end
	
case 'add_stock'
	
	hsave = findobj(gcf,'Tag','push_save');
	PROJECT = get(hsave,'UserData');

	[Crap,Stock] = mksol;
	
	if isnumeric(Stock)
		return;
	end
	
	%Enable the edit stock button.
	h = findobj(gcf,'Tag','push_edit');
	set(h,'Enable','on');
	
	if isempty(PROJECT)
		PROJECT = struct('Stocks',{Stock},'Constraints',[],'Targets',[],'Fixed',[]);
		if ~iscell(PROJECT.Stocks)
			PROJECT.Stocks = {PROJECT.Stocks}; 
		end
	else
		if isempty(PROJECT.Stocks)
			PROJECT.Stocks = {Stock};
		else
			PROJECT.Stocks = [PROJECT.Stocks;{Stock}];
		end
	end
	
	if ~isempty(PROJECT.Constraints)
		waitfor(warndlg('Meaning of previous constraints has been lost.  You must redo your constraints.','Constraints lost','modal'));
		PROJECT.Constraints = [];
	end
	set(hsave,'UserData',PROJECT);
	
	
	
	h = findobj(gcf,'Tag','list_stocks');
	
	StockNums = get(h,'String');
	
	if isempty(StockNums)
		StockNums = 1;
	else
		StockNums = str2num(cat(1,StockNums{:}));
		StockNums = [StockNums;StockNums(end)+1];
	end 
	
	StockNums = num2str(StockNums);
	StockNums = num2cell(StockNums,2);
	
	set(h,'String',StockNums,'Value',length(StockNums)); 
	h = findobj(gcf,'Tag','list_components');
	for i = 1:length(Stock)
		Components{i} = [Stock(i).Buffer,':',sprintf('%.5g',Stock(i).Concentration)]; 
	end 
	set(h,'String',Components);
	
	h = findobj(gcf,'Tag','push_targets');
	set(h,'Enable','on');
	
	h = findobj(gcf,'Tag','push_constraints');
	set(h,'Enable','on');
	
	h = findobj(gcf,'Tag','push_remove');
	set(h,'Enable','on');
	
	h = findobj(gcf,'Tag','push_calculate');
	set(h,'Enable','on');
	
	h = findobj(gcf,'Tag','push_fixed');
	set(h,'Enable','on');

case 'edit_stock'	

	%Need to send mksol a struct.
	h = findobj(gcf,'Tag','push_save');
	PROJECT = get(h,'UserData');
	
	h = findobj(gcf,'Tag','list_stocks');
	selected_stock = get(h,'value');


	[Crap,Stock] = mksol(PROJECT.Stocks{selected_stock});
	
	if isnumeric(Stock)
		return;
	end
	PROJECT.Stocks{selected_stock} = Stock;
	
	h = findobj(gcf,'Tag','push_save');
	set(h,'UserData',PROJECT);
	
	
	
	h = findobj(gcf,'Tag','list_components');
	
	for i = 1:length(Stock)
		Components{i} = [Stock(i).Buffer,':',sprintf('%.5g',Stock(i).Concentration)]; 
	end 
	
	set(h,'String',Components);


case 'new_project'

	[file,path] = uiputfile('*.mat','Create project mat-file...');
	if isnumeric(file) %User hit cancel.
		return;
	end
	
	FILE = fullfile(path,file);
	[PATH,FILE,EXT] = fileparts(FILE);
	if ~strcmp(EXT,'.mat')
		EXT = [EXT,'.mat'];
	end
	
	FILE = fullfile(PATH,[FILE,EXT]);
	
	set(gcf,'Name',['Current project ',FILE]);
	
	h = findobj(gcf,'Tag','push_open');
	set(h,'UserData',FILE); %Set user data of Open button to FILE. 
	
	h = findobj(gcf,'Tag','push_add');
	set(h,'Enable','on');
	
	h = findobj(gcf,'Tag','push_save');
	set(h,'Enable','on');
	
otherwise
	error(['Unknown callback:',flag]);
end
