# Supplementary material for: Modeling control and transduction of electrochemical gradients in acid-stressed bacteria
Source: iScience. 2023 Jun 17;26(7):107140. doi: 10.1016/j.isci.2023.107140 (PMC10316662; doi:10.1016/j.isci.2023.107140)
Supplement: Data S1. Source code used to generate Figures 1–3 [file mmc2.zip › pHtools_release/pHtools/targetsol_obj.m]

function LackOfFit = targetsol_obj(P_guess,StockSol,Constraints,TargetIonicStr,SetTemp,SetpH)
%TARGETSOL_OBJ Objective function for TARGETSOL.
%
%
%

% //Copyright (C) 2005  Daniel P. Dougherty
% //
% //This program is free software; you can redistribute it and/or
% //modify it under the terms of the GNU General Public
% //License as published by the Free Software Foundation; either
% //version 2 of the License, or (at your option) any later version.
% //
% //This program is distributed in the hope that it will be useful,
% //but WITHOUT ANY WARRANTY; without even the implied warranty of
% //MERCHANTABILITY or FITNESS FOR A PARTICULAR PURPOSE.  See the GNU
% //General Public License for more details.
% //
% //You should have received a copy of the GNU General Public
% //License along with this program; if not, write to the Free Software
% //Foundation, Inc., 59 Temple Place, Suite 330, Boston, MA  02111-1307  USA
% //
% //$Id: $

INPUT = [StockSol;num2cell(P_guess,1)];
NewSol = mixsol(INPUT{:});

Adj = optimadj(NewSol,SetpH,SetTemp);

I = ionicstr(NewSol,SetpH,'',Adj);

Species_Conc = species(NewSol,SetpH,Adj);

LackOfFit = 0;
if ~isempty(Constraints)
	for i = 1:length(Constraints.Labels)
		[NickName,Species] = strtok(Constraints.Labels{i},':');
		Species = Species(2:end);
		PredConc(i,1) = getfield(getfield(Species_Conc,NickName),Species);
		fprintf(1,[Constraints.Labels{i},' = %.4g\n'],PredConc(i,1));
	end

	fprintf(1,'\n');
	ISNAN = isnan(Constraints.Vals);

	%It is absolutely necessary that we normalize each error by its target
	%value so that each error is on the same relative scale. 
	%
	NormalizeBy = Constraints.Vals(~ISNAN,:);
	if ~isempty(NormalizeBy)
		LackOfFit = sum(((Constraints.Constraints(~ISNAN,:)*PredConc - 	Constraints.Vals(~ISNAN,:))./NormalizeBy).^2);
	else
		LackOfFit = 0;
	end
end

LackOfFit = LackOfFit + ((TargetIonicStr-I)./TargetIonicStr).^2;
