# Supplementary material for: Modeling control and transduction of electrochemical gradients in acid-stressed bacteria
Source: iScience. 2023 Jun 17;26(7):107140. doi: 10.1016/j.isci.2023.107140 (PMC10316662; doi:10.1016/j.isci.2023.107140)
Supplement: Data S1. Source code used to generate Figures 1–3 [file mmc2.zip › pHtools_release/pHtools/test.m]

pH = linspace(2,12,100)';
%pH = 7;

C = 0.01;
H = 10.^(-pH);
Ka1 = 10.^(-6.37);
Ka2 = 10.^(-10.31);
Kw = 1.e-14;

%Cb1 =  (H./Ka1).*(C*Ka1*Ka2)./(H.^2 + H*Ka1 + Ka1*Ka2) + 2*(C*Ka1*Ka2)./(H.^2 + H*Ka1 + Ka1*Ka2);

Cb1 = C*Ka1./(H + Ka1) + ((Kw./H) - H);
Cb2 = C*Ka2./(H + Ka2);
Cb1a = Cb1 + Cb2;

Cb1 = ((Kw./H) - H) - C + (H./Ka2).*(C*Ka1*Ka2)./(H.^2 + H*Ka1 + Ka1*Ka2) + 2*(C*Ka1.*Ka2)./(H.^2 + H*Ka1 + Ka1*Ka2);


CO3 = (C*Ka1.*Ka2)./(H.^2 + H*Ka1 + Ka1*Ka2)
HCO3 = (H./Ka2).*CO3


plot(pH,Cb1,'bo-');
hold on
plot(pH,Cb1a,'ro--');
plot(pH,0,'b:');
S = mksol('NaHCO3',0.01);
Cb_hat = Cb_new(S,pH);
plot(pH,Cb_hat,'r-');
hold off;


%Check formula for using pKb instead of pKa:
Kb = 14-K 

V1 = (C*Ka1)./(H + Ka1)
V2 = C*
