# Supplementary material for: Modeling control and transduction of electrochemical gradients in acid-stressed bacteria
Source: iScience. 2023 Jun 17;26(7):107140. doi: 10.1016/j.isci.2023.107140 (PMC10316662; doi:10.1016/j.isci.2023.107140)
Supplement: Data S1. Source code used to generate Figures 1–3 [file mmc2.zip › pHtools_release/pHtools/testdata.m]

%Lets simulate a titration:
clear all;
INIT_VOL = 0.1;

S = mksol('Acetic',0.01,'Lactic',0.01,'Malic',0.01);

VOL2ADD = 1/1000;
MOLARITY = 0.2;
TOTAL_VOL = INIT_VOL;
CONC = 0;

V(1) = 0;
pH(1) = initpH(S);
TRUE_CB(1) = 0;

for i = 2:25
	PREV_AMT = CONC*TOTAL_VOL;
	
	%VOL_ADDED = (VOL2ADD + normrnd(0,0.00001,1,1));
	VOL_ADDED = VOL2ADD;
	TOTAL_VOL = TOTAL_VOL + VOL_ADDED;
	
	AMT_ADDED = VOL_ADDED*MOLARITY;
	TRUE_CB(i) = (PREV_AMT + AMT_ADDED); 
	CONC = TRUE_CB(i)/TOTAL_VOL;
	
	V(i) = VOL2ADD;
	
	CB(i) = TRUE_CB(i)/TOTAL_VOL;
	
	S = mksol('Acetic',0.01,'Lactic',0.01,'Malic',0.01,'NaOH',CONC);
	
	pH(i) = initpH(S)
end
