# Supplementary material for: Modeling control and transduction of electrochemical gradients in acid-stressed bacteria
Source: iScience. 2023 Jun 17;26(7):107140. doi: 10.1016/j.isci.2023.107140 (PMC10316662; doi:10.1016/j.isci.2023.107140)
Supplement: Data S1. Source code used to generate Figures 1–3 [file mmc2.zip › pHtools_release/pHtools/testimport.txt]

Experiment_No	DPD5150
Name	red pepper slurry #1
Performed_By	Daniel P. Dougherty
Date	05-May-2003
pH_Probe	F150
pKa	
pKb	
SaltType	
RefIonic	
Dielectric_Constant	75.6
RefTemp	25
InitVol	0.2
Description	S l u r r y   o f   r e d - p e p p e r s   i n   s t a n d a r d   b r i n e .   4 0 : 6 0   p a c k o u t   r a t i o . 
Comments	Some tubidity observed during end of titration. Perhaps precipitation was occuring!!
Contains
NaCl	0.32
Acetic	0.3
Data
1	1	Acetic	0.1	0	4.3	
2	1	Acetic	0.2	0.01	4.2	
3	1	Acetic	0.3	0.04	4.1	
4	1	Acetic	0.4	0.001	3.8	
5	1	Acetic	0.5	0.001	3.7	
6	1	Acetic	0.6	0.001	3.65	
7	1	Acetic	0.7	0.001	3.6	
8	1	Acetic	0.8	0.02	3.54	
9	1	Acetic	0.9	0.001	3.5	
10	1	Acetic	1	0.004	3.45	
11	1	Acetic	1.1	0.004	3.4	
12	1	Acetic	1.2	0.004	3.3	
13	1	Acetic	1.3	0.004	3.2	
14	1	Acetic	1.4	0.004	3.1	
15	1	Acetic	1.5	0.004	3	
16	1	Acetic	1.6	0.004	3	
17	1	Acetic	1.7	0.004	2.9	
18	1	Acetic	1.8	0.004	2.8	
19	1	Acetic	1.9	0.004	2.7	
20	1	Acetic	1.1	0.004	2.6	
