# Supplementary material for: Modeling control and transduction of electrochemical gradients in acid-stressed bacteria
Source: iScience. 2023 Jun 17;26(7):107140. doi: 10.1016/j.isci.2023.107140 (PMC10316662; doi:10.1016/j.isci.2023.107140)
Supplement: Data S1. Source code used to generate Figures 1–3 [file mmc2.zip › pHtools_release/pHtools/update_old_db.m]

%UPDATE_OLD_DB Script that updates databases from previous pHtools versions.
%   UPDATE_OLD_DB calls pHtoolsinfo('bufferdb') to determine which 
%   buffer databases to work on. Then all databases found are updated to 
%   the current format.
%

% //Copyright (C) 2005  Daniel P. Dougherty
% //
% //This program is free software; you can redistribute it and/or
% //modify it under the terms of the GNU General Public
% //License as published by the Free Software Foundation; either
% //version 2 of the License, or (at your option) any later version.
% //
% //This program is distributed in the hope that it will be useful,
% //but WITHOUT ANY WARRANTY; without even the implied warranty of
% //MERCHANTABILITY or FITNESS FOR A PARTICULAR PURPOSE.  See the GNU
% //General Public License for more details.
% //
% //You should have received a copy of the GNU General Public
% //License along with this program; if not, write to the Free Software
% //Foundation, Inc., 59 Temple Place, Suite 330, Boston, MA  02111-1307  USA
% //
% //$Id: $


DB = pHtoolsinfo('bufferdb');

for db = 1:length(DB)
	BUFFERS = findbuffer('Database',DB{db});
	NAMES = fieldnames(BUFFERS);
	
	for i = 1:length(NAMES)
	
		S = struct('Comment','',...
			   'Contains',[],...
			   'Data',[],...
			   'Date','',...
			   'Description','',...
			   'Dielectric',[],...
			   'Experiment_No','',...
			   'Func',[],...
			   'InitVol',[],...
			   'Name','',...
			   'Nickname','',...
			   'Performed_By','',...
			   'pH_Probe','',...
			   'pKa',[],...
			   'pKb',[],...
			   'RefIonic',[],...
			   'RefTemp',[],...
			   'SaltType',[]);
		B = BUFFERS.(NAMES{i});
	
		S.Comment = B.Comment;
		S.Contains = B.Contains;
		S.Func = B.Func;
	        S.Name = B.Name;
		S.RefIonic = B.RefIonic;
		S.RefTemp = B.RefTemp;
		S.SaltType = B.SaltType;
		S.pKa = B.pKa;
		S.pKb = B.pKb;
		S.Nickname = B.Nickname;
		
		
		if ~isempty(B.Data)
			%Check for older versions format.
			F = fieldnames(B.Data);
			if any(strcmp(F,'Vol'))
				%ButtonName = questdlg('Buffer uses a format from an older version of pHtools','Old file format!!','Continue','Abort','Continue');
				%if strcmp(lower(ButtonName),'continue')
					S.InitVol = B.Data(1).Vol;
					new_data = B.Data;
					[new_data.Volume_Added] = deal(new_data.Vol_Added);
					[new_data.Empty] = deal(logical(0));
					new_data = rmfield(new_data,'Vol_Added');
					new_data = rmfield(new_data,'Vol');
					S.Data = new_data;
				%end
			end
		end
		
		%Save S using the same nickname back into the database.
		eval([S.Nickname,'= S;']);
		save(DB{db},S.Nickname,'-APPEND')
		
	end
end
