# Supplementary material for: Modeling control and transduction of electrochemical gradients in acid-stressed bacteria
Source: iScience. 2023 Jun 17;26(7):107140. doi: 10.1016/j.isci.2023.107140 (PMC10316662; doi:10.1016/j.isci.2023.107140)
Supplement: Data S1. Source code used to generate Figures 1–3 [file mmc2.zip › pHtools_release/pHtools/userdb.m]

function OUT = userdb(varargin)
%USERDB Graphical interface for managing user databases.
%   This interface allows you to modify which buffer databases 
%   pHtools software is aware of.  Only existing mat-file
%   databases are allowed.  
%
%   Note: To create new databases use EDITBUFFER.
%
%   See also EDITBUFFER.

% //Copyright (C) 2005  Daniel P. Dougherty
% //
% //This program is free software; you can redistribute it and/or
% //modify it under the terms of the GNU General Public
% //License as published by the Free Software Foundation; either
% //version 2 of the License, or (at your option) any later version.
% //
% //This program is distributed in the hope that it will be useful,
% //but WITHOUT ANY WARRANTY; without even the implied warranty of
% //MERCHANTABILITY or FITNESS FOR A PARTICULAR PURPOSE.  See the GNU
% //General Public License for more details.
% //
% //You should have received a copy of the GNU General Public
% //License along with this program; if not, write to the Free Software
% //Foundation, Inc., 59 Temple Place, Suite 330, Boston, MA  02111-1307  USA
% //
% //$Id: $

if ((nargin == 0) | (nargin == 1))
	isgui = logical(1);
else 
	isgui = logical(0);
end


if isgui

	if (nargin == 0)
		flag = 'init';
	else
		flag = varargin{1};
	end
	
	
	
	switch flag
	
	case 'init'
		
		try 
			FIGPOS = [20 5 75 30];
			F = figure('Units','characters',...
				   'Tag','figure_userdb',...
		        	   'WindowStyle','normal',...
		        	   'Name','Link/unlink existing databases...',...
		        	   'NumberTitle','off',...
				   'POS',FIGPOS);

			LWD = 0.75*FIGPOS(3);		
			POS = [FIGPOS(3)-LWD, 0, LWD FIGPOS(4)];				

			h = uicontrol('Units','characters',...
				      'Style','listbox',...
	     			      'Max',3,...
	      			      'Min',0,...
	      			      'Tag','listbox_db',...
	      			      'Position',POS);

			width = 10;
			height = 2;	

			POS = [1 FIGPOS(4)-height width height];		      
			h = uicontrol('Units','characters',...
				      'Style','push',...
	                	      'String','Include',...
	                	      'Callback','userdb(''add'')',...
	                	      'Position',POS);

			POS(2) = POS(2)-height;	      
			h = uicontrol('Units','characters',...
				      'Style','push',...
	     			      'String','Exclude',...
	                	      'Callback','userdb(''remove'')',...
	                	      'Position',POS);


			POS(2) = POS(2)-height;	    	      
			h = uicontrol('Units','characters',...
				      'Style','push',...
	     			      'String','Ok',...
	                	      'Callback','userdb(''ok'')',...
	                	      'Position',POS);	

			POS(2) = POS(2)-height;	 	      
			h = uicontrol('Units','characters',...
				      'Style','push',...
	     			      'String','Cancel',...
	                	      'Callback','userdb(''cancel'')',...
	                	      'Position',POS);


			%h = findobj(gcf,'Type','uicontrol');
			%set(h,'Units','normalized');

			h = findobj(F,'Type','uicontrol');
			set(h,'Units','normalized','FontUnits','normalized');

			base_path = pHtoolsinfo('home');
			fname = fullfile(base_path,'mypHtoolsdb.txt');

			NEWDB = pHtoolsinfo('userdb');

			if ~isempty(NEWDB)
				%Update the listbox.

				for i = 1:length(NEWDB)
					if ~exist(NEWDB{i})
						warndlg(sprintf('The database\n%s\ndoes not exist on this file system.',NEWDB{i}),'Database not found!','modal');
					end
				end

				h = findobj(gcf,'Tag','listbox_db');
				set(h,'String',NEWDB,'Value',1);
			end


			waitfor(F,'UserData');

			F = findobj('Type','figure','Tag','figure_userdb');
			
			if ~isempty(F)
				F = F(1);
				delete(F);
			end
			return;
		catch	
			F = findobj('Type','figure','Tag','figure_userdb');
			errordlg(lasterr);
			if ~isempty(F)
				F = F(1);
				delete(F);
			end
		end
	
	case 'remove'
		F = gcf;
		
		h = findobj(gcf,'Tag','listbox_db');
		selected = get(h,'Value');
		str =  get(h,'String');
		selected = setdiff([1:length(str)],selected);
		str = {str{selected}};
		
		set(h,'String',str,'Value',1);
		
		figure(F);
		
	case 'add'
		F = gcbf;
		base_path = pHtoolsinfo('home');
		fname = fullfile(base_path,'mypHtoolsdb.txt');
		
		[file,path] = uiputfile(fullfile(pHtoolsinfo('lastpath'),'*.mat'),'New buffer database...');	
		
		
		
		if isequal(file,0)
			return;
		else
			
			[path,file,ext] = fileparts(fullfile(path,file));
			
			if ~strcmp(ext,'.mat')
				errordlg('Database must have ''.mat'' extension.');
			else
				file = [file,ext];
			end
			
			file = fullfile(path,file);
			
			if ~exist(file)	
				warndlg(sprintf('The database\n%s\ndoes not exist on this file system.',file),'Database not found!','modal');
			end
			
			
			h = findobj(gcf,'Tag','listbox_db');
			
			str =  char(get(h,'String'));
			%str = union(str,file);
			str =  unique(strvcat(str,file),'rows');
			
			set(h,'String',str,'Value',1);
			% fid = fopen(fname,'w'); %Overwrite.
% 
% 			for i = 1:length(str)
% 				fprintf(fid,'%s\n',str{i});
% 			end
% 
% 			fclose(fid);
		end
		
		%Update the listbox.
		figure(F);
		
		setlastpath_pHtools(path);
		
		
	case 'cancel'
	
		set(gcf,'UserData','die');
	case 'ok'
	
		h = findobj(gcbf,'Tag','listbox_db');
		str =  cellstr(get(h,'String'));
		
		base_path = pHtoolsinfo('home');
		fname = fullfile(base_path,'mypHtoolsdb.txt');
		
		for i = 1:length(str)
			if ~exist(str{i})	
				warndlg(sprintf('The database\n%s\ndoes not exist on this file system.',str{i}),'Database not found!','modal');
			end
			
		end
		
		
		fid = fopen(fname,'w'); %Overwrite.

		for i = 1:length(str)
			fprintf(fid,'%s\n',str{i});
		end

		fclose(fid);
		
		set(gcf,'UserData','die');	
		
	otherwise
		errordlg('Unknown callback');
	end	
		
else %Command line interface.
	
	if (mod(nargin,2)~= 0)
		error('Require pairs of inputs.');
	end	

	FLAG = {varargin{1:2:end-1}};
	VAL = {varargin{2:2:end}};
	
	for i = 1:length(FLAG)
		switch lower(FLAG{i})
		case 'add'
		
			%Break the filename up into parts.
			[path,file,ext] = fileparts(VAL{i});

			if ~strcmp(ext,'.mat')
				file = [file,ext];
			end
			%Add the .mat extension.
			file = [file,'.mat'];
			file = fullfile(path,file);
			
			if ~exist(file)
				
				error(sprintf('The database\n%s\ndoes not exist on this file system.',file));
			else

				
				base_path = pHtoolsinfo('home');
				fname = fullfile(base_path,'mypHtoolsdb.txt');
				
				OLDDB = unique(textread(fname,'%s'));
				OLDDB = union(OLDDB,file);
				
				
				fid = fopen(fname,'w'); %Overwrite.
				for i = 1:length(OLDDB)
					fprintf(fid,'%s\n',OLDDB{i});
				end

				fclose(fid);

			end
			
		case 'remove'
			
				
			[path,file,ext] = fileparts(VAL{i});

			if ~strcmp(ext,'.mat')
				file = [file,ext];
			end
			file = [file,'.mat'];
			file = fullfile(path,file);

			if ~exist(file)	
				error(sprintf('The database\n%s\ndoes not exist on this file system.',file));
			end

			base_path = pHtoolsinfo('home');
			fname = fullfile(base_path,'mypHtoolsdb.txt');

			OLDDB = unique(textread(fname,'%s'));
			OLDDB = setdiff(OLDDB,file);


			fid = fopen(fname,'w'); %Overwrite.
			for i = 1:length(OLDDB)
				fprintf(fid,'%s\n',OLDDB{i});
			end

			fclose(fid);

			
		otherwise 
			error('Unsupported option.');
		end
		
				
		
	end

end
