# Supplementary material for: Modeling control and transduction of electrochemical gradients in acid-stressed bacteria
Source: iScience. 2023 Jun 17;26(7):107140. doi: 10.1016/j.isci.2023.107140 (PMC10316662; doi:10.1016/j.isci.2023.107140)
Supplement: Data S1. Source code used to generate Figures 1–3 [file mmc2.zip › pHtools_release/simplextools/boundsdlg.m]

function [newlower,newupper] = boundsdlg(varargin)
%[B] = boundsdlg(factors,oldlower,oldupper)


if length(varargin) == 3
	factors = varargin{1};
	
	if isempty(varargin{2})
		varargin{2} = repmat(-inf,length(factors),1);
	end
	
	if isempty(varargin{3})
		varargin{3} = repmat(inf,length(factors),1);
	end
	
	
	oldbounds = [varargin{2}(:),varargin{3}(:)];

	F = figure;
	set(F,'Name','Factor Bounds','NumberTitle','off');
	
	bgcolor = get(F,'Color');
	fgcolor = [0 0 0];

	%Assume 10 pt font size.
	fontpt = 10;

	%Set units to points so that formatting based on string lengths works.
	set(F,'Units','points','WindowStyle','modal');


	%Size of text box.
	max_len = 0;
	len = zeros(size(factors,2),1);
	for i = 1:size(factors,2) %Determine maximum string length of factor names.
		len(i) = length(factors{i});
		max_len = max(len(i),max_len);
	end


	%Standard size for factor label text boxes.
	std_label_size = [max_len*(fontpt+0.5),1.8*fontpt]; 

	%Standard size for edit text box.
	std_edit_size = [5*fontpt,std_label_size(2)];
	
	%Set row and column skip distances.
	rowskip = fontpt;
	colskip = fontpt + std_label_size(2);

	FIG_DIMS = get(F,'Position');
	%Determine required figure size to fit all this stuff.
	%POS = [over up width height];
	FIG_DIMS(3) = (std_edit_size(1)*3 + colskip*2); %Figure width
	FIG_DIMS(4) = ((std_edit_size(2) + rowskip)*(size(factors,2)+2)) + 2*rowskip; %Figure height

	set(F,'Position',FIG_DIMS);

	top_pos = FIG_DIMS(4)-rowskip;
	bottom_pos = top_pos;
	POS = [colskip top_pos std_label_size]; %Initial position of uicontrol.

	H = zeros(size(factors,2),2); %Handles to edit boxes.
	

	
	

	for i = 1:3 %Columns
		switch i
		case 1 % Factor list
			
		
			h = uicontrol('Style','Text',...
			'String','Factor',...
			'Position',POS,...
			'FontSize',fontpt);% 
			POS(2) = POS(2) - rowskip - std_label_size(2);
			for j = 1:size(factors,2) %rows
				%Print the factor names in text boxes.
				h = uicontrol('Style','Text',...
					'Position',POS,...
					'String',factors{j},...
					'FontSize',fontpt,...
					'BackgroundColor',bgcolor,...
					'ForegroundColor',fgcolor);
				
				POS(2) = POS(2) - rowskip - std_label_size(2);
				bottom_pos = min(bottom_pos,POS(2));
			end
			
			POS(1) = POS(1) + colskip + std_label_size(1);
		
		case 2 % Lower
			POS(3:4) = std_edit_size;
			POS(2) = top_pos;
			h = uicontrol('Style','Text',...
			'String','Lower',...
			'Position',POS,...
			'FontSize',fontpt);
			POS(2) = POS(2) - rowskip - std_label_size(2);
			
			%Print the factor names in text boxes.
			for j = 1:size(factors,2) %rows
				H(j,1) = uicontrol('Style','Edit',...
					'String',num2str(oldbounds(j,1)),...
					'Position',POS,...
					'FontSize',fontpt);	
				POS(2) = POS(2) - rowskip - std_edit_size(2);
			end
			POS(1) = POS(1) + colskip + std_edit_size(1);
			
		
		case 3 %Upper
			POS(2) = top_pos;
			
			h = uicontrol('Style','Text',...
			'String','Upper',...
			'Position',POS,...
			'FontSize',fontpt);
			
			POS(2) = POS(2) - rowskip - std_label_size(2);
			
			for j = 1:size(factors,2) %rows

				H(j,2) = uicontrol('Style','Edit',...
					'Position',POS,...
					'String',num2str(oldbounds(j,2)),...
					'FontSize',fontpt);

				POS(2) = POS(2) - rowskip - std_edit_size(2);
			end
		otherwise
			error('Something went terribly wrong.');
		end

	end

	


	%Put in OK and cancel buttons.
	POS(2) = bottom_pos - 2*rowskip;

	h = uicontrol('Style','Push',...
			'String','Cancel',...
			'Position',POS,...
			'Callback','boundsdlg(''Cancel'')');
	POS(1) = POS(1) - 2*POS(3);

	h = uicontrol('Style','Push',...
			'String','OK',...
			'Position',POS,...
			'Callback','boundsdlg(''Ok'')',...
			'Tag','PushOK');
	
	set(h,'UserData',H);		
	
	waitfor(gcf,'userdata');
	
	switch get(gcf,'UserData')

	case 'OK'
	    h = findobj('Tag','PushOK');
	    H = get(h,'UserData');
	    for i = 1:size(H,1)
		    newlower(i,1) = str2double(get(H(i,1),'String'));
		    newupper(i,1) = str2double(get(H(i,2),'String'));
	    end

           
	case 'CANCEL'
            newlower = [];
	    newupper = [];
	otherwise
		error('Unknown flag.');   
	end

    	delete(gcf);	
			
elseif (length(varargin) == 1)
	
	switch varargin{1}

	case 'Ok'
		%Get info.
		
		h = findobj('Tag','PushOK');
		H = get(h,'UserData');
	   	for i = 1:size(H,1)
		    B(i,1) = str2double(get(H(i,1),'String'));
		    B(i,2) = str2double(get(H(i,2),'String'));
	    	end
		
		if any(B(:,1) >= B(:,2))
			errordlg('Lower bounds must be less than upper bounds.','Bounds Error','modal');
			
		else
			set(gcf,'UserData','OK');
		end
		
		
	case 'Cancel'
		
		set(gcbf,'UserData','CANCEL');
		
	
	otherwise
		error('3 inputs are required.');
	end
else
	error('3 inputs are required.');
end
