# Supplementary material for: Modeling control and transduction of electrochemical gradients in acid-stressed bacteria
Source: iScience. 2023 Jun 17;26(7):107140. doi: 10.1016/j.isci.2023.107140 (PMC10316662; doi:10.1016/j.isci.2023.107140)
Supplement: Data S1. Source code used to generate Figures 1–3 [file mmc2.zip › pHtools_release/simplextools/inequalitydlg.m]

function [new_A,new_b] = inequalitydlg(varargin)
%[A,B] = inequalitydlg(factors,old_A,old_b)

if length(varargin) == 3
	factors = varargin{1};
	old_A = varargin{2};
	old_b = varargin{3};
	

	F = figure;
	set(F,'Name','Inequality Constraints','NumberTitle','off');
	
	bgcolor = get(F,'Color');
	fgcolor = [0 0 0];

	%Assume 10 pt font size.
	fontpt = 10;

	%Set units to points so that formatting based on string lengths works.
	set(F,'Units','points','WindowStyle','modal');


	%Size of text box.
	max_len = 0;
	len = zeros(size(factors,2),1);
	for i = 1:size(factors,2) %Determine maximum string length of factor names.
		len(i) = length(factors{i});
		max_len = max(len(i),max_len);
	end


	%Standard size for factor label text boxes.
	std_label_size = [max_len*(fontpt+0.5),1.8*fontpt]; 

	%Standard size for edit text box.
	std_edit_size = [5*fontpt,std_label_size(2)];
	rowskip = fontpt;
	colskip = fontpt + std_label_size(2);

	FIG_DIMS = get(F,'Position');
	%Determine required figure size to fit all this stuff.
	%POS = [over up width height];
	FIG_DIMS(3) = ((std_edit_size(1) + colskip)*size(factors,2)) + 3*colskip + std_label_size(1) + std_edit_size(1); %Figure width
	FIG_DIMS(4) = ((std_edit_size(2) + 3*rowskip)*size(factors,2)); %Figure height

	set(F,'Position',FIG_DIMS);

	top_pos = FIG_DIMS(4)-rowskip;
	bottom_pos = top_pos;
	POS = [colskip top_pos std_edit_size]; %Initial position of uicontrol.

	H{1} = zeros(size(factors,2)); %New_A handles.
	H{2} = zeros(size(factors,2),1);%New_b handles.

	for i = 1:size(factors,2) %cols
		POS(2) = top_pos;
		for j = 1:size(factors,2) %rows

			H{1}(j,i) = uicontrol('Style','Edit',...
					'Position',POS,...
					'String',old_A(j,i),...
					'FontSize',fontpt);

			POS(2) = POS(2) - rowskip - std_edit_size(2);
			bottom_pos = min(bottom_pos,POS(2));
		end
		POS(1) = POS(1) + colskip + std_edit_size(1);	
	end

	POS(1) = POS(1) - colskip;


	vert_center = bottom_pos + (top_pos-bottom_pos)/2 + rowskip;

	for i = 1:4 %Columns
		switch i
		case 1 % *
			POS(2) = vert_center;

			ph = POS(4);
			POS(4) = 1.5*POS(4);

			h = uicontrol('Style','Text',...
					'String','*',...
					'Position',POS,...
					'FontSize',1.5*fontpt,...
					'BackgroundColor',bgcolor,...
					'ForegroundColor',fgcolor);	


			POS(4) = ph; %Jump to next column.	
			POS(1) = POS(1) + 0.1*colskip + std_edit_size(1);
		case 2
			POS(2) = top_pos;
			POS(3:4) = std_label_size;
			for j = 1:size(factors,2) %rows

				h = uicontrol('Style','Text',...
					'Position',POS,...
					'String',factors{j},...
					'FontSize',fontpt,...
					'BackgroundColor',bgcolor,...
					'ForegroundColor',fgcolor);

				POS(2) = POS(2) - rowskip - std_edit_size(2);
			end
			POS(3:4) = std_edit_size;
			POS(1) = POS(1) + colskip + std_label_size(1);
		case 3 % <=
			POS(2) = vert_center;

			ph = POS(4);
			POS(4) = 1.5*POS(4);

			h = uicontrol('Style','Text',...
					'String','<=',...
					'Position',POS,...
					'FontSize',1.5*fontpt,...
					'BackgroundColor',bgcolor,...
					'ForegroundColor',fgcolor);	

			POS(1) = POS(1) + colskip + std_edit_size(1);
			POS(4) = ph;
		case 4
			POS(2) = top_pos;
			for j = 1:size(factors,2) %rows

				H{2}(j) = uicontrol('Style','Edit',...
					'Position',POS,...
					'String',num2str(old_b(j)),...
					'FontSize',fontpt);

				POS(2) = POS(2) - rowskip - std_edit_size(2);
			end
		otherwise
			error('Something went terribly wrong.');
		end

	end

	


	%Put in OK and cancel buttons.
	POS(2) = bottom_pos - 2*rowskip;

	h = uicontrol('Style','Push',...
			'String','Cancel',...
			'Position',POS,...
			'Callback','inequalitydlg(''Cancel'')');
	POS(1) = POS(1) - 2*colskip;

	h = uicontrol('Style','Push',...
			'String','OK',...
			'Position',POS,...
			'Callback','inequalitydlg(''Ok'')',...
			'Tag','PushOK');
	
	set(h,'UserData',H);		
	
	waitfor(gcf,'userdata');
	
	switch get(gcf,'UserData')

	case 'OK'
	    h = findobj('Tag','PushOK');
	    H = get(h,'UserData');
	    for i = 1:size(H{1},1)
		    new_b(i,1) = str2double(get(H{2}(i),'String'));
		    for j = 1:size(H{1},2)
			    new_A(i,j) = str2double(get(H{1}(i,j),'String'));
		    end
	    end

           
	case 'CANCEL'
            new_A = [];
	    new_b = [];
	end

    	delete(gcf);	
			
elseif (length(varargin) == 1)
	switch varargin{1}

	case 'Ok'
		%Get info.
		
		set(gcbf,'UserData','OK');
	case 'Cancel'
		
		set(gcbf,'UserData','CANCEL');
		
	
	otherwise
		error('3 inputs are required.');
	end
else
	error('3 inputs are required.');
end
