# Supplementary material for: Modeling control and transduction of electrochemical gradients in acid-stressed bacteria
Source: iScience. 2023 Jun 17;26(7):107140. doi: 10.1016/j.isci.2023.107140 (PMC10316662; doi:10.1016/j.isci.2023.107140)
Supplement: Data S1. Source code used to generate Figures 1–3 [file mmc2.zip › pHtools_release/simplextools/methodquick.m]

function OUT = methodquick(flag)

if (nargin == 0)
	flag = 'init'; 
end

try
	switch flag

	case  'init'
		show_logo;
		
		%Standard button dimension.
		std_size = [0.2 0.05];
		row = 1-std_size(2);
		col = 0;

		F = figure;
		set(F,'NumberTitle','off');

				%%%%% Method Frame %%%%%
		%%%
		h = uicontrol('Style','Text',...
		      		'String','Method',...
		      		'Units','normalized',...
				'Position',[col,row,std_size]);
		row = row-std_size(2);		
		%%%
		h = uicontrol('Style','Push',...
		      		'String','Open',...
		      		'Units','normalized',...
				'Position',[col,row,std_size],...
				'CallBack','methodquick(''open_method'')');
		row = row-std_size(2);		
		%%%		
		h = uicontrol('Style','Push',...
	              		'String','Save',...
				'Units','normalized',...
		    		'Position',[col,row,std_size],...
				'CallBack','methodquick(''save_method'')');

		row = row-std_size(2);	

				%%%%% Data Frame %%%%%
		%%%
		h = uicontrol('Style','Text',...
		      		'String','Data',...
		      		'Units','normalized',...
				'Position',[col,row,std_size]);
		row = row-std_size(2);		

		%%%
		h = uicontrol('Style','Push',...
		      		'String','Edit',...
		      		'Units','normalized',...
				'Position',[col,row,std_size],...
				'CallBack','methodquick(''edit_data'')',...
				'Enable','off',...
				'Tag','Push_Edit_Data');
				
		row = row-std_size(2);		
		%%%		
		h = uicontrol('Style','Push',...
	              		'String','Summary',...
				'Units','normalized',...
		    		'Position',[col,row,std_size],...
				'CallBack','methodquick(''print_data'')',...
				'Enable','off',...
				'Tag','Push_Print_Summary');
				
		row = row-std_size(2);
		%%%

		h = uicontrol('Style','Push',...
	              		'String','Plot',...
				'Units','normalized',...
		    		'Position',[col,row,std_size],...
				'CallBack','methodquick(''plot_data'')',...
				'Enable','off',...
				'Tag','Push_Plot_Data');
				
		row = row-std_size(2);
				
				
				%%%% Constraints Frame %%%%
		% h = uicontrol('Style','Text',...
% 		      		'String','Constraints',...
% 		      		'Units','normalized',...
% 				'Position',[col,row,std_size]);	
% 		row = row-std_size(2);
% 		h = uicontrol('Style','Push',...
% 	              		'String','Inequality',...
% 				'Units','normalized',...
% 		    		'Position',[col,row,std_size],...
% 				'Tag','constraint_popup',...
% 				'CallBack','methodquick(''modify_inequality'')',...
% 				'Enable','off');
% 		row = row-std_size(2);		
% 		h = uicontrol('Style','Push',...
% 		      		'String','Bounds',...
% 		      		'Units','normalized',...
% 				'Position',[col,row,std_size],...
% 				'Callback','methodquick(''modify_bounds'')',...
% 				'Enable','off');
% 		row = row-std_size(2);		
% 		h = uicontrol('Style','Push',...
% 		      		'String','View',...
% 		      		'Units','normalized',...
% 				'Position',[col,row,std_size],...
% 				'Callback','methodquick(''view_constraints'')',...
% 				'Enable','off');
% 		row = row-std_size(2);	
% 		
% 		
		
		
				%%%% EXIT %%%%%
		h = uicontrol('Style','Push',...
	              		'String','Exit',...
				'Units','normalized',...
		    		'Position',[col,row,std_size],...
				'CallBack','methodquick(''exit'')');

		row = row-std_size(2);
		
		
	%%%%% Begin second column here %%%%%
		col = col+std_size(1);
		row = 1-std_size(2);
		
		h = uicontrol('Style','Push',...
				'String','Set Factors',...
				'Units','normalized',...
				'Position',[col,row,std_size],...
				'Callback','methodquick(''set_factors'')');
		
		row = row-std_size(2);
		h = uicontrol('Style','Text',...
				'String','PI',...
				'Units','normalized',...
				'Position',[col,row,std_size]);
		
		row = row-std_size(2);
		h = uicontrol('Style','Edit',...
				'String','',...
				'Units','normalized',...
				'Position',[col,row,std_size],...
				'Tag','PI_Edit',...
				'Max',10,...
				'Min',0,...
				'HorizontalAlignment','Left',...
				'Callback','methodquick(''update_PI'')');
		
		row = row-std_size(2);		
		h = uicontrol('Style','Text',...
				'String','Strategy',...
				'Units','normalized',...
				'Position',[col,row,std_size]);
		
		row = row-std_size(2);
		h = uicontrol('Style','Popup',...
				'String',{'Variable','Fixed'},...
				'Value',1,...
				'Units','normalized',...
				'Tag','strategy_popup',...
				'Position',[col,row,std_size],...
				'Callback','methodquick(''change_strategy'')');
		
		row = row-std_size(2);
		
		% h = uicontrol('Style','Text',...
% 				'String','TolX',...
% 				'Units','normalized',...
% 				'Position',[col,row,std_size]);
% 			
% 		row = row-std_size(2);
% 		
% 		h = uicontrol('Style','Edit',...
% 				'String','',...
% 				'Units','normalized',...
% 				'Position',[col,row,std_size]);
% 		
% 				
% 		row = row-std_size(2);
% 		
% 		h = uicontrol('Style','Text',...
% 				'String','TolF',...
% 				'Units','normalized',...
% 				'Position',[col,row,std_size]);	
% 		row = row-std_size(2);
% 		
% 		h = uicontrol('Style','Edit',...
% 				'String','',...
% 				'Units','normalized',...
% 				'Position',[col,row,std_size]);	
% 	
% 		row = row-std_size(2);
		
		h = uicontrol('Style','Push',...
				'String','New Task',...
				'Units','normalized',...
				'Position',[col,row,std_size]);
	
	%%%% Last column is all comments :) %%%%%
		
		col = col+std_size(1);
		row = 1-std_size(2);		
		h = uicontrol('Style','Text',...
				'String','Comments',...
				'Units','normalized',...
				'Position',[col,row,std_size]);
		row = 0;
		
		comment_size = 1-std_size;	
		
		
		h = uicontrol('Style','Edit',...
				'HorizontalAlignment','left',...
				'Max',10,...
				'Min',1,...
				'Units','normalized',...
				'Position',[col,row,comment_size],...
				'Tag','Comments_Edit',...
				'Callback','methodquick(''update_comments'')');


		Method = seqsimpset;


	case 'open_method'
		%Go to the directory we are currently working in!
		S = seqsimpset('current');
		[pathname,filename] = fileparts(S.MethodFile);


		[filename, pathname] = uigetfile([pathname,filesep,'*.mat'], 'Select an existing method.');

		if ~isequal([filename,pathname],[0 0])
			try
				Method = load([pathname,filesep,filename],'Method');
				Method = getfield(Method,'Method');
				
				
				
			catch
				error('Not a damn method file.');
				
			end
			
			
			Method = seqsimpset(Method);
		
		
				
		else
			return;
		end
		
		update_stuff;
		
		turn_on_data;

	case 'save_method'
		
		Method = seqsimpset('current');
		%Get the current filename and path since that is the
		%most likely name.
		[pathname,filename,ext] = fileparts(Method.MethodFile);
		
		[filename,pathname] = uiputfile([pathname,filesep,'*.mat'],'Save Method As');
		if isequal([filename,pathname],[0,0])
			return; %Don't do anything.
		end
		
		
		[filename,ext] = fileparts(filename);
		if isempty(ext)
			ext = '.mat';
		end
		Method.MethodFile = [pathname,filesep,filename,ext];
		Method = seqsimpset(Method);
		
		save([pathname,filesep,filename,ext],'Method');
		
		

	case 'edit_data'
		S = seqsimpset('current');

	case 'update_comments'
		S = seqsimpset('current');
		h = findobj(gcf,'Tag','Comments_Edit');
		
		S.Comments = get(h,'String');
		
		seqsimpset(S);
	
	case 'update_PI'
		S = seqsimpset('current');
		h = findobj(gcf,'Tag','PI_Edit');
		
		S.PI = get(h,'String');
		
		seqsimpset(S);
		
	case 'print_data'
		S = seqsimpset('current');
		[FILENAME, PATHNAME] = uiputfile('*.txt', 'Print summary to...');
		fid = fopen([PATHNAME,filesep,FILENAME],'w');
		writemethod(fid,S);
		fclose(fid);
		
	case 'plot_data'
		S = seqsimpset('current');
		warndlg('Sorry.  not available at this time.');
	
	case 'change_strategy'
		S = seqsimpset('current');
		
		h = findobj(gcf,'Tag','strategy_popup');
		strategies = get(h,'string');
		S.Strategy = strategies{get(h,'Value')};
		seqsimpset(S);	
	
	% case 'modify_inequality'
% 		S = seqsimpset('current');
% 		[S.Constraint_A,S.Constraint_b] = inequalitydlg(S.Factors,S.Constraint_A,S.Constraint_b);
% 		S = seqsimpset(S);
		
	% case 'modify_bounds'
% 		S = seqsimpset('current');
% 		[S.Lower_Bounds,S.Upper_Bounds] = boundsdlg(S.Factors,S.Lower_Bounds,S.Upper_Bounds);
% 		S = seqsimpset(S);
	
	% case 'view_constraints'
% 		S = seqsimpset('current');
% 		warndlg('Sorry.  not available at this time.');
	case 'set_factors'
		%First get the current settings.  We then will match
		%up the changes with these.
		
		S = seqsimpset('current');
		Fold = S.Factors;
		old_names = {Fold.Name};		
		Fnew = Fold(1:length(Fold));
		
		
		new_names = factordlg(old_names);
		if isempty(new_names)
			return;
		end
		
		new_names = sort(new_names);
		
		
		for i = 1:length(new_names)
			ind = find(strcmp(new_names{i},old_names));
			if ~isempty(ind)
				Fnew(i) = Fold(ind);
				%Fnew.Constraint_A = ;
				%Fnew.Constraint_b = ;
				%Fnew.TolX = ;
				%Fnew.TolF = ;
				
			else
				Fnew(i) = Fold(1);
			end
			
			Fnew(i).Name = new_names{i};
		end
		
		Fnew = Fnew(1:length(new_names));
		
		for i = 1:length(new_names)
			if (length(Fnew(i).Constraint_A) >= length(new_names))
				Fnew(i).Constraint_A = Fnew(i).Constraint_A(1:length(new_names));
				Fnew(i).Constraint_A = Fnew(i).Constraint_A(:)';
			else
				if isempty(Fnew(i).Constraint_A)
					Fnew(i).Constraint_A = repmat(0,1,length(new_names)-length(Fnew(i).Constraint_A));
				else 
					Fnew(i).Constraint_A = [Fnew(i).Constraint_A,repmat(0,1,length(new_names)-length(Fnew(i).Constraint_A))];
				end
			end
			
			if isempty(Fnew(i).Constraint_b)
				Fnew(i).Constraint_b = 0;
			end
		end
		
	
		
		
		[A,b] = inequalitydlg({Fnew.Name},cat(1,Fnew.Constraint_A),cat(1,Fnew.Constraint_b));
	
		if any([isempty(A),isempty(b)])
			return;
		else
		
			for i = 1:size(A,1)
				Fnew(i).Constraint_A = A(i,:);
				Fnew(i).Constraint_b = b(i,:);
			end
		end
		
		% if length(Fnew.LowerBound) < length(Fnew.Name)
% 			Fnew.LowerBound
		
		[LB,UB] = boundsdlg({Fnew.Name},cat(1,Fnew.LowerBound),cat(1,Fnew.UpperBound));
		if any([isempty(LB),isempty(UB)])
			return;
		else
		
			for i = 1:size(LB,1)
				Fnew(i).LowerBound = LB(i,:);
				Fnew(i).UpperBound = UB(i,:);
			end
		end
		
		
		S.Factors = Fnew;
		S = seqsimpset(S); %Update information. 
		
	case 'exit'
	
		delete(gcbf);
	
	otherwise 
		error(['Don''t know how to handle the flag ''',flag,'''.']);
	end
catch
	warndlg(lastwarn);
	errordlg(lasterr);
	return;
end

%%%%%%
%%%%%%


function plot_DATA(S)
%Plot the simplex and put the most recent point in 

%DATA should be formated so that 
%Simplex  Coord1 Coord2 ... Response
%DATA = [ 1  4.3 19.0 0.04
%            1  4.0 17.0 0.03
%            1  3.9 16.0 0.02 
%            2  4.3 19.0 0.04
%            2  4.0 17.0 0.03 
%            2  2.0 20.0 1.0];
%

%factors = {'pH','Salt'}

SUMMARY = S.Summary;
factors = S.Factors;

clear S;

DATA = SUMMARY(1:end-1); %Cut off the last column since it is the "moves" code.


if ((size(factors,2) > 3) | (size(factors,2) == 2))  %Do upper triangular of all possible 2X2.
	subplot_index = find(triu(ones(size(factors,2)-1))');
	
	num_simplexes = (size(DATA,1)/(size(factors,2)+1));
	if (mod(num_simplexes,1) ~= 0)
		simplex_id = unique(DATA(:,1));
		counts = freq(simplex_id,DATA(:,1));
		corrupt = simplex_id(find(counts ~= size(factors,2)+1))
		corrupt = corrupt(:)';
		if (length(corrupt) >= 2)
			formatstr = repmat({'%d, '},1,size(factors,2)+1);
			formatstr{end} = {'and %d.'}
			formatstr{end-1} = {'%d '}
			str = sprintf(formatstr{:},corrupt);
			error(['Incomplete or corrupt simplex found at stage ',str]);
			
		else
			str = sprintf('%d.',corrupt);
			error(['Incomplete or corrupt simplex found at stage ',str]);
		end
		
	end
	
	
	%Loop through the stages.  This will allow animation if desired.
	for stage = 1:(size(DATA,1)/(size(factors,2)+1)) %For each stage plot a simplex.
	
		k = 1;
		offset = 2;
		for i = 1:size(factors,2)
			for j = offset:size(factors,2)
				subplot(size(factors,2)-1,size(factors,2)-1,subplot_index(k));
				%title(factors{j});
				xlabel(factors{j});
				ylabel(factors{i});

				k = k+1;
			end

			offset = offset +1;
		end
	end
	
	
	
elseif (size(factors,2) == 3) %Use plot3.
	xlabel(factors{2});
	ylabel(factors{3});
	zlabel(factors{1});
	
	%line(PTS(1:end-1),'bo-');

else % Single variable being optimized! Just use plot.
	

end


function show_logo

F = figure;
set(F,'WindowStyle','modal','NumberTitle','off');
text(0.3,0.5,'MethodQuick');
axis off;
pause(1);
close(F);
	
function counts = freq(toks,sequence)
%FREQ Determine the frequency of an observation.
%   C = FREQ(toks,sequence)

sequence = sequence(:); %Ensure sequence is a column vector.

counts = zeros(size(toks));
newlen = size(sequence,1);

for i = 1:length(toks)
	oldlen = newlen;
	temp = repmat(toks(i),size(sequence,1),1);
	if isempty(sequence)
		counts(i:end) = 0;
		return; %We are done!!
	else
		sequence = sequence(sequence ~= temp);
		newlen = size(sequence,1);
		counts(i) = oldlen - newlen;
	end
end


function write_assignment(DESIGN,outputfname,METHOD)
%Write the assignment.  This may be 1 additional point or could
%be an entire simplex (for example, the initial simplex);


%Add the name of the file where we are writing this stuff to the METHOD.
METHOD.File = outputfname;

factors = METHOD.factors; %Get factor names from the METHOD.

fact_len = zeros(size(factors,2),1);
fact_len(1) = length(factors{1})
max_fact_len = max(length('  Factor  '),length(factors{1})); 
for i = 2:size(factors,2)
	fact_len(i) = length(factors{i});
	max_fact_len = max(max_fact_len,fact_len(i));
end 

fid = fopen(outputfname,'w');

writemethod(fid,METHOD);

%Give design
fprintf(fid,'  Factor    Level');
for i = 1:size(factors,2)
	fprintf(fid,[blanks(max_fact_len-fact_len(i)),'%s: '],factors{i})
	fprintf(fid,'%g\n',DESIGN(i));
end

fclose(fid);

function writesummary(DATA,fname,METHOD);
%Write a report of all data gathered thus far.

%METHOD contains stuff that should be on all files produced by methodquick.

%Add to the METHOD the name of the file that we are printing to.
METHOD.File = fname;
factors = METHOD.factors;

fid = fopen(fname,'w');
writemethod(fid,METHOD);
writedata(fid,DATA,factors);
fclose(fid);

function writemethod(fid,METHOD);
%Write the METHOD struct to the file pointed to by the fid.
%This is general since the METHOD struct could be just about any struct!

HN = fieldnames(METHOD); 
max_len = 0;

for i = 1:length(HN)
	len(i) = length(HN{i});
	max_len = max(len(i),max_len);
end


for  i =1:length(HN)
	fprintf(fid,[blanks(max_len-len(i)) '%s: '],HN{i});
	field = getfield(METHOD,HN{i});
	if ischar(field)
		fprintf(fid,['%s\n'],field);
	elseif isnumeric(field)
		if ~isequal(size(field),[1 1]) %Field is a vector or a matrix.
			if length(size(field))>2
				error('ND arrays not allowed in METHOD.');
			else
				rowfmt = repmat({'%g '},1,size(field,2));
				rowfmt = [rowfmt,'\n'];
				for m = 1:size(field,1)
					if (m>1)
						blnks = blanks(max_len-len(i)+length(HN{i})+2);
						fprintf(fid,[blnks,rowfmt{:}],field(m,:));
					else
						fprintf(fid,[rowfmt{:}],field(m,:));
					end
					
					
					
				end
			
			end
		else
			fprintf(fid,['%g\n'],field);
		end
	elseif iscellstr(field) %This is the Comments block.
		
		print_comments(fid,field,max_len);
		
	elseif isstruct(field) %This is the Factors struct.
		
		print_factors(fid,field,max_len);
		
	else
		error('Invalid data type in METHOD.');
	end
	
end

function print_factors(fid,Factors,MAX_LEN)
%Standard method for printing the factor information.
%  Name
%  TolX
%  TolF
%  UpperBound
%  LowerBound
%  Constraint_A
%  Constraint_b
max_len = 0;
for i = 1:length(Factors)
	len(i) = length(Factors(i).Name);
	max_len = max(len(i),max_len);
end

col2 = max_len + 2;
blnks = blanks(max(col2 - length('Factor'),length(Factors)));

fprintf(fid,['Factor',blnks,'Lower Bound  Upper Bound  TolX  TolF\n']);
for i = 1:length(Factors)
	blnks = blanks(MAX_LEN+max_len-len(i)+2);
	fprintf(fid,[blnks,'%s              '],Factors(i).Name);
	fprintf(fid,'%g        ',Factors(i).LowerBound);
	fprintf(fid,'%g     ',Factors(i).UpperBound);
	fprintf(fid,'%g    ',Factors(i).TolX);
	fprintf(fid,'%g\n',Factors(i).TolF);	
end

fprintf(fid,'\n');
fprintf(fid,blanks(MAX_LEN+2));
fprintf(fid,'Inequality Constraints\n');
midpt = round(length(Factors)/2);

for i = 1:length(Factors)
	fprintf(fid,blanks(MAX_LEN+2));
	fmt = repmat('%g ',1,length(Factors));
	fprintf(fid,fmt,Factors(i).Constraint_A);
	if (i == midpt)
		fprintf(fid,'* ');
	else
		fprintf(fid,'  ');
	end
	
	fprintf(fid,['%s', blanks(max_len-len(i)+2)],Factors(i).Name);
	
	if (i == midpt)
		fprintf(fid,'<=');
	else
		fprintf(fid,'  ');
	end
	fprintf(fid,'  %g\n',Factors(i).Constraint_b);
	fprintf(fid,'\n');
	
end


function print_comments(fid,Comments,max_len)
%Standard method for printing the comment block.
fmt = repmat({'\n'},1,size(Comments,1));
fmt2 = repmat({blanks(max_len+2)},1,size(Comments,1)-1);
fmt2 = {'',fmt2{:}};
%fmt = strcat(fmt2,fmt);

Comments = strcat(fmt2(:),Comments);
Comments = strcat(Comments,fmt(:));
Comments = cat(2,Comments{:});
fprintf(fid,Comments);
fprintf(fid,'\n');


function writedata(fid,DATA,factors);
%This is how we do a formatted write of the DATA matrix.
%

%Moves are coded in the following manner.
% 0 = 'initial'
% 1 = 'reflection'
% 2 = 'contract outside'
% 3 = 'contract inside'
% 4 = 'expand'
% 

COL_ID = {'Stage',factors{:},'Response','Move'};
fact_format = repmat({' %g '},1,size(factors,2));
format = [' %d ',fact_format{:},' %g %d'];

fprintf(fid,format,DATA);

function update_stuff

%Put in here stuff that should be done to update the visible parts of the GUI 
%so that they are current with the Method stored in the current figure's UserData.

Method = get(gcf,'UserData');

%Update the strategy.
h = findobj(gcf,'Tag','strategy_popup');
set(h,'Value',find(strcmp(lower(Method.Strategy),lower(get(h,'String')))));

%Update the Comments (use textwrap to do this).
h = findobj(gcf,'Tag','Comments_Edit');
C = textwrap(h,cellstr(Method.Comments));
set(h,'String',C);

%Update the PI box.
h = findobj(gcf,'Tag','PI_Edit');
C = textwrap(h,cellstr(Method.PI));
set(h,'String',C);


function Method = seqsimpset(varargin)


	% Method = struct('Method',[pwd,filesep,'untitled.mat'],... %A mat-file name.
% 	   'Comments','No comments.',...%Comments describing the method.
% 	   'PI','user',...     %The name(s) of investigator. 
% 	   'Strategy','variable',... %Fixed or variable.
% 	   'TolX',1.e-2,... %May be a vector or a scalar.  If scalar then all differences must be less than TolX. Vector of tolerances (judges practical convergence and used for fixed simplex sizing).
% 	   'TolF',1.e-2,... %Scalar tolerance to judge convergence on basis of response.
% 	   'Upper_Bounds',[],...%Upper bounds on the variables.
% 	   'Lower_Bounds',[],...%Lower bounds on the variables.
% 	   'Constraint_A',[],... %Constraint matrix 
% 	   'Constraint_b',[],... %rhs of inequality constraints.
% 	   'Factors',{''},... %The names of the factors.
% 	   'Summary',[]); %A matrix with all the data.
% 	   
F = struct('Name',{''},...
		'TolX',1.e-2,...
		'TolF',1.e-2,...
		'UpperBound',[],...
		'LowerBound',[],...
		'Constraint_A',[],...
		'Constraint_b',[]);	
		

Method = struct('MethodFile',[pwd,filesep,'untitled.mat'],... %A mat-file name.
		'Comments','No comments.',...%Comments describing the method.
 		'PI','user',...     %The name(s) of investigator. 
 		'Strategy','variable',... %Fixed or variable.
 		'Factors',F,...
 		'Summary',[]); %A matrix with all the data.
 


if (nargin == 0)		   	
        
	set(gcf,'UserData',Method);
	[pathname,filename,ext] = fileparts(Method.MethodFile);
	set(gcf,'Name',['Method: ',filename,ext]);
	return;

end

	
if ((nargin == 1) & ischar(varargin{1}))
	
		if strcmp(varargin{1},'current') %Get the current struct.

			try
				Method = get(gcf,'UserData'); 
			catch
				Method = seqsimpset;
				try
					Method = get(gcf,'UserData');
				catch
					error(lasterr);
				end
			end

			return;
		else
			error('Inappropriate input.');
		end
elseif  ((nargin == 1) & isstruct(varargin{1}))
	temp = fieldnames(varargin{1});
	temp = [temp struct2cell(varargin{1})]';
			
	varargin = {temp{:}};
	%Now process as usual.
	
end
	
	
for i = 1:2:length(varargin)-1

	
	switch lower(varargin{i})
	case 'methodfile'

		if ~ischar(varargin{i+1})
			error('Method must be character data.');
		end

	case 'comments'
		if ~iscellstr(varargin{i+1})
			if ischar(varargin{i+1})
				varargin{i+1} = cellstr(varargin{i+1});
			else
				error('Comments must be char array or cell array of strings.');
			end
		end
	case 'pi'
		if ~iscellstr(varargin{i+1})
			if ~ischar(varargin{i+1})
				error('PI must be cell array of strings or char.');
			end	
		end
	case 'strategy'
		if ~ischar(varargin{i+1})
			error('PI must be character data.');
		end
	case 'factors'
		if ~isstruct(varargin{i+1})
			error('Factors must be a struct.');
		end
	case 'summary'
		if ~isnumeric(varargin{i+1})
			error('Summary must be character data.');
		end

	otherwise
		error('Unknown option.');
	end

	Method = setfield(Method,varargin{i},varargin{i+1});
end

set(gcf,'UserData',Method);
[pathname,filename,ext] = fileparts(Method.MethodFile);
set(gcf,'Name',['Method: ',filename,ext]);
return;

function turn_on_data

h = findobj(gcf,'Tag','Push_Print_Summary');
set(h,'Enable','on');


function  plot_constraints(factors,bounds,inequality);

if (size(factors,2) >= 2)   %Do upper triangular of all possible 2X2.
	subplot_index = find(triu(ones(size(factors,2)-1))');
	
	
	k = 1;
	offset = 2;
	for i = 1:size(factors,2)
		for j = offset:size(factors,2)
			subplot(size(factors,2)-1,size(factors,2)-1,subplot_index(k));
			%title(factors{j});
			xlabel(factors{j});
			ylabel(factors{i});

			k = k+1;
		end

		offset = offset +1;
	end


	
	
else %Single factor optimization. 
	
	

end

	
