# Supplementary material for: Modeling control and transduction of electrochemical gradients in acid-stressed bacteria
Source: iScience. 2023 Jun 17;26(7):107140. doi: 10.1016/j.isci.2023.107140 (PMC10316662; doi:10.1016/j.isci.2023.107140)
Supplement: Data S1. Source code used to generate Figures 1–3 [file mmc2.zip › pHtools_release/simplextools/seqsimp2.m]

function  varargout = seqsimp(varargin);
%SEQSIMP Sequential simplex optimization.
%   Xhat = SEQSIMP(FUN,X0,OPTIONS,P1,P2,...) returns in Xhat
%   the estimates of X which minimize the function FUN.  X0 is
%   used as an intial guess to generate the intial simplex.
%      
%   [Xhat,F,STATUS,INFO] = SEQSIMP(FUN,X0,OPTIONS,P1,P2,...) 
%   returns in F the value of FUN(Xhat), in STATUS the exit status
%   and in INFO a struct which contains information on the number
%   of iterations, function evaluations and the algorithm used.
%
%   See also SEQSIMPSET
%  
 
lasterr('');

%Process inputs.
[objfun,pguess,opts,params] = process_inputs(varargin{:}); 

%Generate the initial simplex (points are not evaluated).
%The points of the initial simplex are placed in the Trial field.
Simplex = initsimplex(pguess,objfun,opts,params{:});

while 1
	
%if (Simplex.Iter == 1)
% 	[X,Y] = meshgrid([-10:0.5:10],[-10:0.5:10]);
% 		Z = feval(objfun,[X(:),Y(:)]);
% 		contour(X,Y,reshape(Z,size(X)),25);
% 		hold on;
% 	%elseif (Simplex.Iter > 1)
% 		plot([Simplex.Data(:,1);Simplex.Data(1,1)],[Simplex.Data(:,2);Simplex.Data(1,2)],'o-');
% 		drawnow;
% 		pause;
% 		hold off;
% 	%end
	
	%Adjust temperature for annealing.
	if strcmp(opts.Method,'annealing')
			if (mod(Simplex.Iter,opts.M) == 0)
				Simplex.Temp = opts.InitTemp*(1-Simplex.Iter/opts.MaxIter)^opts.alpha;
			end
	end
	
	
	if constraints_OK(Simplex,opts)
		%Evaluate the trial point(s).
		Simplex = evalsimplex(Simplex,objfun,'Trial',opts,params{:});
	else
		%Bounds violation
		warning('Bounds violation!');
		Simplex.Trial(:,end) = inf;
		
	end
	
	
	%Using current state of the simplex update its values and
	%suggest a new trial point(s).
	Simplex = updatesimplex(Simplex,opts);
	
	if (Simplex.Iter == 2)
		Simplex.Best = Simplex.Data(1,1:end-1);
		Simplex.Rep = 0;
	else
		if isequal(Simplex.Best,Simplex.Data(1,1:end-1))
			Simplex.Rep = Simplex.Rep+1;
		else
			Simplex.Rep = 0;
			Simplex.Best = Simplex.Data(1,1:end-1);
		end
	end
	

	[ID,exit_flag,msg] = checkfinish(Simplex,opts);
		
	if ID
		disp(msg);
		break;
	end	
	
end


%Process the outputs.
varargout = process_outputs(Simplex,opts,exit_flag);


function OK = constraints_OK(SIMPLEX,opts)

ISSTRUCT = logical(0);
if isstruct(SIMPLEX.Trial)
	ISSTRUCT = logical(1);
end


OK = logical(0);

if ISSTRUCT
	F = fieldnames(SIMPLEX.Trial(1));
	if isempty(opts.LowerBnd)
		opts.LowerBnd = cell2struct(repmat({-inf},length(F),1),F,1);
	end
	
	if isempty(opts.UpperBnd)
		opts.UpperBnd = cell2struct(repmat({+inf},length(F),1),F,1);
	end
else
	if isempty(opts.LowerBnd)
		opts.LowerBnd = repmat(-inf,1,size(SIMPLEX.Trial,2)-1);
	end
	
	if isempty(opts.UpperBnd)
		opts.UpperBnd = repmat(+inf,1,size(SIMPLEX.Trial,2)-1);
	end

end


if ISSTRUCT
	VALS = struct2cell(opts.UpperBnd);
	UB = repmat(cat(1,VALS{:}),1,length(SIMPLEX.Trial));
	VALS = struct2cell(opts.LowerBnd);
	LB = repmat(cat(1,VALS{:}),1,length(SIMPLEX.Trial));
	
	VALS = struct2cell(SIMPLEX.Trial);
	VALS = reshape(cat(1,VALS{:}),length(F),length(SIMPLEX.Trial));
	
	%Inequality constraints.
	if (all(all(VALS<UB)) & all(all(VALS>LB))) 
		OK = 1;
	end
else
	UB = repmat(opts.UpperBnd,size(SIMPLEX.Trial,1),1);
	LB = repmat(opts.LowerBnd,size(SIMPLEX.Trial,1),1);
	%Inequality constraints.
	if (all(all(SIMPLEX.Trial(:,1:end-1)<UB)) & all(all(SIMPLEX.Trial(:,1:end-1)>LB))) 
		OK = 1;
	end
end


function Simplex = updatesimplex(Simplex,opts)
%UpdateSimplex use simplex moves to update the designations and
%vertices of a simplex.
%
%

switch Simplex.ThisMove

case 'initial'
	
	%We would have just evaluated the intial n+1 points in the 
	%trial.
	
	%Verify that the correct number of trials were performed
	
	if ~isequal(size(Simplex.Trial),[Simplex.Dim+1,Simplex.Dim+1])
		error('Initial Simplex is incorrect dimensions.');
	end
	
	Simplex.Data = Simplex.Trial;
	
	
	%Add thermal fluctuations to the response values in the case
	%of Annealing method.
	if strcmp(opts.Method,'annealing')
		disp('Adding this');
		Simplex.Temp*log(rand(Simplex.Dim+1,1))
		Simplex.Data(:,end) = Simplex.Data(:,end) + abs(Simplex.Temp*log(rand(Simplex.Dim+1,1)));
	end
	
	
	Simplex.Trial = zeros(1,Simplex.Dim+1);
	Simplex.Data = sortrows(Simplex.Data,Simplex.Dim+1);
	Avg_Point = mean(Simplex.Data(1:end-1,1:end-1),1);
	Simplex.Trial(1,1:end-1) = 2*Avg_Point - Simplex.Data(end,1:end-1);
	Simplex.PrevMove = Simplex.ThisMove;
	Simplex.ThisMove = 'reflect';
	Simplex.Iter = Simplex.Iter + 1;
	%displaysimplex(Simplex,opts); %Print out information to screen if 
					%appropriate.
	displaysimplex(Simplex,opts);
	Simplex.Reflect(:) = nan;
	
case 'reflect'  %What happens at the beginning of a each new iteration.

	
	Simplex.Iter = Simplex.Iter + 1;
	%We would have just evaluated the "reflection point" as the trial.
	
	%Update the "reflection point".
	Simplex.Reflect = Simplex.Trial;
	Simplex.Trial(:) = nan;
	
	
	%Subtract some thermal fluctuations to the response values in the case
	%of Annealing method.
	if strcmp(opts.Method,'annealing')
		disp('Adding this');
		Simplex.Temp*log(rand(Simplex.Dim+1,1))
		Simplex.Data(:,end) = Simplex.Data(:,end) +  abs(Simplex.Temp*log(rand(Simplex.Dim+1,1)));
	end
	
	Simplex.Data = sortrows(Simplex.Data,Simplex.Dim+1); 
	Avg_Point = mean(Simplex.Data(1:end-1,1:end-1),1);
	
	
	%Check to see if Simplex method is fixed.
	if strcmp(opts.Method,'fixed');
		
			
		if (Simplex.Reflect(1,end) <= Simplex.Data(end-1,end))
			Simplex.Data(end,:) = Simplex.Reflect;
			Simplex.Data = sortrows(Simplex.Data,Simplex.Dim+1); 
			Avg_Point = mean(Simplex.Data(1:end-1,1:end-1),1);
		end
		
		Simplex.Trial(1,1:end-1) = 2*Avg_Point - Simplex.Data(end,1:end-1);
		Simplex.ThisMove = 'reflect';
		displaysimplex(Simplex,opts);
		Simplex.PrevMove = Simplex.ThisMove;
		
				
	else

		if (Simplex.Reflect(1,end) < Simplex.Data(1,end)) 
			%Reflection resulted in better than or equal to best 
			%point--try an expansion!
			Simplex.Trial(1,1:end-1) = 3*Avg_Point - 2*Simplex.Data(end,1:end-1);
			Simplex.PrevMove = Simplex.ThisMove;
			Simplex.ThisMove = 'expand';

		else

			if (Simplex.Reflect(1,end) < Simplex.Data(end-1,end)) 
			       %Better than next-to-worst.
			       %Do a reflection after replacing the worst point
			       %in the data with the Reflection point.

				Simplex.Data(end,:) = Simplex.Reflect; 
				Simplex.Data = sortrows(Simplex.Data,Simplex.Dim+1); 
				Avg_Point = mean(Simplex.Data(1:end-1,1:end-1),1);
				Simplex.Trial(1,1:end-1) = 2*Avg_Point - Simplex.Data(end,1:end-1);
				Simplex.ThisMove = 'reflect';
				displaysimplex(Simplex,opts);
				Simplex.PrevMove = Simplex.ThisMove;


			else %Worse than next-to-worst.
				if (Simplex.Reflect(1,end) < Simplex.Data(end,end)) %Better than worst
					%Still incorporate the trial point but contract
					%away from the trial point.

					Simplex.Trial(1,1:end-1) = 1.5*Avg_Point - 0.5*Simplex.Data(end,1:end-1); 
					Simplex.PrevMove = Simplex.ThisMove;
					Simplex.ThisMove = 'contract outside';

				else %Worse than worst

					Simplex.Trial(1,1:end-1) = 0.5*Avg_Point + 0.5*Simplex.Data(end,1:end-1);

					Simplex.PrevMove = Simplex.ThisMove;
					Simplex.ThisMove = 'contract inside';

				end

			end	
		end
	end
	
case 'expand'
	
	if (Simplex.Reflect(1,end) > Simplex.Trial(1,end)) %The Simplex.Data(end,:) holds the result of a previous
							%reflection that we are to compare this expansion point
							%to.	
		%Incorporate the expansion point.
		Simplex.Data(end,:) = Simplex.Trial;
		displaysimplex(Simplex,opts);
	else
		
		%Incorporate the reflection point.
		Simplex.Data(end,:) = Simplex.Reflect;
		Simplex.ThisMove = 'reflect';
		displaysimplex(Simplex,opts);
	end
	
	%Set up to do a reflection for the new iteration.	
	Simplex.Data = sortrows(Simplex.Data,Simplex.Dim+1); 
	Avg_Point = mean(Simplex.Data(1:end-1,1:end-1),1); 
	
	Simplex.Trial(1,1:end-1) = 2*Avg_Point - Simplex.Data(end,1:end-1);
	Simplex.PrevMove = Simplex.ThisMove;
	Simplex.ThisMove = 'reflect';
	Simplex.Reflect(:) = nan;

case 'contract outside'
	
	if (Simplex.Trial(1,end) >= Simplex.Reflect(1,end))
		%Contracting outside did not help.
		%We should shrink on all sides.
		
		Simplex.Trial = repmat(Simplex.Data(1,:),Simplex.Dim+1,1);
		
		%Here there are multiple trials to do.
		Simplex.Trial(2:end,:) = Simplex.Trial(2:end,:) + 0.5*(Simplex.Data(2:end,:) - Simplex.Trial(2:end,:));
		
		Simplex.PrevMove = Simplex.ThisMove;
		Simplex.ThisMove = 'shrink';
		
		%Simplex.Iter = Simplex.Iter + 1; %Update the iteration counter.
			
	else
		displaysimplex(Simplex,opts);
		%disp('Contract outside was a success!');
		Simplex.Data(end,:) = Simplex.Trial;
		
		%Prepare to do a reflect.
		Simplex.Data = sortrows(Simplex.Data,Simplex.Dim+1); 
		Avg_Point = mean(Simplex.Data(1:end-1,1:end-1),1); 
		Simplex.Trial(1,1:end-1) = 2*Avg_Point - Simplex.Data(end,1:end-1);
		
		Simplex.PrevMove = Simplex.ThisMove;
		Simplex.ThisMove = 'reflect';
		%Simplex.Iter = Simplex.Iter + 1; %Update the iteration counter.
	end

	Simplex.Reflect(:) = nan;

case 'contract inside'
	
	if (Simplex.Trial(1,end) > Simplex.Data(end,end))
		
		%Contracting inside did not help.
		%We should shrink on all sides.
		
		Simplex.Trial = repmat(Simplex.Data(1,:),Simplex.Dim+1,1);
		
		%Here there are multiple trials to do.
		Simplex.Trial(2:end,:) = Simplex.Trial(2:end,:) + 0.5*(Simplex.Data(2:end,:) - Simplex.Trial(2:end,:));
		
		Simplex.PrevMove = Simplex.ThisMove;
		Simplex.ThisMove = 'shrink';
			
	else
		
		displaysimplex(Simplex,opts);
		%disp('Contract inside was a success!');
		Simplex.Data(end,:) = Simplex.Trial;
		
		%Prepare to do a reflect.
		Simplex.Data = sortrows(Simplex.Data,Simplex.Dim+1); 
		Avg_Point = mean(Simplex.Data(1:end-1,1:end-1),1); 
		Simplex.Trial(1,1:end-1) = 2*Avg_Point - Simplex.Data(end,1:end-1);
		
		Simplex.PrevMove = Simplex.ThisMove;
		Simplex.ThisMove = 'reflect';
		
	end
	
	Simplex.Reflect(:) = nan;

case 'shrink'

	displaysimplex(Simplex,opts);
	
	%Trial contains a matrix this time.
	%Just accept the result.	
	
	Simplex.Data = Simplex.Trial;
	
	%Now reflect.
	Simplex.Data = sortrows(Simplex.Data,Simplex.Dim+1); 
	Avg_Point = mean(Simplex.Data(1:end-1,1:end-1),1); 
	
	Simplex.Trial = zeros(1,Simplex.Dim+1);
	Simplex.Trial(1,1:end-1) = 2*Avg_Point - Simplex.Data(end,1:end-1);
	
	Simplex.PrevMove = Simplex.ThisMove;
	Simplex.ThisMove = 'reflect';
	
	Simplex.Reflect(:) = nan;

otherwise 
	error('Unknown simplex move.');
	%Just in case of I/O application.
end


Simplex.Trial(:,end) = nan;


function varargout = process_inputs(varargin)
%Process the inputs appropriately.

%Considering outputs are
%[objfun,pguess,opts,params]

ISSTRUCT = logical(0);

if isstruct(varargin{2})
	ISSTRUCT = logical(1);
end


if (nargin < 2)
	error('At least 2 inputs required.');
else
	varargout{1} = varargin{1};
	varargout{2} = varargin{2};
end

if (nargin >= 3)
	if isempty(varargin{3})
		varargout{3} = seqsimpset;
	else
		varargout{3} = seqsimpset(varargin{3});
	end
else
	varargout{3} = seqsimpset;

end

if (nargin >= 4)
	varargout{4} = {varargin{4:end}}; %Collect parameters.
else
	varargout{4} = {};
end


if ischar(varargout{3}.Delta)
	if ISSTRUCT
		VALS = struct2cell(varargout{2});
		VALS = cat(1,VALS{:});
		VALS = VALS*str2double(strtok(varargout{3}.Delta,'*'));
		ind = find(VALS == 0);
		VALS(ind) = 0.0025;
		varargout{3}.Delta = cell2struct(num2cell(VALS,2),fieldnames(varargout{2}));
		
		if isempty(varargout{3}.Delta)
			error('Empty delta.');
		end
	
	else
		varargout{3}.Delta = varargout{2}*str2double(strtok(varargout{3}.Delta,'*'));
		if isempty(varargout{3}.Delta)
			error('Empty delta.');
		end
		ind = find(varargout{3}.Delta == 0);
		varargout{3}.Delta(ind) = 0.0025;
	end
end
	
	
end

if ischar(varargout{3}.MaxFunEvals)
	varargout{3}.MaxFunEvals = length(varargout{2})*str2double(strtok(varargout{3}.MaxFunEvals,'*'));
end

if ischar(varargout{3}.MaxIter)
	
	varargout{3}.MaxIter = length(varargout{2})*str2double(strtok(varargout{3}.MaxIter,'*'));	 
end

if ischar(varargout{3}.TolRep)
	varargout{3}.TolRep = length(varargout{2})*str2double(strtok(varargout{3}.TolRep,'*'));	 
end


function Cell =  process_outputs(varargin)


Cell = cell(4,1);
Simplex   = varargin{1};
opts = varargin{2};
exit_flag = varargin{3};

Cell{1} = Simplex.Data(1,1:end-1);
Cell{2} = Simplex.Data(1,end);
Cell{3} = exit_flag;
Cell{4} = struct('iterations',Simplex.Iter,...
			'funcCount',Simplex.FunEvals,...
			'algorithm',['Simplex (',opts.Method,')']); 


if ~isempty(opts.UpperBnd)
	if (abs([Cell{1}]-opts.UpperBnd) <= opts.TolX*10)
		warning('Estimate is close to UpperBnd. Try increasing UpperBnd.');
	end
end

if ~isempty(opts.LowerBnd)
	if (abs([Cell{1}] - opts.LowerBnd) <= opts.TolX*10) 
		warning('Estimate is close to LowerBnd. Try decreasing LowerBnd.');
	end
end


function Simplex = initsimplex(pguess,objfun,opts,varargin)


%Here Data is a matrix.  Each row represents a parameter guess.
%Each column refers to the value of a parameter.  The last column
%however holds the response for those parameter values.
ISSTRUCT = logical(0);

if isstruct(pguess)
	ISSTRUCT = logical(1);
	NP = length(fieldnames(pguess));
else
	NP = length(pguess);
end


Simplex = struct('Best',zeros(1,NP+1),...
		 'Data',zeros(NP+1,NP+1),...
		 'Dim',NP,...
		 'FunEvals',0,...
		 'Iter',0,...
		 'PrevMove','',...
		 'Reflect',repmat(nan,1,NP+1),...
		 'Rep',0,...
		 'ThisMove','initial',...
		 'Trial',repmat(pguess,NP+1,1));

%Note in 1D there are just 2 points Best and Worst and the Waste point to hold reflections etc.
%In 1D Next2Worst must be constrained to be equal to the Worst.		 
		 


switch opts.InitMethod

case 'center'
	
	
	%Puts the intial guess as the "far left" vertex.
	
	if ~ISSTRUCT
		if isequal(size(opts.Delta),[1 1])
			opts.Delta = repmat(opts.Delta,Simplex.Dim+1,Simplex.Dim);
		elseif isequal(size(opts.Delta),[1,Simplex.Dim])
			opts.Delta = repmat(opts.Delta,Simplex.Dim+1,1);
		else
			error('Invalid Delta specification.');
		end
	end
	
	
	Simplex.Trial(1:end,:) = repmat(pguess,Simplex.Dim+1,1);
	
	%Simplex.Data(:,1:end-1) =  Simplex.Data(:,1:end-1) + Simplex.Data(:,1:end-1).*opts.Delta.*rand(Simplex.Dim+1,Simplex.Dim);
	
	fac = [zeros(1,Simplex.Dim);eye(Simplex.Dim)];
	
	if ISSTRUCT
		VALS = struct2cell(opts.Delta);
		VALS = cat(1,VALS{:});
	
		
		VALS = repmat(VALS',size(fac,1),1).*fac
		VALS2 =  struct2cell(Simplex.Trial);
		VALS2 = reshape(cat(2,VALS2{:}),NP,NP+1);
		VALS2 = VALS2 + VALS';
		VALS2 = num2cell(VALS2,3)
		
		VALS2 = cell2struct(VALS2,fieldnames(pguess),1)';
		
		Simplex.Trial(1:end,1) = VALS2;
	
	else
		Simplex.Trial(1:end-1,:) =  Simplex.Trial(1:end-1,:) + opts.Delta.*fac;
	end
	
	
otherwise
	error('Unrecognized intial simplex method.');
end


function displaysimplex(Simplex,opts)

	

if strcmp(lower(opts.Display),'iter')
	if (Simplex.Iter == 1)
		fprintf(1,'Iteration   Func-count    min f(x)       Procedure\n');
	end

	fprintf(1,'%5.0f         ',Simplex.Iter);
	fprintf(1,'%5.0f         ',Simplex.FunEvals);
	fprintf(1,'%12.6g         ',min(Simplex.Data(:,end)));
	fprintf(1,'%s         \n',Simplex.ThisMove);         

end

	
function Simplex = evalsimplex(Simplex,objfun,req,opts,varargin);


ISSTRUCT = isstruct(Simplex.Trial);

	
switch req

case 'Data'

	if ~ISSTRUCT
		if strcmp(opts.Vectorized,'yes')
			Simplex.Data(:,end) = feval(objfun,Simplex.Data(:,1:end-1),varargin{:});  
			Simplex.FunEvals = Simplex.FunEvals + size(Simplex.Data,1);

		else
			for i = 1:Simplex.Dim+1
				Simplex.Data(i,end) = feval(objfun,Simplex.Data(i,1:end-1),varargin{:});  
				Simplex.FunEvals = Simplex.FunEvals + 1;
			end
		end

		%Subtract thermal fluctuations to the response values in the case
		%of Annealing method.
		if strcmp(opts.Method,'annealing')
			Simplex.Data(:,end) = Simplex.Data(:,end) - abs(Simplex.Temp*log(rand(Simplex.Dim+1,1)));
		end	
	else
	
		
		for i = 1:Simplex.Dim+1
			Simplex.Data(i,end) = feval(objfun,Simplex.Data(i,1:end-1),varargin{:});  
			Simplex.FunEvals = Simplex.FunEvals + 1;
		end


		%Subtract thermal fluctuations to the response values in the case
		%of Annealing method.
		if strcmp(opts.Method,'annealing')
			Simplex.Data(:,end) = Simplex.Data(:,end) - abs(Simplex.Temp*log(rand(Simplex.Dim+1,1)));
		end
	
	
	end
	
case 'Trial'

	if strcmp(opts.Vectorized,'yes')
		Simplex.Trial(:,end) = feval(objfun,Simplex.Trial(:,1:end-1),varargin{:});  
		Simplex.FunEvals = Simplex.FunEvals + size(Simplex.Trial,1);
	
	else
		for i = 1:size(Simplex.Trial,1)
			
			Simplex.Trial(i,end) = feval(objfun,Simplex.Trial(i,1:end-1),varargin{:});  
			Simplex.FunEvals = Simplex.FunEvals + 1;
		end
	end
	%Subtract thermal fluctuations to the response values in the case
	%of Annealing method.
	if strcmp(opts.Method,'annealing')
		Simplex.Trial(:,end) = Simplex.Trial(:,end) - abs(Simplex.Temp.*log(rand(size(Simplex.Trial,1),1)));
	end
	
% case 'Reflect'
% 
% 	Simplex.Reflect(1,end) = feval(objfun,Simplex.Reflect(1,1:end-1),varargin{:});  
% 	Simplex.FunEvals = Simplex.FunEvals + 1;
			
otherwise 
	error('Unrecognized request.');
end


function [ID,exit_flag,msg] = checkfinish(Simplex,opts)


if (opts.TolX > max(max(abs(repmat(Simplex.Data(1,1:end-1),Simplex.Dim+1,1) - [Simplex.Data(:,1:end-1)]))));
	
	if (max(abs(Simplex.Data(1,end) - Simplex.Data(2:end,end))) <= opts.TolFun)
		ID = 1;
		exit_flag = 1;
		msg = 'Successful: TolFun and TolX convergence criteria satisfied.';
	else	%Both criteria not satisifed yet.
		ID = 0;
		exit_flag = 0;
		msg = '';
	end

elseif (opts.MaxIter < Simplex.Iter)
	ID = 1;
	exit_flag = 0;
	msg = 'Failed: MaxIter exceeded.';
elseif (opts.MaxFunEvals < Simplex.FunEvals)
	ID = 1;
	exit_flag = 0;
	msg = 'Failed: MaxFunEval exceeded.';

elseif strcmp(opts.Method,'fixed')
	if (opts.TolRep < Simplex.Rep)
	
		ID = 1;
		exit_flag = 1;
		msg = 'Successful: TolRep satisfied.';
	else
		ID = 0;
		exit_flag = 0;
		msg = '';
	
	end
	
elseif strcmp(lasterr,'Interrupt');
	ID = 1;
	exit_flag = 0;
	msg = lasterr;
else
	ID = 0;
	exit_flag = 0;
	msg = '';
end
