# Supplementary material for: Modeling control and transduction of electrochemical gradients in acid-stressed bacteria
Source: iScience. 2023 Jun 17;26(7):107140. doi: 10.1016/j.isci.2023.107140 (PMC10316662; doi:10.1016/j.isci.2023.107140)
Supplement: Data S1. Source code used to generate Figures 1–3 [file mmc2.zip › pHtools_release/simplextools/seqsimpdemo.m]

opts = seqsimpset('Display','iter','Method','variable','Delta',3,...
		  'UpperBnd',[2 2],'LowerBnd',[-3 -3]);
		  
objfun = 'testsimp';
pguess = [-1 1];

[P,F,exit_flag,output] = seqsimp(objfun,pguess,opts)


%Test with fminsearch to verify
pguess
opts = optimset('Display','iter');
xpred = myfminsearch(objfun,pguess,opts);

%FMINSEARCH GIVES (USING PGUESS=[-4 -4]):
% INITIAL: [-4 -4;
% -4.2 -4.0;
% -4.0 -4.2]
% -3.8000   -4.2000  %
% -3.6000   -4.3000  %Expansion
% -3.6000   -4.1000  %
% -3.4000   -4.0500  %Expansion

% -3.0000   -4.3500  %Reflection
% -2.5000   -4.5250  %Expansion
% -2.3000   -4.2750
% -1.6500   -4.2625 %Expansion
% -0.7500   -4.7375 %Reflection
%  0.5750   -5.0812 %Expansion
%  1.4250   -4.8187
%  3.3875   -4.9656 %Expansion
%  5.6125   -5.7844 %Reflection
%  8.4250   -5.6687 
%  2.5375   -5.2281 %Contract inside
%  0.3125   -4.4094 
%  1.6375   -4.7531 %Contract outside

%  2.4875   -4.4906
%  2.4625   -4.1219 %Expansion
%  4.2125   -4.3344
%  5.5000   -4.1250 %Reflect
