# Supplementary material for: Modeling control and transduction of electrochemical gradients in acid-stressed bacteria
Source: iScience. 2023 Jun 17;26(7):107140. doi: 10.1016/j.isci.2023.107140 (PMC10316662; doi:10.1016/j.isci.2023.107140)
Supplement: Data S1. Source code used to generate Figures 1–3 [file mmc2.zip › pHtools_release/simplextools/seqsimpset.m]

function OUT = seqsimpset(varargin)

%SEQSIMPSET
%
%

%Set up default structure.

if ((nargin == 0) & (nargout == 0))
 	disp('          alpha: [ scalar (usually in [0 4]) ]');
	disp('        Display: [ { final } | iter | off ]');
	disp('          Delta: [ scalar or vector ]');
	disp('     InitMethod: [ {center} ]');
	disp('       InitTemp: [ scalar ]');
	disp('       LowerBnd: [ vector ]');
	disp('              M: [ interger ]');
	disp('    MaxFunEvals: [ integer ]');
	disp('        MaxIter: [ integer ]');
	disp('         Method: [ fixed | {variable} | annealing ]');
	disp('         TolFun: [ scalar ]');
	disp('         TolRep: [ integer ]');
	disp('           TolX: [ scalar ]');
	disp('       UpperBnd: [ vector ]');
	disp('     Vectorized: [ yes | {no} ]');   

else

	S = struct('alpha','1',...
		   'Display','final',...
        	   'Delta','0.05*initialGuess',...
		   'InitMethod','center',...
		   'InitTemp',10,...
		   'LowerBnd',[],...
		   'M',10,...
		   'MaxFunEvals','200*numberOfVariables',...
		   'MaxIter','200*numberOfVariables',...
		   'Method','variable',...
		   'TolFun',1.e-4,...
		   'TolRep','3*numberOfVariables',...
		   'TolX',1.e-4,...
		   'UpperBnd',[],...
		   'Vectorized','no');

	if (nargin <=1)	   
		if (nargin == 0)
			OUT = S;
			return;
		else %nargin == 1
		
			if ~isstruct(varargin{1})
				if isempty(varargin{1})
					OUT = S;
					return;
				else
					error('Single input must be a struct.');
				end
			else
				F = fieldnames(varargin{1});
				V = struct2cell(varargin{1});

				if length(F) ~= length(V)
					error('Expecting list of ordered pairs.');
				else	
					varargin = {F{:}; V{:}};
					
					varargin = {varargin{:}};	
				end
			end
		end
	end
	
	

	i = 1;
	j = 2;

	while (j <= length(varargin))
	
		switch lower(varargin{i})
		
		case 'alpha'
			varargin{i} = 'alpha';
		case 'display'
			varargin{i} = 'Display';
		case 'delta'
			varargin{i} = 'Delta';
		case 'initmethod'
			varargin{i} = 'InitMethod';
		case 'inittemp'
			varargin{i} = 'InitTemp';
		case 'lowerbnd'
			varargin{i} = 'LowerBnd';
		case 'm'
			varargin{i} = 'M';
		case 'maxfuneval'
			varargin{i} = 'MaxFunEval';
		case 'maxiter'
			varargin{i} = 'MaxIter';
		case 'method'
			varargin{i} = 'Method';
		case 'tolfun'
			varargin{i} = 'TolFun';
		case 'tolrep',
			varargin{i} = 'TolRep';	
		case 'tolx'
			varargin{i} = 'TolX';
		case 'upperbnd'	
			varargin{i} = 'UpperBnd';
		case 'vectorized'
			varargin{i} = 'Vectorized';
		otherwise

		end

		S = setfield(S,varargin{i},varargin{j});
		i = i+2;
		j = j+2;

	end
end

if (nargout > 0)
	OUT = S;
end
