# Supplementary material for: Modeling control and transduction of electrochemical gradients in acid-stressed bacteria
Source: iScience. 2023 Jun 17;26(7):107140. doi: 10.1016/j.isci.2023.107140 (PMC10316662; doi:10.1016/j.isci.2023.107140)
Supplement: Data S1. Source code used to generate Figures 1–3 [file mmc2.zip › pHtools_release/simplextools/testsimp.m]

function Y = testsimp(X,varargin)

varargin;
%disp('Here is X');

%Y = X.^2;
Y = 0.00001*((X(:,1)-4).^2 + X(:,2).^2);
%Y = Y + normrnd(0,2,size(Y,1),size(Y,2));
%Y = peaks(X(:,1),X(:,2));

%Y = zeros(size(X(:,1)));
