# Supplementary material for: Modeling control and transduction of electrochemical gradients in acid-stressed bacteria
Source: iScience. 2023 Jun 17;26(7):107140. doi: 10.1016/j.isci.2023.107140 (PMC10316662; doi:10.1016/j.isci.2023.107140)
Supplement: Data S1. Source code used to generate Figures 1–3 [file mmc2.zip › pHtools_release/simplextools/testsimplex.m]

Pguess = struct('slope',1,...
                'intercept',2);
		
N = 100;
		
X = linspace(0,10,N)';
		
Y = Pguess.intercept + Pguess.slope*X + normrnd(0,0.1,N,1);		
plot(X,Y,'o');		

OPTS = seqsimpset;
Phat = seqsimp2('crap_obj',Pguess,OPTS,X,Y);
