# Supplementary material for: Modeling control and transduction of electrochemical gradients in acid-stressed bacteria
Source: iScience. 2023 Jun 17;26(7):107140. doi: 10.1016/j.isci.2023.107140 (PMC10316662; doi:10.1016/j.isci.2023.107140)
Supplement: Data S1. Source code used to generate Figures 1–3 [file mmc2.zip › pHtoolsDB/com.mockturtlesolutions.ACES.xml.old]

<?xml version="1.0" encoding="UTF-8"?>
<Buffer  BufferCreatedOn="2006-07-27" Nickname="com.mockturtlesolutions.ACES" BufferCreatedBy="Daniel P. Dougherty" Name="ACES" Enabled="1">
<ComplexPart ComplexClass=""></ComplexPart>
<ExperimentalSupport>
	<Experiment  ExperimentEnabled="1" ExperimentName="com.mockturtlesolutions.ACES_1" PerformedBy="Daniel P. Dougherty"  PerformedOn="2006-05-26" >
		<ExperimentDescription> Merck</ExperimentDescription>
		<BufferCoefficients>
			<pKa>[6.900000]</pKa><pKb>[]</pKb><SaltType>[]</SaltType>
		</BufferCoefficients>
	</Experiment>
</ExperimentalSupport>
</Buffer>
