# Supplementary material for: Modeling control and transduction of electrochemical gradients in acid-stressed bacteria
Source: iScience. 2023 Jun 17;26(7):107140. doi: 10.1016/j.isci.2023.107140 (PMC10316662; doi:10.1016/j.isci.2023.107140)
Supplement: Data S1. Source code used to generate Figures 1–3 [file mmc2.zip › pHtoolsDB/com.mockturtlesolutions.Ammonia_1.xml]

<?xml version="1.0" encoding="UTF-8"?><Experiment  ExperimentEnabled="1" ExperimentName="com.mockturtlesolutions.Ammonia_1" PerformedBy="Daniel P. Dougherty"  PerformedOn="2006-05-26" ><ExperimentDescription> Merck
</ExperimentDescription><BufferCoefficients BufferCoefficientsSubsampleID="A1"><pKa>[]</pKa><pKb>[4.750000 ]</pKb><SaltType>[]</SaltType></BufferCoefficients></Experiment>
