# Supplementary material for: Modeling control and transduction of electrochemical gradients in acid-stressed bacteria
Source: iScience. 2023 Jun 17;26(7):107140. doi: 10.1016/j.isci.2023.107140 (PMC10316662; doi:10.1016/j.isci.2023.107140)
Supplement: Data S1. Source code used to generate Figures 1–3 [file mmc2.zip › pHtoolsDB/com.mockturtlesolutions.Butyrate.xml]

<?xml version="1.0" encoding="UTF-8"?><Buffer  BufferCreatedOn="2016-07-20" Nickname="com.mockturtlesolutions.Butyrate" BufferCreatedBy="Matthew Perisin" Name="Butyrate" Enabled="1"><BufferComment>Merck</BufferComment><ComplexPart ComplexClass=""/><ExperimentalSupport><Experiment  ExperimentEnabled="1" ExperimentName="" PerformedBy=""  PerformedOn="" ><ExperimentDescription> Merck
</ExperimentDescription><BufferCoefficients BufferCoefficientsSubsampleID="A1"><pKa>[4.820000]</pKa><pKb>[]</pKb><SaltType>[]</SaltType></BufferCoefficients></Experiment></ExperimentalSupport></Buffer>
