# Supplementary material for: Modeling control and transduction of electrochemical gradients in acid-stressed bacteria
Source: iScience. 2023 Jun 17;26(7):107140. doi: 10.1016/j.isci.2023.107140 (PMC10316662; doi:10.1016/j.isci.2023.107140)
Supplement: Data S1. Source code used to generate Figures 1–3 [file mmc2.zip › pHtoolsDB/com.mockturtlesolutions.CaLactate.xml]

<?xml version="1.0" encoding="UTF-8"?><Buffer  BufferCreatedOn="2006-07-27" Nickname="com.mockturtlesolutions.CaLactate" BufferCreatedBy="Daniel P. Dougherty" Name="CaLactate" Enabled="1"><BufferComment>Ca(Lactate)2  There are 2 lactate ions stuck onto a calcium. </BufferComment><ComplexPart ComplexClass=""/><ExperimentalSupport><Experiment  ExperimentEnabled="1" ExperimentName="com.mockturtlesolutions.CaLactate_1" PerformedBy="Daniel P. Dougherty"  PerformedOn="2006-05-26" ><ExperimentDescription> Ca(Lactate)2  There are 2 lactate ions stuck onto a calcium. 
</ExperimentDescription><BufferCoefficients BufferCoefficientsSubsampleID="A1"><pKa>[][3.860000][3.860000]</pKa><pKb>[][][]</pKb><SaltType>[2.000000][-1.000000][-1.000000]</SaltType></BufferCoefficients></Experiment></ExperimentalSupport></Buffer>
