# Supplementary material for: Modeling control and transduction of electrochemical gradients in acid-stressed bacteria
Source: iScience. 2023 Jun 17;26(7):107140. doi: 10.1016/j.isci.2023.107140 (PMC10316662; doi:10.1016/j.isci.2023.107140)
Supplement: Data S1. Source code used to generate Figures 1–3 [file mmc2.zip › pHtoolsDB/com.mockturtlesolutions.CaLactate_exp1.xml]

<?xml version="1.0" encoding="UTF-8"?><Experiment ExperimentEnabled="1" ExperimentName="com.mockturtlesolutions.CaLactate_exp1" PerformedBy="Daniel P. Dougherty" PerformedOn="2006-03-31"><ExperimentDescription>Calcium-lactate (Ca(Lactate)2)</ExperimentDescription><BufferCoefficients BufferCoefficientsSubsampleID="A1"><pKa>[],[3.86],[3.86]</pKa><pKb>[],[],[]</pKb><SaltType>[2],[-1],[-1]</SaltType></BufferCoefficients></Experiment>
