# Supplementary material for: Modeling control and transduction of electrochemical gradients in acid-stressed bacteria
Source: iScience. 2023 Jun 17;26(7):107140. doi: 10.1016/j.isci.2023.107140 (PMC10316662; doi:10.1016/j.isci.2023.107140)
Supplement: Data S1. Source code used to generate Figures 1–3 [file mmc2.zip › pHtoolsDB/com.mockturtlesolutions.complex_demo_1.xml]

<?xml version="1.0" encoding="UTF-8"?><Experiment ExperimentEnabled="1" ExperimentName="com.mockturtlesolutions.complex_demo_1" PerformedBy="Daniel P. Dougherty" PerformedOn="2006-03-31"><ExperimentDescription>Dummy data file for modeling of a complex buffer whose contained and titration information have been included in the repository.</ExperimentDescription><Titration Dielectric="0.78" InitialVolume="0.1" Temperature="25" TitrationSubsampleID="       A1" pHProbe="f190"><TitrationPoint Remark="Hey" Titrant="com.mockturtlesolutions.NaOH" TitrantConcentration="0.1" TitrationObservationNumber="1" VolumeAdded="0" pH="4.1"/><TitrationPoint Remark="There" Titrant="com.mockturtlesolutions.NaOH" TitrantConcentration="0.1" TitrationObservationNumber="2" VolumeAdded="0.00435" pH="4.3"/><TitrationPoint Remark="Not an issue" Titrant="com.mockturtlesolutions.NaOH" TitrantConcentration="0.1" TitrationObservationNumber="3" VolumeAdded="0.00435" pH="4.4"/><TitrationPoint Remark="" Titrant="com.mockturtlesolutions.NaOH" TitrantConcentration="0.1" TitrationObservationNumber="4" VolumeAdded="0.00435" pH="4.45"/><TitrationPoint Remark="" Titrant="com.mockturtlesolutions.NaOH" TitrantConcentration="0.1" TitrationObservationNumber="5" VolumeAdded="0.00435" pH="4.5"/><TitrationPoint Remark="" Titrant="com.mockturtlesolutions.NaOH" TitrantConcentration="0.1" TitrationObservationNumber="6" VolumeAdded="0.00435" pH="4.55"/><TitrationPoint Remark="" Titrant="com.mockturtlesolutions.NaOH" TitrantConcentration="0.1" TitrationObservationNumber="7" VolumeAdded="0.00435" pH="4.6"/><TitrationPoint Remark="" Titrant="com.mockturtlesolutions.NaOH" TitrantConcentration="0.1" TitrationObservationNumber="8" VolumeAdded="0.00435" pH="4.65"/><TitrationPoint Remark="" Titrant="com.mockturtlesolutions.NaOH" TitrantConcentration="0.1" TitrationObservationNumber="9" VolumeAdded="0.00435" pH="4.7"/><TitrationPoint Remark="" Titrant="com.mockturtlesolutions.NaOH" TitrantConcentration="0.1" TitrationObservationNumber="10" VolumeAdded="0.00435" pH="4.8"/><TitrationPoint Remark="" Titrant="com.mockturtlesolutions.NaOH" TitrantConcentration="0.1" TitrationObservationNumber="11" VolumeAdded="0.00435" pH="4.95"/><TitrationPoint Remark="" Titrant="com.mockturtlesolutions.NaOH" TitrantConcentration="0.1" TitrationObservationNumber="12" VolumeAdded="0.00435" pH="5.3"/><TitrationPoint Remark="" Titrant="com.mockturtlesolutions.NaOH" TitrantConcentration="0.1" TitrationObservationNumber="13" VolumeAdded="0.00435" pH="5.6"/><TitrationPoint Remark="" Titrant="com.mockturtlesolutions.NaOH" TitrantConcentration="0.1" TitrationObservationNumber="14" VolumeAdded="0.00435" pH="6"/></Titration></Experiment>
