# Supplementary material for: Modeling control and transduction of electrochemical gradients in acid-stressed bacteria
Source: iScience. 2023 Jun 17;26(7):107140. doi: 10.1016/j.isci.2023.107140 (PMC10316662; doi:10.1016/j.isci.2023.107140)
Supplement: Data S1. Source code used to generate Figures 1–3 [file mmc2.zip › pHtoolsDB/com.mockturtlesolutions.d_Tartarate.xml]

<?xml version="1.0" encoding="UTF-8"?><Buffer  BufferCreatedOn="2006-07-27" Nickname="com.mockturtlesolutions.d_Tartarate" BufferCreatedBy="Daniel P. Dougherty" Name="d_Tartarate" Enabled="1"><BufferComment>Butler,J.N. and D.R. Cogley. 1998  Ionic Equilibrium and pH Calculations. John Wiley and Sons, Inc.  p158.</BufferComment><ComplexPart ComplexClass=""/><ExperimentalSupport><Experiment  ExperimentEnabled="1" ExperimentName="com.mockturtlesolutions.d_Tartarate_1" PerformedBy="Daniel P. Dougherty"  PerformedOn="2006-05-26" ><ExperimentDescription> Butler,J.N. and D.R. Cogley. 1998  Ionic Equilibrium and pH Calculations. John Wiley and Sons, Inc.  p158.
</ExperimentDescription><BufferCoefficients BufferCoefficientsSubsampleID="A1"><pKa>[3.040000,4.370000]</pKa><pKb>[]</pKb><SaltType>[]</SaltType></BufferCoefficients></Experiment></ExperimentalSupport></Buffer>
